# Supplementary material for: Age Estimates for the Buckwheat Family Polygonaceae Based on Sequence Data Calibrated by Fossils and with a Focus on the Amphi-Pacific Muehlenbeckia
Source: PLoS One. 2013 Apr 5;8(4):e61261. doi: 10.1371/journal.pone.0061261 (PMC3621405; doi:10.1371/journal.pone.0061261)
Supplement: Appendix S2 — Concatenated alignment file for the four analysed gene regions, ndh F, mat K, trn L- trn F and nrITS. (NEX) [file pone.0061261.s003.nex]

#NEXUS
begin data;
	dimensions ntax=81 nchar=2678;
	format datatype=dna missing=N gap=-;
matrix
Aconogonon_molle_             ttaagtctagtnntgc-tttttcaataaaattgtctattcancaaataaatagcaattacatcnnccaatnnntatggtcttggacaatcaataatga-ttttctttagagttcggttacttggttgatccacttacttctattatgttaatgttaataactactgtnggtattctagttcttatttttagtgacaattatatgtctcatgatcaaggatatttgagattctttgcttatctgagttttttcaatacttctatgcttggcttagttactagttcgaatttaatacaaatttatgttttttgggaattagttggaatgtgctcgtatctattaataggtttttggtttacacgacctattgcagcaaatgcttgtcaaaaagcgtttgtgacaaatcgtgtaggggattttggtttattattaggaattttaggtctttattggctaacgggcagtttcgaatttcgagatctgttcgaaatattcaatacctcgatttctaataatggaatccattttttggttggaactgtatgtacttttttattatttgctggtgccgttgccaaatctgcgcaatttccccttcatgtatggttgcctgatgctatggaggggcctactcctatttcggctcttatacatgctgctactatggtagcagcgggtatttttcttgtcgctcgtctttttcctattttgatagtcattccctccatactcaatctaatcgctttaatagggataataacagtacttttaggggctactttagctctttctcaaaaagacantaacaggaatatatttatgcacttgtacatgatcaggatttaggattaaataggtccgttttgttgtcaaaacgaaagggtatgacacaaagtacagtttactagttgtaaaacgtttagttattcgaatgtatcaacagaatcattttattctttctgttaataattttaacagaaatgaatttcttgtacccaagaagaatttttattctcgatggatctcggagggatttgcagctattgcggaaattccattttctaggcgattaataccttccctagacggaaaagaattaaaaaaatacaaaaatttacgatcaattcattccatctttccttttttagaggacaaattttcacgtttaaattatgtgttagatatattgatacctcaccctatccattttgcaatcttggttcaaactattcgttactgggtaaaagatatttcctgtttgcatttgttgcgattctttctttatgagtattgtaatagtgttattattataaagagatctgtttc---------------aaaaaataagagattcttcttgttcctatataattactttgtgtttgaatgcgaatccatcttcgtttttatacgcaaccaatactctcatttagtaatcttacnaagcctttcttgcacgantctatttctacctaaagntagaacattttgtaaaantatgtactaattttcaaattcagagaaaccctggaataaaaaaatgggcaatcctgagccaactcctgctttccaaaagtaaaaaaaaggataggtgcagagactcaatggaagctgttctaacaaatggagttgactgtcatgcgtataagaattcttccataaaaattccaaaaaggatgaagaagaaacctctaggcatacgtacttaaataaatataatattgatgacgacccgaatcttattttatgaatatgaacaaataaaataattattatgaatcgattccaagttgaagaaagaatcgaatattcg-tttcttaaattatttactccacagtctgatagatcttttgaagaaccgatccgtcggatgagaatgaagatagagtcccattctacgtgtcaatctcgacaacaatgaaatttatagtaagaggaaaatccgtcgactttataaatcgtgagggttcaagtccctctataaaagctcatttgattctgtaactaattatcctctttttttgttaactggggtctcttcc------------gcaaagggtttcgag--------tttttctcttatcacaagtg-----tcttgtgatataaatgtgaatagctttgagcaaggagtactccagttgaatgatttgcaatacatctcattactcgtactaagacttacatacaaa------------------------------------------gtaataccctttcattgacatagaccccagttttctagtaaaatgagtagatgatggaaacctgcaaagcagaaagacccgcgaactcgttaaacaacgaaccccggcgcggattgcgcagcgcgtcgcaacgggggtctcccggtg-gtggcgacgtgttgtaataggacgactctcggcaacggatatctcggctctcgcatcgatgaagaacgtagcgaaatgcgatacttggtgtgaattgcagaatcccgtgaaccatcgagtctttgaacgcaagttaagccttcgggccaagggcacgtctgcctgggcgtcacgcaccgcgtcgcccccgggcggtgggcggagattggccccccgtgcgcgctcgtggtcggcctaaatactgaccccgtggccgcgaaatgccgcgacgactttcgcacccctc
Antigonon_guatimalense_       ttaagtctagttatgcttttttcaatgcaattgtctattcagcaaataaatagcagttctatctatcaatctgtctggtcttggaccatcaataatgatttttctttagagttcggttacttggttgatccacttacttctattatgtcaatgttaatcactactgttgggattctagttcttatttatagtgacaattatatgtctcatgatcaaggatatttgagattttttgcttatctgagttttttcaatacttctatgcttggcttagttactagttcgaatttaatacaaatttatattttttgggaattagttggaatgtgttcgtatctattaataggtttttggtttacacgacctattgcagcaaatgcttgtcaaaaagcgtttgtgactaatcgggtaggggattttggtttattattaggaattttaggtctttattggctaacgggcagtttcgaatttcgagatttgttcaaaatattcaataccttgacttatactaatgaagtccatcttttagttggaactgtatgtactttcttattatttgctggtgcagttgctaaatccgcccaatttccccttcatgtatggttacctgatgctatggaggggcctactcctatttcggcccttatacatgctgctactatggtagcagcgggtatttttcttgtcgctcgactttttcctcttttgatagtgatcccctccatactaaacctaatcgctttaataggtataataacagtactattaggagctactttagctattgctcaaaaaga------caagaatatatttatgcacttgtacatgatcagcatttaggtttaaataggtccattttgttgtcacaaataaaggttatgacacaaaatacagtttactagttgtaaaacgtttagttattcgaatgtatcaacagaatcatttgattctttctgttaatgattctaacaaaaatgaatttcttgggcacaagaaaaatttgtattctcaacggatctcagaaggatttgcagctattgcggaaattccattttctctgcgattaatatcttcactagaaggaaaagaactcaaaaaatctcaaaatttacgatcaattcattcaatatttccttttttagaggacaaattttcacgtttaaattatgtgttagatatattgatacctcnccctgtccatctggacatcttggttcaaactaatcgttactgggtaaaagatacctcatgcttgcatttattacgattctttctttatgagtattgtaataatgttattactctaaagaaatctgtttccaatttttcaaaaaaaaagaatcaaagattattattgttcctatataattcccatgtgtgtgaatgcgaattcatcttcgtttttctccgcaaccaatcctctcatttacgaatcctccggagcctttcttgcacgagtctatttctacgtaaagctagaacatcttgtaaaagtatttactNNNNNNNNNNNNNNNNNNNNNNNNNNNNNNNNNNNNNNNNNNNNNNNNNNNNNNNNNNNNNNNNNNNNNNNNNNNNNNNNNNNNNNNNNNNNNNNNNNNNNNNNNNNNNNNNNNNNNNNNNNNNNNNNNNNNNNNNNNNNNNNNNNNNNNNNNNNNNNNNNNNNNNNNNNNNNNNNNNNNNNNNNNNNNNNNNNNNNNNNNNNNNNNNNNNNNNNNNNNNNNNNNNNNNNNNNNNNNNNNNNNNNNNNNNNNNNNNNNNNNNNNNNNNNNNNNNNNNNNNNNNNNNNNNNNNNNNNNNNNNNNNNNNNNNNNNNNNNNNNNNNNNNNNNNNNNNNNNNNNNNNNNNNNNNNNNNNNNNNNNNNNNNNNNNNNNNNNNNNNNNNNNNNNNNNNNNNNNNNNNNNNNNNNNNNNNNNNNNNNNNNNNNNNNNNNNNNNNNNNNNNNNNNNNNNNNNNNNNNNNNNNNNNNNNNNNNNNNNNNNNNNNNNNNNNNNNNNNNNNNNNNNNNNNNNNNNNNNNNNNNNNNNNNNNNNNNNNNNNNNNNNNNNNNNNNNNNNNNNNNNNNNNNNNNNNNNNNNNNNNNNNNNNNNNNNNNNNNNNNNNNNNNNNNNNNNNNNNNNNNNNNNNNNNNNNNNNNNNNNNNNNNNNNNNNNNNNNNNNNNNNNNNNNNNNNNNNNNNNNNNNNNNNNNNNNNNNNNNNNNNNNNNNNNNNNNNNNNNNNNNNNNNNNNNNNNNNNNNNNNNNNNNNNNNNNNNNNNNNNNNNNNNNNNNNNNNNNNNNNNNNNNNNNNNNNgaaacctgcagagcagagcgacccgcgaactcgttgccaa-cgaaccccggcgcggattgcgcagcgtgtcccgccccggtcacccggcggggcgactgcgcgntgtgaaaaaacgactctcggcaacggatatctcggctctcgcatcgatgaagaacgtagcgaaatgcgatacttggtgtgaattgcagaatcccgtgaaccatcgagtctttgaacgcaagttaagccgttcggccgagggcacgtctgcctgggcgtcacgcatcgcgttgcccccggggagggggcggatgttggcctcccgtgcgcgcgcgcggctggcctaaacgaggagcccgcggcgaggg--agccgcgacgagccccgcagccttc
Antigonon_leptopus_           ttaagtctagttatgattttttcaatgcaattgtctattcagcaaataaatagcagttctatctatcaatctgtctggtcttggaccatcaataatgatttttctttagagttcggttacttggttgatccacttacttctattatgtcaatgttaatcactactgttgggattctagttctaatttatagtgacaattatatgtctcatgatcaaggatatttgagattttttgcttatctganttttttcaatacttctatgcttggcttagttactagttcgaatttaatacaaatttatattttttgggaattagttggaatgtgttcgtatctattaataggtttttggtttacacgacctattgcagcaaatgcttgtcaaaaagcgtttgtgactaatcgggtaggggattttggtttattattaggaattttaggtctttattggctaacgggcagtttcgaatttcgagatttgttcaaaatattcaataccttgacttatactaatgaagtccatcttttagttggaactgtatgtactttcttattatttgctggtgcagttgctaaatccgcccaatttccccttcatgtatggttacctgatgctatggaggggcctactcctatttcggcccttatacatgctgctactatggtagcagcgggtatttttcttgtcgctcgactttttcctcttttgatagtgatcccctccatactaaacctaatcgctttaataggtataataacagtactattaggagctactttagctattgctcaaaaagacattaacaagaatatatttatgcacttgtacatgatcagcatttaggtttaaataggtccattttgttgtcacaaataaaggttatgacacaaaatacagtttactcgttgtaaaacgtttagttattcgaatgtatcaacagaatcatttgattctttctgttaatgattctaacaaaaatgaatttcttgggcacaagaaaaagttgtattctcaacggatctcagaaggatttgcagctattgcggaaattccattttctctgcgattaatatcttcactagaaggaaaagaactaaaaaaatctaaaaatttacgatcaattcattcaatatttccttttttagaggacaaattgtcacgtttaaattatgtgttagatatattgatacctcaccctgtccatctggacatcttggttcaaactagtcgttactgggtaaaagatacctcatgcttgcatttattacgattctttctttatgagtattgtaataatgttattactctaaagaaatctgtttcaaatttttcaaaaaaaaagaatcaaagattcttattgttcctatataattcccatgtgtgtgaatgcgaattcatcttcgtttttctccgcaaccaatcctctcatttacgaatcctacggagcctttcttgcacgagtctatttctacgtaaagctagaacatcttgtaaaagtatttactNNNNNNNNNNNNNNNNNNNNNNNNNNNNNNNNNNNNNNNNNNNNNNNNNNNNNNNNNNNNNNNNNNNNNNNNNNNNNNNNNNNNNNNNNNNNNNNNNNNNNNNNNNNNNNNNNNNNNNNNNNNNNNNNNNNNNNNNNNNNNNNNNNNNNNNNNNNNNNNNNNNNNNNNNNNNNNNNNNNNNNNNNNNNNNNNNNNNNNNNNNNNNNNNNNNNNNNNNNNNNNNNNNNNNNNNNNNNNNNNNNNNNNNNNNNNNNNNNNNNNNNNNNNNNNNNNNNNNNNNNNNNNNNNNNNNNNNNNNNNNNNNNNNNNNNNNNNNNNNNNNNNNNNNNNNNNNNNNNNNNNNNNNNNNNNNNNNNNNNNNNNNNNNNNNNNNNNNNNNNNNNNNNNNNNNNNNNNNNNNNNNNNNNNNNNNNNNNNNNNNNNNNNNNNNNNNNNNNNNNNNNNNNNNNNNNNNNNNNNNNNNNNNNNNNNNNNNNNNNNNNNNNNNNNNNNNNNNNNNNNNNNNNNNNNNNNNNNNNNNNNNNNNNNNNNNNNNNNNNNNNNNNNNNNNNNNNNNNNNNNNNNNNNNNNNNNNNNNNNNNNNNNNNNNNNNNNNNNNNNNNNNNNNNNNNNNNNNNNNNNNNNNNNNNNNNNNNNNNNNNNNNNNNNNNNNNNNNNNNNNNNNNNNNNNNNNNNNNNNNNNNNNNNNNNNNNNNNNNNNNNNNNNNNNNNNNNNNNNNNNNNNNNNNNNNNNNNNNNNNNNNNNNNNNNNNNNNNNNNNNNNNNNNNNNNNNNNNNNNNNNNNNNNNNNNNgaaacctgcaaagcagaacgacccgcgaactcgttgccaa-cgaaccccggcgcggattgcgcagcgcgtcccgccccggtcgtccgggggggcgang------cgtaacaaaacgactctcggcaacggatatctcggctctcgcatcgatgaagaacgtagcgaaatgcgatacttggtgtgaattgcagaatcccgtgaaccatcgagtctttgaacgcaagttaagccatccggccgagggcacgtctgcctgggcgtcacgcatcgcgttgccccccgggagggggcggatgttggcctcccgtgcgcgcgcgcggctggcctaaatgcggagcccgcggcgaagg--agccgcgacgagccccgcagtcagc
Atraphaxis_pungens_           ttaactatagttatgattttttcaattaaattatctattcagcaaataaatagcagttctatctatcaagctgtctggtcttggaccatcaataatgatttttctttagagttcggttacttggttgatccacttacttctattatgttaatgttaattactactgttggtattctagttcttatttatagtgacaattatatgcttcatgatcaaggatatttgagattctttgcttatctgagttttttcaatacttctatgcttggcttagttactagttcaaatttaatacaaatttatattttttgggaattagttggaatgtgttcgtatctattaataggtttttggtttacacgacctgctgcagcaaatgcttgtcaaaaggcatttgtaactaatcgtgtaggggattttggtttattattaggcattttaggcctttattggctaacaggtagtttcgaatttcgcgatttgttcgaaatattcaataccttgctttataataacgaagtctattttttaattggaactgtatgtactttcttattatttgctggtgcagttgccaaatctgcccaattcccccttcatgtatggttaccggatgctatggagggacctactcctatttcggctcttatacatgctgctactatggtagctgcggggatttttcttgttgctcgactttttcctcttttgatactcattccctctatattacatctgattgctttaattggtataataacagtacttttaggagccactttagctcttgcccaaaaagacattaaNNNNNNNNNNNNNNNNNNNNNNNNNNNNNNNNNNNNNNNNNNNNNNNNNNNNNNNNNNNNNNNNNNNNNNNNNNNNNNNNNNNNNNNNNNNNNNNNNNNNNNNNNNNNNNNNNNNNNNNNNNNNNNNNNNNNNNNNNNNNNNNNNNNNNNNNNNNNNNNNNNNNNNNNNNNNNNNNNNNNNNNNNNNNNNNNNNNNNNNNNNNNNNNNNNNNNNNNNNNNNNNNNNNNNNNNNNNNNNNNNNNNNNNNNNNNNNNNNNNNNNNNNNNNNNNNNNNNNNNNNNNNNNNNNNNNNNNNNNNNNNNNNNNNNNNNNNNNNNNNNNNNNNNNNNNNNNNNNNNNNNNNNNNNNNNNNNNNNNNNNNNNNNNNNNNNNNNNNNNNNNNNNNNNNNNNNNNNNNNNNNNNNNNNNNNNNNNNNNNNNNNNNNNNNNNNNNNNNNNNNNNNNNNNNNNNNNNNNNNNNNNNNNNNNNNNNNNNNNNNNNNNNNNNNNNNNNNNNNNNNNNNNNNNNNNNNNNNNNNNNNNNNNNNNNNNNNNNNNNNNNNNNNNNNNNNNNNNNNNNNNNNNNNNNNNNNNNNNNNNNNNNNNNNNNNNNNNNNNNNNNNNNNNNNNNNNNNNNNNNNNNNNNNNNNNNNNNNNNNNNNNNNNNNNNNNNNNNNNNNNNNNNNNNNNNNNNNNNNNNNNNNNNNNNNNNNNNNNNNNNN----------ttcagagaaaccctgg-aaaaaaaaatgggcaatcctgagccaactccttctttccaaaaggaaaaaaaaggataggtgcagagactcaatggaagctgttctaacaaatggagttggcgatcttgcgtataagaattcttccatcgaaattccaaaaaggatgaagaataaacctagacgcatacgtacttaaaaattaaatgaaaaaatgacgacccaaatcttattttatgactatgaaaaggcggaagaattgttgtgaatcgatttttagtttaagaaagaatcgaatattcgttttagtaaattatttattccccagtcggatagatctttcgaaaacccgacccattggatgagaatgaagatagagtcccattctacgtgtcaatcctgacaacaatgaaatctatagtaagaggaaaatccgtcgactttataaatcgtgagggttcaagtccctctataaaagatactttgattctctaactaattatcctctttttttgttaacttaggtctcttcctcatttactcttacaaagggatacgagcagaaaagtttttctcttatcacaagtcttgtgatgtatgatgtaaatgtgagcagctttgagcaaggagtactctatttgaatgattcccaatacatataagtactcgtactaagacttacataaaaagtcttcaagatacaggaaattacgggacctagataagactttgtaataccctttaattgac-------------------------------------cgaacctgcggagcagaaagacccgcgaacacgttactaacccaaccccggcgcggattgcgcagcgcgccccgccccggtcctccggcggcgcggcgtcgggtcgtaacaaaacgactctcggcaacggatatctcggctctcgcatcgatgaaaaacgtaccgaaatgcgatacttggggtgaattgcaaaatcccgtgaaccatcgagtctttgaacgcaagttaagccctcggggccagggcacgtctgtctgggcgtcacgcaccgcgtcgcccccgggatcggggcggaaactggccccccgcgctcgggcgcggccggcctaaacgcaaaccccggggccgcgaaacggggcgacgacccgagcggcccgg
Atraphaxis_spinosa_           ttaagtatagttatgattttttcaatgaaattgtctattcagcaaataaatagcagttctatctatcaatctgtatggtcttggaccatcaataatgatttttctttagagttcggttacttggttgatccacttacttctattatgtcaatgttaatcactactgttgggattctagttattatttatagtgacaattatatgtctcatgatcaaggatatttgagatttttcgcttatctgagttttttcactacttctatgcttggcttagttactagttcgaatttaatacaaatttatattttttgggaattagttggaatgtgttcgtatctattaataggtttttggtttacacgacctattgcagcaaatgcttgtcaaaaagcgtttgtgactaatcgtgtaggggattttggtttattattaggaattttaggtctttattggctaacgggcagtttcgaatttcgagatttgttcaaaatattcaataccttgacttatactaatgaagtccatcttttagttggaactgtatgtacttttttattatttgctggtgcagttgctaaatccgcccaatttccccttcatgtatggttacctgatgctatggaggggcctactcctatttcggctcttatacatgctgctactatggtagcagcggggatttttcttgtcgctcgactttttcctcttttgatagtcatcccctccatactaaacctaatcgctttaataggtataataacagtactattaggagctactnnngctcttgctcaaaaagacattaacaggaatatatttatgcacttgtccatgattcgggttttgctttaaacgggcctattttgttgtcctaactaaaggttatgacacaaactacagtttactagttgtaaaacgtttagttattcgaatgtatcaacagacttttttgattctttctgttaatgattctaacaaaaacgactttcttgggcacaagaaaaatttgtattctcaacagatctcagaggggtttgcagctattgcggaaattccattttctatgcgattaatatcttccctagaaggaaaagaacgcaaaaaatctcaaaatgtacgaccaattcattcaacgtttccttttttagaggacaaatttttacgtttaagttttgtgttagatatattgatacctcaccctgtccatctggaaatcttagttcaaactattcggtactgggtaaaagatacctcctgtttgcatttattacgattctttctttatgagtattgtaatagtgttattactctaaagagatctgtttccaatttttcaaaaaaaaagaatcaaagatttttattgttcctatataattcccatgngngggaatgcgaattcatcttcgtttttctccgcaaccaatcctctcatttacgaatcttacagagcctttcttgcgcgagtttatttctacctaaaggtagaaaattttgtaaaagtatttactaactttcaaattcagagaaaccctggtaaaaaaaaatgggcaatcctgagccaactccttctttccaaaaggaaaaaaaaggataggtgcagagactcaatggaagctgttctaacaaatggagttggcgatcttgcgtataagaattcttccatcgaaattccaaaaaggatgaagaataaacctagacgcatacgtacttaaaaattaaatgaaaaaatgacgacccaaatcttattttatgactatgaaaaggcggaagaattgttgtgaatcgatttttagtttaagaaagaatcgaatattcgttttagtaaattatttattccccagtcggatagatctttcgaaaacccgacccattggatgagaatgaagatagagtcccattctacgtgtcaatcctgacaacaatgaaatttatagtaagaggaaaatccgtcgactttaaaaatcgtgagggttcaagtccctctataaaaaaaactttgattttctaactaataatcctctttttttgttaacttaggtctcttcctcatttactcttacaaagggatacgagcagaaaagtttttctcttatcacaagtcttgtgatgtatgatgtaaatgtgagcagctttgagcaaggagtactctatttgaatgattcccaatacatataagtactcgtactaagacttacataaaaagtcttcaagatacaggaaattacgggacctagataagactttgtaataccctttaattgacatagaccccagttttttagtaaaatgagtagatggtgcgaacctgcgtagcagaaagacccgcgaacacgttnccaacccaaccccggcgcggattgcgcagcgcgccccgccccggtcctccggcggcgcggcgtcgtgtcgtaacaaaacgactctcggcaacggatatctcggctctcgcatcgatgaagaacgtagcgaaatgcgatacttggtgtgaattgcagaatcccgtgaaccatcgagtctttgaacgcaagttaagccctcgtggccagggcacgtctgtctgggcgtcacgcaccgcgtcgcccccgggatcggggcggagactggccccccgcgctcgggcgcggccggcctaaacgcagaccccgcggccgcgaaacggcgcgacgacccgagcggcccgt
Bistorta_tenuicaulis_         ttgagtctagttatgcttttttcaatgaacttgtctattcaacaaataaatagcaattctatctaccaatctgtatggtcttggaccatcaataatgatttttctttagagttcggttacttggttgatccgcttacttctattatgtcaatgttaatcactactgttggtattctagttattatttatagtgacagttatatgtctcatgatcaaggatatttaagattctttgcttatctgagttttttcaatacttctatgcttggcttagttacaagttcgaatttactacaaatttatattttttgggaattaattggaatgtgctcgtatctattaataggtttttggtttacacgacctattgcagcaaatgcttgtcaaaaagcgtttgtaactaat-----------------------------------------------------------------------------------------------------------------------------------------------------------------------------------------------------------------------------------------------------------------------------------------------------------------------------------------------------------------------------------------------------------------NNNNNNNNNNNNNNNNNNNNNNNNNNNNNNNNNNNNNNNNNNNNNNNNNNNNNNNNNNNNNNNNNNNNNNNNNNNNNNNNNNNNNNNNNNNNNNNNNNNNNNNNNNNNNNNNNNNNNNNNNNNNNNNNNNNNNNNNNNNNNNNNNNNNNNNNNNNNNNNNNNNNNNNNNNNNNNNNNNNNNNNNNNNNNNNNNNNNNNNNNNNNNNNNNNNNNNNNNNNNNNNNNNNNNNNNNNNNNNNNNNNNNNNNNNNNNNNNNNNNNNNNNNNNNNNNNNNNNNNNNNNNNNNNNNNNNNNNNNNNNNNNNNNNNNNNNNNNNNNNNNNNNNNNNNNNNNNNNNNNNNNNNNNNNNNNNNNNNNNNNNNNNNNNNNNNNNNNNNNNNNNNNNNNNNNNNNNNNNNNNNNNNNNNNNNNNNNNNNNNNNNNNNNNNNNNNNNNNNNNNNNNNNNNNNNNNNNNNNNNNNNNNNNNNNNNNNNNNNNNNNNNNNNNNNNNNNNNNNNNNNNNNNNNNNNNNNNNNNNNNNNNNNNNNNNNNNNNNNNNNNNNNNNNNNNNNNNNNNNNNNNNNNNNNNNNNNNNNNNNNNNNNNNNNNNNNNNNNNNNNNNNNNNNNNNNNNNNNNNNNNNNNNNNNNNNNNNNNNNNNNNNNNNNNNNNNNNNNNNNNNNNNNNNNNNNNNNNNNNNNNNNNNNNNNNNNNNNNNNNNNNNNNNNNNNNNNNNNNNNNNNNNNNNNNNNNNNNNNNNNNNNNNNNNNNNNNNNNNNNNNNNNNNNNNNNNNNNNNNNNNNNNNNNNNNNNNNNNNNNNNNNNNNNNNNNNNNNNNNNNNNNNNNNNNNNNNNNNNNNNNNNNNNNNNNNNNNNNNNNNNNNNNNNNNNNNNNNNNNNNNNNNNNNNNNNNNNNNNNNNNNNNNNNNNNNNNNNNNNNNNNNNNNNNNNNNNNNNNNNNNNNNNNNNNNNNNNNNNNNNNNNNNNNNNNNNNNNNNNNNNNNNNNNNNNNNNNNNNNNNNNNNNNNNNNNNNNNNNNNNNNNNNNNNNNNNNNNNNNNNNNNNNNNNNNNNNNNNNNNNNNNNNNNNNNNNNNNNNNNNNNNNNNNNNNNNNNNNNNNNNNNNNNNNNNNNNNNNNNNNNNNNNNNNNNNNNNNNNNNNNNNNNNNNNNNNNNNNNNNNNNNNNNNNNNNNNNNNNNNNNNNNNNNNNNNNNNNNNNNNNNNNNNNNNNNNNNNNNNNNNNNNNNNNNNNNNNNNNNNNNNNNNNNNNNNNNNNNNNNNNNNNNNNNNNNNNNNNNNNNNNNNNNNNNNNNNNNNNNNNNNNNNNNNNNNNNNNNNNNNNNNNNNNNNNNNNNNNNNNNNNNNNNNNNNNNNNNNNNNNNNNNNNNNNNNNNNNNNNNNNNNNNNNNNNNNNNNNNNNNNNNNNNNNNNNNNNNNNNNNNNNNNNNNNNNNNNNNNNNNNNNNNNNNNNNNNNNNNNNNNNNNNNNNNNNNNNNNNNNNNNNNNNNNNNNNN-----------------------------------accaancgaaccccggcgcggattgcgcagcgcgccgccactcggtaatccggtg--gcggcggcgtgtcgtaactgaacgactctcggcaacggatatctcggctctcgcatcgatgaagaacgtagcgaaatgcgatacttggtgtgaattgcagaatcccgtgaaccatcgagtctttgaacgcaagttaagccttagggccgagggcacgtctgcatgggcgtcacgcacagcgtcgcccccgggcgtggggcggattctggccccccgtgtgcgcncgcggtcggcctaaaatcagaccccgtggccgcgaaatgccgcgacgacttccgtggccctn
Brunnichia_ovata_             ttaagtatagttatgattttttcaatgaaattgtctattcagcaaataaatagcagttctatctatcaatctgtatggtcttggaccatcaataatgatttttctttagagttcggttacttggttgatccacttacttctattatgtcaatgttaatcactactgttgggattctagttattatttatagtgacaattatatgtctcatgatcaaggatatttgagatttttcgcttatctgagttttttcactacttctatgcttggcttagttactagttcgaatttaatacaaatttatattttttgggaattagttggaatgtgttcgtatctattaataggtttttggtttacacgacctattgcagcaaatgcttgtcaaaaagcgtttgtgactaatcgtgtaggggattttggtttattattaggaattttaggtctttattggctaacgggcagtttcgaatttcgagatttgttcaaaatattcaataccttgacttatactaatgaagtccatcttttagttggaactgtatgtacttttttattatttgctggtgcagttgctaaatccgcccaatttccccttcatgtatggttacctgatgctatggaggggcctactcctatttcggctcttatacatgctgctactatggtagcagcggggatttttcttgtcgctcgactttttcctcttttgatagtcatcccctccatactaaacctaatcgctttaataggtataataacagtactattaggagctactttagctcttgctcaaaaagacattaa----------------------------------------------------------------------------------------------------------------------------------------------------------------------------------------------------------------------------------------------------------------------------------------------------------------------------------------------------------------------tttaaattatgtgttagatatattgatacctcaccctgtccatctggaaatcttggttcaaactattcgttactgggtaaaagatacctcctgtttgcatttattacgattctttctttatgagtattgtaataatgttattactctaaagaaatctgtttcaaatttttcaaaaaaaaataatcaaagatttttattgttcctatataattcccatgtgtgtgaatgcgaattcatcttcgtttttctccgcacccaatcctctcatttacgaatcctccggagcctttcttgcacgagtctatttctacgtaaagctagaacatcttgtaaaagtatttactNNNNNNNNNNNNNNNNNNNNNNNNNNNNNNNNNNNNNNNNNNNNNNNNNNNNNNNNNNNNNNNNNNNNNNNNNNNNNNNNNNNNNNNNNNNNNNNNNNNNNNNNNNNNNNNNNNNNNNNNNNNNNNNNNNNNNNNNNNNNNNNNNNNNNNNNNNNNNNNNNNNNNNNNNNNNNNNNNNNNNNNNNNNNNNNNNNNNNNNNNNNNNNNNNNNNNNNNNNNNNNNNNNNNNNNNNNNNNNNNNNNNNNNNNNNNNNNNNNNNNNNNNNNNNNNNNNNNNNNNNNNNNNNNNNNNNNNNNNNNNNNNNNNNNNNNNNNNNNNNNNNNNNNNNNNNNNNNNNNNNNNNNNNNNNNNNNNNNNNNNNNNNNNNNNNNNNNNNNNNNNNNNNNNNNNNNNNNNNNNNNNNNNNNNNNNNNNNNNNNNNNNNNNNNNNNNNNNNNNNNNNNNNNNNNNNNNNNNNNNNNNNNNNNNNNNNNNNNNNNNNNNNNNNNNNNNNNNNNNNNNNNNNNNNNNNNNNNNNNNNNNNNNNNNNNNNNNNNNNNNNNNNNNNNNNNNNNNNNNNNNNNNNNNNNNNNNNNNNNNNNNNNNNNNNNNNNNNNNNNNNNNNNNNNNNNNNNNNNNNNNNNNNNNNNNNNNNNNNNNNNNNNNNNNNNNNNNNNNNNNNNNNNNNNNNNNNNNNNNNNNNNNNNNNNNNNNNNNNNNNNNNNNNNNNNNNNNNNNNNNNNNNNNNNNNNNNNNNNNNNNNNNNNNNNNNNNNNNNNNNNNNNNNNNNNNNNNNNNNNNNNNNNNNNNNNgaaacctgcggagcagaacgacccgcgaactcgttaccaa-cgaaccccggcgcggattgcgcagcgcgtcccgcctcggtcgtccgagggcgcgacgacgtgttgtaacaaaacgactctcggcaacggatatctcggctctcgcatcgatgaagaacgtagcgaaatgcgatacttggtgtgaattgcagaatcccgtgaaccatcgagtctttgaacgcaagttaagccgttcggccaagggcacgtctgcctgggcgtcacccgtcgcgttgcccccgaggagggggcggatgttggcctcccgtgtgcgtgcgcggccggcctaaatgcggagctcgtggacacgg-acgccgcgacgagtcccagcgtccaa
Calligonum_aphyllum_          ttaagtatagttatgattttttcaatgaaattgtctattcagcaaataaatagcagttctatctatcaatctgtatggtcttggaccatcaataatgatttttctttagagttcggttacttggttgatccacttacttctattatgtcaatgttaatcactactgttggtattctagttcttatttatagtgacaattatatgtctcatgatcaaggatatttgagattctttgcttatctgagttttttcaatacttctatgcttggcttagttactagttcgaatttaatacaaatttatattttttgggaattagttggaatgtgttcgtacctattaataggtttttggtttacacgacctgttgcagcaaatgcttgccaaaaagcgtttgtgactaatcgtgtaggggattttggtttattattaggaattttaggtctttattggctaacaggcagttttgaatttcgagatttgtttgaaatattcaataccttgatttataataatgaaatccattttttagttggaactttatgtactttcttattatttgctggtgcagttgccaaatccgcccaattcccccttcatgtatggttacctgatgctatggaggggcctactcctatttcggctcttatncatgctgccactatggtagctgcggggatttttcttgtcgctcgactttttcctcttttgatagtcatcccctccatactacatctaatcgcgttaataggtataataacagtacttttaggagctactttagctcttgcccaaaaagacantaacaggaatatatttatgcncttgtacatgatcaggatttaggtttaaacaggtccattttgttgtcaaaaaaaaaggttatgacacaaaatatagtttactagttgtgaaacgtttagttattcgaatgtatcaacagaattatttgattctttctgttaatgattctaacaaaaatgaatttcttgtgcccaagaaaaatttgtattctcaacaaatctcagagggatttgcagctattgcggaaattccattttctatgcgattacgatcttccctagaagcaaaagaactaaaaaaatctcaaaatttacgatcaattcattcaatatttccttttttagaggacaaatttttacgtttaaattatgtgttagatatattgatacctcaccctgtccatctggaaatcttggttcaaactattcgttacngggtaaaagatacctcctgcttgcatttattgcgattctttctttatgagtattttaatagngttattactctaaagaggtctgtttccaatttttcaaaaaaaacgaatcaaagattcttattgttcttatataattcccatgtgtgtgaatgcgaatccatcttcgtttttctccgcaaccaatcctctcatttacgaatcttacagancctttcttgcacgagtttatttctacctaaagttagaacattttgtaaaagtttttactaactttcaaattcagagaaaccctggaataaaaaaatgggcaatcctgagccaaatccttctttccaaaaggaaaaaaagggataggtgcagagactcaatggaagctgttctaacaaatggagttaacggtcttgcgtataagaattcttccatcgaaactccaaaaaggatgaagaataaacctatacgcatacatacgtaaaaaaagaaaatcttgatgacgacccgaattttgttttatgactatgaaaaaatggaagaattgttgtgaatcgattccaagttgaggaaagaatcgaatattcg-tttagtaaattatctagtccccagtctgatagatcttttgaagaaccgatccatcggatgagaatgaagatagagtcccattctacgtgtcaatcctgacaacaatgaaatttatagtaagaggaaaatccgtcgactttataaatcgtgagggttcaagtccctctataaaagatcatttgattctctaactaattctcctctttttttgttaacttgggtctcttcctcatttactcttacaaaggtatccgagcagaaaagtgtttctcctatcacaagtcttgtgatgtatgatgtaaatgtgagtagcttggagcaaggagtactctatttgaatgattcccaatacat---attactcgtactaagacttacatacaaagtcttc---atacagggaattccggggcctagataagactttgtaataccctttaattgacatagaccccagttttctagtaaaatgagtagatgatgNNNNNNNNNNNNNNNNNNNNNNNNNNNNNNNNNNNNNNNNNNNNNNNNNNNNNNNNNNNNNNNNNNNNNNNNNNNNNNNNNNNNNNNNNNNNNNNNNNNNNNNNNNNNNNNNNNNNNNNNNNNNNNNNNNNNNNNNNNNNNNNNNNNNNNNNNNNNNNNNNNNNNNNNNNNNNNNNNNNNNNNNNNNNNNNNNNNNNNNNNNNNNNNNNNNNNNNNNNNNNNNNNNNNNNNNNNNNNNNNNNNNNNNNNNNNNNNNNNNNNNNNNNNNNNNNNNNNNNNNNNNNNNNNNNNNNNNNNNNNNNNNNNNNNNNNNNNNNNNNNNNNNNNNNNNNNNNNNNNNNNNNNNNNNNNNNNNNNNNNNNNNNNNNNNNNNNNNNN
Calligonum_junceum_           ttaagtatagttatggttttttcaatgaaattgtctattcagcaaataaatagcagttctatctatcaatctgtatggtcttggaccatcaataatgatttttctttagagttcggttacttggttgatccacttacttctattatgtcaatgttaatcactactgttggtattctagttcttatttatagngacaattatatgtctcatgatcaaggatatttganattctttgcttatctgagttttttcaatacttctatgcttggcttagttactagttcgaatttaatacaaatttatattttttgggaattagttggaatgtgttcgtatctattaataggtttttggtttacacgacctgttgcagcaaatgcttgtcaaaaagcgtttgtgactaatcgtgtangggattttggtttattattaggaattttaggtctttattggctaacaggcagttttgaatttcgagatttgttcnaaatattcnataccttaatttataataatgaaatccattttttagttggaactttatgtactttcttattatttgctggtgcagttgccaaatccgcccaattccccc-------------------------------------------------------------------------------------------------------------------------------------------------------------------------------------------------------------------caggaatatatttatgcncttgtacatgatcaggatttaggtttaaacaggtccnttttgttgtcaaaaaaaaaggttatgacacaaaatatagtttactagttgtgaaacgtttagttattcgaatgtatcaacagaattatttgattctttctgttaatgattctaacaaaaatgaatttcttgtgcccaagaaaaatttgtattctcaacaaatctcagagggatttgcagctattgcggaaattccattttctatgcgattacgatcttccctagaagcaaaagaactaaaaaaatctcaaaatttacgatcaattcattcaatatttccttttttagaggacaaatttttacgtttaaattatgtgttagatatattgatacctcnccctgtccatctggaaatcttggttcaaactattcgttactgggtaaaagatacctcctgcttgcatttattgcgattctttctttatgagtattttaatagtgttattactctaaagaggtctgtttccaatttttcaaaaaaaacgaatcaaagattcttattgttcttatataattcccatgtgtgtgaatgcgaatccatcttcgtttttctccgcaaccaatcctctcatttacgaatcttacagagcctttcttgcacgagtttatttctacctaaagttagaacattttgtaaaagtttttact---------attcagagaaaccctggaataaaaaaatgggcaatcctgagccaactccttctttccaaaaggaaaaaaagggataggtgcagagactcaatggaagctgttctaacaaatggagttaacggtcttgcgtataagaattcttccatcgaaactccaaaaaggatgaagaataaacctatacgcatacatacgtaaaaaaagaaaatcttgatgacgacccgaattttgttttatgactatgaaaaaatggaagaattgttgtgaatcgattccaagttgaggaaagaatcgaatattcg-tttagtaaattatctagtccccagtctgatagatcttttgaagaaccgatccatcggatgagaatgaagatagagtcccattctacgtgtcaatcctgacaacaatgaaatttatagtaagaggaaaatccgtcgactttataaatcgtgagggttcaagtccctctataaaagatcatttgattctctaactaattctcctctttttttgttaacttgggtctcttcctcatttactcttacaaaggtatccgagcagaaaagtgtttctcctatcacaagtcttgtgatgtatgatgtaaatgtgagtagcttggagcaaggagtactctatttgaatgattcccaatacat---attactcgtactaagacttacatacaaagtcttc---atacagggaattccggggcctagataagactttgtaataccctttaattgacatagaccccagttttctagtaaaatgagtagatgatgNNNNNNNNNNNNNNNNNNNNNNNNNNNNNNNNNNNNNNNNNNNNNNNNNNNNNNNNNNNNNNNNNNNNNNNNNNNNNNNNNNNNNNNNNNNNNNNNNNNNNNNNNNNNNNNNNNNNNNNNNNNNNNNNNNNNNNNNNNNNNNNNNNNNNNNNNNNNNNNNNNNNNNNNNNNNNNNNNNNNNNNNNNNNNNNNNNNNNNNNNNNNNNNNNNNNNNNNNNNNNNNNNNNNNNNNNNNNNNNNNNNNNNNNNNNNNNNNNNNNNNNNNNNNNNNNNNNNNNNNNNNNNNNNNNNNNNNNNNNNNNNNNNNNNNNNNNNNNNNNNNNNNNNNNNNNNNNNNNNNNNNNNNNNNNNNNNNNNNNNNNNNNNNNNNNNNNNNNN
Chorizanthe_brevicornu_       ttaagtatagttatgattttttcaatgaaattttctattcagcaaattaatagcagttctatctatcaatctgtatggtcttggaccatcaataatgatttttctttagagttcggttacttggttgatccacttacttctattatgtcaatgttaataactactgttgggattctagttcttatttatagtgacagttatatgtctcatgaccaaggatatttgagattttttgcttatctgagttttttcaatacttcgatgcttggcttagttactagttcgaatttaatacaaatttatattttttgggaattagttggaatgtgttcgtatctattaataggtttttggtttacacgacctattgcagcaaatgcctgtcaaaaagcgtttgtaaccaatcgggtaggggattttggtttattattaggaattttaggtctttattggctaacgggcagtttcgaatttcgagatttgttcaaaatattcaataccctgacttataataatgaagtccatcttttagttggaactgtatgtactttcttattatttgctggtgcagttgccaaatccgcccaatttccccttcatgtatggttacctgatgctatggaggggcctactcctatttccgcgcttatacatgctgctactatggtagcagcggggatttttcttgtcgctcggctttttcctctttttagagtcatcccccccatactaaatctaatcgctttaataggtataataacaatactattgggagctactttagctcttgctcaaaaagacattaacaggaatatatttatgcacttgtccatgatcaggatttaggtttcaataggcccatttcttttncacaaaaaagggttatgacaaaaaatacagtttactagttggaaaacgtttagttattcgaatgtatcaacagaatcatttgattctttctgttaatgattctaacaaaaatgaatttcttgggcacaagaaaaatttgtattctcaacggatctcagagggatttgnagctattgcggaaattccattttctctgcgattaatatcttccctagaggaaaaagaactaaaaaaatatcaaaatttacgatcaattcattcactatttccgtttttagaggacaaattttcacgtttaaattatgtgttagatatattgatacctcaccctgtccatctggaaatcgtggntcaaactattcgttattgggtaaaagatacttcctgtttgcatttattacgattctttctttatgagtattgtaataatgttattactctnaagaaatctgtttcaaatttctcaaaaaaaaagaatcaaagattcgtag---------------------------------------------------------------------------------------------------------------------------------------------------NNNNNNNNNNNNNNNNNNNNNNNNNNNNNNNNNNNNNNNNNNNNNNNNNNNNNNNNNNNNNNNNNNNNNNNNNNNNNNNNNNNNNNNNNNNNNNNNNNNNNNNNNNNNNNNNNNNNNNNNNNNNNNNNNNNNNNNNNNNNNNNNNNNNNNNNNNNNNNNNNNNNNNNNNNNNNNNNNNNNNNNNNNNNNNNNNNNNNNNNNNNNNNNNNNNNNNNNNNNNNNNNNNNNNNNNNNNNNNNNNNNNNNNNNNNNNNNNNNNNNNNNNNNNNNNNNNNNNNNNNNNNNNNNNNNNNNNNNNNNNNNNNNNNNNNNNNNNNNNNNNNNNNNNNNNNNNNNNNNNNNNNNNNNNNNNNNNNNNNNNNNNNNNNNNNNNNNNNNNNNNNNNNNNNNNNNNNNNNNNNNNNNNNNNNNNNNNNNNNNNNNNNNNNNNNNNNNNNNNNNNNNNNNNNNNNNNNNNNNNNNNNNNNNNNNNNNNNNNNNNNNNNNNNNNNNNNNNNNNNNNNNNNNNNNNNNNNNNNNNNNNNNNNNNNNNNNNNNNNNNNNNNNNNNNNNNNNNNNNNNNNNNNNNNNNNNNNNNNNNNNNNNNNNNNNNNNNNNNNNNNNNNNNNNNNNNNNNNNNNNNNNNNNNNNNNNNNNNNNNNNNNNNNNNNNNNNNNNNNNNNNNNNNNNNNNNNNNNNNNNNNNNNNNNNNNNNNNNNNNNNNNNNNNNNNNNNNNNNNNNNNNNNNNNNNNNNNNNNNNNNNNNNNNNNNNNNNNNNNNNNNNNNNNNNNNNNNNNNNNNNNNNNNNNNNNgaaacctgcacagcagaacgacccgcgaacccgttagtacccaaacaccggcgcgggttgcgcaccgcgtcccgccccgggcgaccgggcgcgcgagggcgcgtcgaaacaaaacgactctcggcaacggatatctcggctctcgcatcgatgaagaacgtagcgaaatgcgatacttggtgtgaattgcagaatcccgtgaaccatcgagtctttgaacgcaagttaagccatccggccgagggcacgtctgcctgggcgtcacgcatcgcgtcgcccccgagagaggggcggattatggccccccgtgcgcccgcgcggccggcctaaacacggagcccgcggacgcga-gcgccgcgacgtcaggagcgtccccg
Coccoloba_swartzii_           ttaagtatagttatgattttttcaatgaaattgtctattcagcaaataaatagcagttctatctatcaatttgtatggtcttggaccatcaataatgatttttctttagagttcggttacttggttgatccacttacttctattatgtcaatgttaatcactactgttgggattctagttcttatttatagtgacaattatatgtctcatgatcaaggatatttgagattttttgcttatctgagttttttcaatacttctatgcttggcttagttactagttcgaatttaatacaaatttatattttttgggaattagttggaatgtgttcgtatctattaataggtttttggtttacacgacctattgcagcaaatgcttgtcaaaaagcgtttgtgactaatcgtgtaggggattttggtttattattaggaattttaggtctttattggctaacgggcagtttcgaatttcgagatttgttcaaaatattcaatactttgacttatactaatgaagtccatcttttagttggaactgtatgtactttcttattatttgctggtgcagttgccaaatccgcccaatttccccttcatgtatggttacctgatgctatggaggggcctactcctatttcggctcttatacatgctgctactatggtagcagcggggatttttcttgtcgctcgactttttcctcttttgatagtcatcccctccatactaaatctaatcgctttaataggtataataacagtactattaggagctactttagctcttgctcaaaaagacattaacaggaatatatttatgcacttgtacatgatcaggatttaggtttaaataggtccatttttttttcacaaaaaggggttatgacacaaaatacagtttactagttgtaaaacgtttagttattcgaatgtatcaacagaatcatttgattctttctgttaatgattctaacaaaaatgaatttcttgggcacaagaaaaatttgtattctcaacggatctcagagggatttgcagctattgcggaaattccattttctctgcgattaatatcttccctagaaggaaaagaactaaaaaaatctcaaaatttacggtcaattcattcaatatttccttttttagaggacaaattttcacgtttaaattatgtgttagatatattgatacctcaccctgtccatctggaaatcttggttcaaactattcgttactgggtaaaagatacctcctgtttgcatttattacgattctttctttatgagtattgtaataatgttattactctaaagaaatccgtttcaaatttttcaaaaaaaaagaatcaaagattattattgttcctatataattcccatgtgtgtgaatgcgaatccatctttgtttttctccgcaaccaatcctctcatttacgaatcctccggagcctttcttgcacgagtctatttctacgtaaagctagaacatcttgtaaaagtatttactNNNNNNNNNNNNNNNNNNNNNNNNNNNNNNNNNNNNNNNNNNNNNNNNNNNNNNNNNNNNNNNNNNNNNNNNNNNNNNNNNNNNNNNNNNNNNNNNNNNNNNNNNNNNNNNNNNNNNNNNNNNNNNNNNNNNNNNNNNNNNNNNNNNNNNNNNNNNNNNNNNNNNNNNNNNNNNNNNNNNNNNNNNNNNNNNNNNNNNNNNNNNNNNNNNNNNNNNNNNNNNNNNNNNNNNNNNNNNNNNNNNNNNNNNNNNNNNNNNNNNNNNNNNNNNNNNNNNNNNNNNNNNNNNNNNNNNNNNNNNNNNNNNNNNNNNNNNNNNNNNNNNNNNNNNNNNNNNNNNNNNNNNNNNNNNNNNNNNNNNNNNNNNNNNNNNNNNNNNNNNNNNNNNNNNNNNNNNNNNNNNNNNNNNNNNNNNNNNNNNNNNNNNNNNNNNNNNNNNNNNNNNNNNNNNNNNNNNNNNNNNNNNNNNNNNNNNNNNNNNNNNNNNNNNNNNNNNNNNNNNNNNNNNNNNNNNNNNNNNNNNNNNNNNNNNNNNNNNNNNNNNNNNNNNNNNNNNNNNNNNNNNNNNNNNNNNNNNNNNNNNNNNNNNNNNNNNNNNNNNNNNNNNNNNNNNNNNNNNNNNNNNNNNNNNNNNNNNNNNNNNNNNNNNNNNNNNNNNNNNNNNNNNNNNNNNNNNNNNNNNNNNNNNNNNNNNNNNNNNNNNNNNNNNNNNNNNNNNNNNNNNNNNNNNNNNNNNNNNNNNNNNNNNNNNNNNNNNNNNNNNNNNNNNNNNNNNNNNNNNNNNNNNNNNNNNNNNNNNNNNNNNNNNNNNNNNNNNNNNNNNNNNNNNNNNNNNNNNNNNNNNNNNNNNNNNNNNNNNNNNNNNNNNNNNNNNNNNNNNNNNNNNNNNNNNNNNNNNNNNNNNNNNNNNNNNNNNNNNNNNNNNNNNNNNNNNNNNNNNNNNNNNNNNNNNNNNNNNNNNNNNNNNNNNNNNNNNNNNNNNNNNNNNNNNNNNNNNNNNNNNNNNNNNNNNNNNNNNNNNNNNNNNNNNNNNNNNNNNNNNNNNNNNNNNNNNNNNNNNNNNNNNNNNNNNNNNNNNNNNNNNNNNNNNNNNNNNNNNNNNNNNNNNNNNNNNNNNNNNNNNNNNNNNNNNNNNNNNNNNNNNNNNNNNNNNNNNNNNNNNNNNNNNNNN
Dedeckera_eurekensis_         ttaagtatagttatgattttttcaatgaaattttctattcagcaaatgaatagcagttctatctatcaatctgtatggtcttggaccatcaataatgatttttctttagagttcggttacttggttgatccacttacttctattatgtcaatgttaataactactgttgggattctagttcttatttatagtgacagttatatgtctcatgatcaaggatatttgagattttttgcttatcttagttttttcaatactgcgatgcttggcttagttactagttcgaatttaatacaaatttatattttttgggaattagttggaatgtgttcgtatctattaataggtttttggtttacacgacctattgcagcaaatgcctgtcaaaaagcgtttgtaaccaatcgtgtaggggattttggtttattattaggaattttaggtctttattggctaacgggcagtttcgaatttcgagatttgttcaaaatattcaataccctgacttataataatgaagtccatcttttggttggaactgtatgtactttcttattatttgctggtgcagttgccaaatccgcccaatttccccttcatgtatggttacctgatgctatggaggggcctactcctatttctgcgcttatacatgctgctactatggtagcagcggggatttttcttgtcgctcggctttttcctctttttagagtcatcccccccatactaaatctaatcgctttaataggtataataacaatactattcggagctactttagctcttgctcaaaaagacattaacaggaatatatttatgcacttgtccatgatcaggatttaggtttcaataggcccatttcttttgcacaaaaaagggttatgacaaaagatacagtttactagttggaaaacgtttagttattcgaatgtatcaacagaatcatttgattctttctgttaatgattctaacaaaaatgaatttcttgggcacaagaaaaatttgtattctcaatggatctcagagggatttgcagctattgcggaaattccattttctctgcgattaatatcttccctagaggaaaaagaac-gaaaaaatatcaaaatttacgatcaattcattcactatttccgtttttagaggacaaattttcccgcttaaattatgtgttagatatattgatacctcaccctgtccatctggaaatcgtggttcaaactattcgttattgggtaaaagatacttcctgtttgcatttattacgattctttctttatgagtattgtaataatgttattactctcaagaaatatgtttcaaatttctcaaaaaaaaagaatcaaagattagtagtgttcctatataattcccatgtgtctaaatgngaatccatctttgtttttctccgcaaccaatcctctcatttacgaatcctccggaacctttcttgcacgagtctatttctacgtaaagctagaacatcttgtcaaagtattgactNNNNNNNNNNNNNNNNNNNNNNNNNNNNNNNNNNNNNNNNNNNNNNNNNNNNNNNNNNNNNNNNNNNNNNNNNNNNNNNNNNNNNNNNNNNNNNNNNNNNNNNNNNNNNNNNNNNNNNNNNNNNNNNNNNNNNNNNNNNNNNNNNNNNNNNNNNNNNNNNNNNNNNNNNNNNNNNNNNNNNNNNNNNNNNNNNNNNNNNNNNNNNNNNNNNNNNNNNNNNNNNNNNNNNNNNNNNNNNNNNNNNNNNNNNNNNNNNNNNNNNNNNNNNNNNNNNNNNNNNNNNNNNNNNNNNNNNNNNNNNNNNNNNNNNNNNNNNNNNNNNNNNNNNNNNNNNNNNNNNNNNNNNNNNNNNNNNNNNNNNNNNNNNNNNNNNNNNNNNNNNNNNNNNNNNNNNNNNNNNNNNNNNNNNNNNNNNNNNNNNNNNNNNNNNNNNNNNNNNNNNNNNNNNNNNNNNNNNNNNNNNNNNNNNNNNNNNNNNNNNNNNNNNNNNNNNNNNNNNNNNNNNNNNNNNNNNNNNNNNNNNNNNNNNNNNNNNNNNNNNNNNNNNNNNNNNNNNNNNNNNNNNNNNNNNNNNNNNNNNNNNNNNNNNNNNNNNNNNNNNNNNNNNNNNNNNNNNNNNNNNNNNNNNNNNNNNNNNNNNNNNNNNNNNNNNNNNNNNNNNNNNNNNNNNNNNNNNNNNNNNNNNNNNNNNNNNNNNNNNNNNNNNNNNNNNNNNNNNNNNNNNNNNNNNNNNNNNNNNNNNNNNNNNNNNNNNNNNNNNNNNNNNNNNNNNNNNNNNNNNNNNNNNNNNNNgaaacctgcacagcagaacgacccgcgaacttgttagtacccaaacaccggcgcgggttgcgcatcgcgactccccctgggcgaccgggtgcgcg---tcgtgtcgaaacaaaacgactctcggcaacggatatctcggctctcgcatcgatgaagaacgtagcgaaatgcgatacttggtgtgaattgcagaatcccgtgaaccatcgagtctttgaacgcaagttaagccatccggccgagggcacgtctgcctgggcgtcacgcatcgcgtcgcccccgagagaggggcggaatatggccccccgtgtgcgcgcgcggtcggcctaaacacggagcccgtggccgcga-gtgccgcgacgtccggagcgtactcg
Duma_coccoloboides_           ------atagttatgattttttcaattaaattatctattcagcaaataaatagcagttctatctatcaagttgtatggtcttggaccatcaataatgatttttctttagagttcggttacttggttgatccacttacttctcttatgttaatgttaattactactgttggcattctagttcttatttatagtgacaattatatgtttcatgatcaaggatatttgagattctttgcttatctgagttttttcaatacttctatgcttggcttagttactagttcaaatttaatacaaatttatattttttgggaattagttggaatgtgttcgtatctattaataggtttttggtttacacgacctgctgcagcaaatgcttgtcaaaaggcatttgtaactaatcgggtaggggattttggtttattattaggcattttaggtctttattggctaacaggcagtttcgaatttcgcgatttgttcgaaatattcaataccttaatttataataacgaagtctattttttagttggaactgtatgtactttcttattatttgctggtgcagttgccaaatccgcccaattcccccttcatgtatggttaccggatgctatggaggggcctactcctatttcggctcttatacatgctgctactatggtagctgcggggatttttcttgtcgctcgcctttttcctcttttgatagtcattccctccatcctatatctaatcgctttaataggtatactaacagtacttttaggagccactttagctcttgcccaaaaagacattaacaggaatatatttatgcacttgtatatgattcgggttttgttttaaacgggcccgttttgttgtcctaaataaaggttatgacacaacctacagtttactagttgtaaaacgtttagttattcgaatgtatcaacagaattttttgattctttctgttaatgattctaccaaaaacgactttcttgggcacaagaaaaatttttattctcaacagatctcagaggggtttgcagctattgcggaaattccattttctatgcgattaatatctgccctagaaggaaaagaactaaaaaaatctcaaaatttacgaccaattcactcaacatttccttttttagaggacaaatttttacgtttaagctttgtgttagatatattgatacctcatcctgtccatctggaaatcttggttcaaattattcggtactgggtacaagatacctcctgtttgcatttattacgattatttctttatgagtattgtaatagtgttattactgtaaagagatctgtttccaacttttcaaaaaaaaagaatcaaagattcttattgttcctatataattcctatgtgtgtgaatgcgaatccatcttcgtttttctccgcaaccaatcctctcgtttacgaatcttacagagcctttcttgcacgagtttatttctacctaaagttagaacattttgtaaaagta-ttactaactttcaaattcagagaaaccctggaataaaaaaatgggcaatcctgagccaactccttctttccaaaaggaaaaaaaaggataggtgcagagactcaatggaagctgttctaacaaatggagttgacggtcttgcgtataagaattcttccatcgaaattctaaaaaggatgaagaataaacctagacgcatacatacttaaaatgaaaaaatattgatgacgacccaaatcttattttatgactatgaaaaggtggaagaattgttgtgaatcgattcaaagtttaagaaagaatcgaatattcgttttagtaaattatttattccccagtcggatagatcttttgaaaacccgacccatcggatgagaatgaagatagagtcccattctacgtgtcaatcctgacaacaatgaaatttatagtaagaggaaaatccgtcgactttaaaaatcgtgagggttcaagtccctctataaaagatcctttgattctctaactaattatcctctttttttgttaacttgggtctcttccggatttactcttacaaaggcatacgaacagaaaagtttttcgcttatcacaagtcttgtgatgtatgatgtaaatgtgagcagctttgagcaaggggtactctatttgaattattcccaatacatatcattactcgtattcagacttacataaaaagtcttcaagatacaggaaattccgggacctagataagactttgtaataccctttaattgacatagaccccagttttctactaaaatgagtagatgctggaaacctgcggagcagaaagacatgtgtacacgttacgaatacccctccggcgcggatcgcgtagggcgtccctcgtgggtccccaggtgtggtgatgttgtgtcgtaatagaacgactctcggcaacggatatctcggctctcgcatcgatgaagaacgtagcgaaatgcgatacttggtgtgaattgcagaatcccgtgaaccatcgagactttgaacgcaagttaaactctcatggccaaggcacgtctgtctgggcgtcatgcaccgcatagcccccggggctggggcggagactggccccccgtgcgcatgcgcggtcggcctaaacgtagaccccttggccgtggagcggtgtgacgacatgagcgtccctt
Duma_florulenta_              tt-actatagttatgattttttcaattaaattatctattcagcaaataaatagcagttctatctatcaagttgtatggtcttggaccatcaataatgatttttctttagagttcggttacttggttgatccacttacttctattatgttaatgttaattactactgttggtattctagttcttatttatagtgacaattatatgtttcatgatcaaggatatttgagattctttgcttatctgagttttttcaatacttctatgcttggcttagttactagttcaaatttaatacaaatttatattttttgggaattagttggaatgtgttcgtatctattaataggtttttggtttacacgacctgctgcagcaaatgcttgtcaaaaggcatttgtaactaatcgtgtaggggattttggtttattattaggcattttaggtctttattggctaacaggcagtttcgaatttcgcgatttgttcgaaatatttaataccttaatttataataacgaagtctattttttagttggaactgtatgtactttcttattatttgttggtgcagttgccaaatccgcccaattcccccttcatgtatggttaccggatgctatggaggggcctactcctatttcggctcttatacatgctgctactatggtagcagcggggatttttcttgtcgctcgcctttttcctcttttgatagtcattccctctatcctacatctaatcgctttaataggtataataacagtacttttaggagccactttagctcttgcccaaaaagacattaacaggaatatatttatgcacttgtatatgattcgggttttgttttaaacgggcccgttttgttgtcctaaataaaggttatgacacaaactacagtttactagttgtaaaacgtttagttattcgaatgtatcaacaggattttttgattctttctgttaatgattctaccaaaaacgactttcttgtgcacaagaaaaatttttattctcaacagatctcagaggggtttgcagctattgcggaaattccattttctatgcgattaatatctgccctagaaggaaaagaactaaaaaaatctcaaaatttacgaccaattcattcaacatttccttttttagaggacaaatttttacgtttaagttttgtgttagatatattgatacctcaccctgtccatctggaaatcttggttcaaactattcggtactgggtaaaagatacctcctgtttgcatttattacgattatttctttatgagtattgtaatagtgttattactgtaaagagatctgtttccaacttttcaaaaaaaaagaatcaaagattcttattgttcctatataattcctatgtgtgtgaatgcgaatccatcttcgtttttctccgcaaccaatcctctcgtttacgaatcttacagagcctttcttgcacgagtttatttctacctaaagttagaacattttgtaaaagtatttactaactttcaaattcagagaaaccctggaataaaaaaatgggcaatcctgagccaactccttctttccaaaagtaaaaaaaaggataggtgcagagactcaatggaagctgttctaacaaatggagttgacggtcttgcgtataagaattcttccatcgaaattccaaaaaggatgaagaataaacctagacgcatacatacttaaaatgaaaaaatattgatgacgacccaaatcttattttatgactatgaaaaggtggaagaattgttgtgaatcgattcaaagtttaagaaagaatcgaatattcgttttagtaaattatttattccccagtcggatagatcttttgaaaacccgacccatcggatgagaatgaagatagagtcccattctacgtgtcaatcctgacaacaatgaaatttatagtaagaggaaaatccgtcgactttaaagatcgtgagggttcaagtccctctataaaagatcctttgattctctaactaattatcctctttttttgttaacttgggtttcttccgcatttactcttacaaaggcatccgagcagaaaagtttttcgcttatcacaagtcttgtgatgtatgatgtaaatgtgagcagctttgagcaaggggtactctatttgaatgattcccaatacatatcattactcgtactcagacttacataaaaagtcttcaagatacaggaaattccgggacctagataagactttgtaataccctttaattgacatagaccccagttttctagtaaaatgagtagatgctggaaacctgcggagcagacagacccgcgaacacgttacgaacaaacccccggcgcggaccgcgcagcgcgtcccgcgccggccccccggcgcggcgacgccgtgtcgtaacagaacgactctcggcaacggatatctcggctctcgcatcgatgaagaacgtagcgaaatgcgatacttggtgtgaattgcagaatcccgtgaaccatcgagtctttgaacgcaagttaagccctcgtggccagggcacgtctgtctgggcgtcacgcaccgcgtcgcccccggggccggggcggagaatggccccccgtgcgcgcgcgcggccggcctaaacgcagaccccgcggccgtgaaacggcgcgacgacccgagcggccccc
Duma_horrida_                 tt-aatatagttatgattttttcaattaaattatctattcagcaaataaatagcagttctatctatcaagttgtatggtcttggaccatcaataatgatttttctttagagttcggttacttggttgatccacttacttctcttatgttaatgttaattactactgttggtattctagttcttatttatagtgacaattatatgtttcatgatcaaggatatttgagattctttgcttatctgagttttttcaatacttctatgctgggcttagttactagttcaaatttaatacaaatttatattttttgggaattagttggaatgtgttcgtatctattaataggtttttggtttacacgacctgctgcagcaaatgcttgtcaaaaggcatttgtaactaatcggataggggattttggtttattattaggcattttaggtctttattggctaacaggcagtttcgaatttcgcgatttgttcgaaatattcaataccttaatttataataacgaagtctattttttagttggaactgtatgtactttcttattatttgctggtgcagttgccaaatccgcccaattcccccttcatgtatggttaccggatgctatggaggggcctactcctatttcggctcttatacatgctgctactatggtagctgcggggatttttcttgtcgctcgcctttttcctcttttgatagtcattccctccatcctatatctaatcgctttaataggtatactaacagtacttttaggagccactttagctcttgcccaaaaagacattaacaggaatatatttatgcacttgtatatgattcgggttttgttttaaacgggcccgttttgttgtcctaaataaaggttatgacacaaactacagtttactagttgtaaaacgtttagttattcgaatgtatcaacagaattttttgattctttctgttaatgattctaccaaaaacgactttcttgggcacaagaaacatttttattctcaacagatctcagaggggtttgcagctattgcggaaattccattttctatgcgattaatatctgccctagaaggaaaagaactcaaaaaatctcaaaatttacgaccaattcactcaacatttccttttttagaggacaaatttttacgtttaaggtttgtgttagatatattgatacctcatcctgtccatctggaaatcttggttcaaattattcggtactgggtacaagatacctcctgtttgcatttattacgattatttctttatgagtattgtaatagtgttattactgtaaagagatctgtttccaacttttcaaaaaaaaagaatcaaagattcttattgttcctatataattcctatgtgtgtgaatgcgaatccatcttcgtttttctccgcaaccaatcctctcgtttacgaatcttacagagcctttcttgcacgagtttatttctacctaaagttagaacattttgtaaaagtattt-ttaactttcaaattcagagaaaccctggaataaaaaaatgggcaatcctgagccaactccttctttccaaaaggaaaaaaaaggataggtgcagagactcaatggaagctgttctaacaaatggagttgacggtcttgcgtataagaattcttccrtcgaaattctaaaaaggatgaagaataaacctagacgcatacatacttaaaatgaaaaaatattgatgacgacccaaatctgattttatgactatgaaaaggtggcagaattgttgtgaatcgattcaaagtttaagaaagaatcgaatattcgttttagtaaattatttattccccagtcggatagatcttttgaaaacccgacccatcggatgagaatgaagatagagtcccattctacgtgtcaatcctgacaacaatgaaatttatagtaagaggaaaatccgtcgactttaaaaatcgtgagggttcaagtccctctataaaagatcctttgattctctaactaattatcctctttttttgttaacttgggtctcttccgcatttactcttacaaaggcatacgagcagaaaagtttttcgcttatcacaagtcttgtgatgtatgatgtaaatgtgagcagctttgagcaaggggtactctatttgaattattcccaatacatatcattactcgtattcagacttacataaaaagtcttcaagatacaggaaattccgggacctagataagactttgtaataccctttaattgacatagaccccagttttctactaaaatgagtagatgctggaaacttgcggagcagaaagacacgtgaacacgttacgaacacccctccggcgcggatcgcgtagggcgtcccgcgtcggtcccccggcgtggcgacgttgcgtcgtaatagaacgactctcggcaacggatatctcggctctcgcatcgatgaagaacgtagcgaaatgcgatacttggtgtgaattgcagaatcccgtgaaccatcgagtctttgaacgcaagttaagccctcgtggccagggcacgtctgtctgggcatcacgcaccgcatcgcccccggggccggggcggagactggccccccgtgcgcgcgcacggccggcctaaacacagaccccgtggccgtgaagcggcgtgacgacgcgagcggccctc
Emex_spinosa_                 ttaagtatagttatgattttttcaataaaattgtctattcagcaaataaatagcagttctatgtatcaatctgtatggtcttggaccatcactaatgatttttctttagaatttggttacttggttgatccgcttacttctattatgtcactcttaatcactactgttggtattctagttcttatttatagtgacagttatatgtctcatgatcaaggatatttgagattctttgcttatctgagttttttcaatacttctatgcttggcttagttactagttcgaatttaatacaaatttattttttttgggaattagttggaatgtgttcgtatctattaataggtttttggtttacacnacctgttgcancaaatgcttgtcaaaaagcgtttgtgactaaccgtgtaggggattttggtttattattaggaatcttaggtctttattggctcacagggagtttcgaatttcgagatttgttcgaaatattcaataccttgatttataacaatgaagtttattttttagttggaactatatgtactttcttattatttgctggtgcagttgccaaatccgcccaattcccccttcatgtatggttacctgatgctatggaagggcctactcctatttcggctcttatacatgctgctactatggtagctgcggggatttttcttgtcgctcgactttttcctcttttgatagtaaccccctacatactacatctaatcgctttgataggtataataacagtaattttaggagctactttagctcttgcccaaaaagacattaa-----------------------------------------------------------------------------------------------------------------------------------------------------------------------------------------------------------------------------------------------------------------------------------------------------------------------------------------------------------------------ttaaattatgtgttagatatattgatacctcaccctatccatttggaaatcttggttcaaactattcgttactgggtacaagatacctcttgtttgcatttattacgattatttctttatgagtattgtaatag---tttgactctaaagaggtctgtttccgatttttcaaaaaataagaatcaaagattcttattgttcctatataattcctacgtatgtgaatgcgaatctatcttcgtttttctccgcaaccaatcctctcatttacgaatcttacggagcatttcttgcacgagtttatttctacctaaagttagaaccttttgtaaaagtatttactNNNNNNNNNNNNNNNNNNNNNNNNNNNNNNNNNNNNNNNNNNNNNNNNNNNNNNNNNNNNNNNNNNNNNNNNNNNNNNNNNNNNNNNNNNNNNNNNNNNNNNNNNNNNNNNNNNNNNNNNNNNNNNNNNNNNNNNNNNNNNNNNNNNNNNNNNNNNNNNNNNNNNNNNNNNNNNNNNNNNNNNNNNNNNNNNNNNNNNNNNNNNNNNNNNNNNNNNNNNNNNNNNNNNNNNNNNNNNNNNNNNNNNNNNNNNNNNNNNNNNNNNNNNNNNNNNNNNNNNNNNNNNNNNNNNNNNNNNNNNNNNNNNNNNNNNNNNNNNNNNNNNNNNNNNNNNNNNNNNNNNNNNNNNNNNNNNNNNNNNNNNNNNNNNNNNNNNNNNNNNNNNNNNNNNNNNNNNNNNNNNNNNNNNNNNNNNNNNNNNNNNNNNNNNNNNNNNNNNNNNNNNNNNNNNNNNNNNNNNNNNNNNNNNNNNNNNNNNNNNNNNNNNNNNNNNNNNNNNNNNNNNNNNNNNNNNNNNNNNNNNNNNNNNNNNNNNNNNNNNNNNNNNNNNNNNNNNNNNNNNNNNNNNNNNNNNNNNNNNNNNNNNNNNNNNNNNNNNNNNNNNNNNNNNNNNNNNNNNNNNNNNNNNNNNNNNNNNNNNNNNNNNNNNNNNNNNNNNNNNNNNNNNNNNNNNNNNNNNNNNNNNNNNNNNNNNNNNNNNNNNNNNNNNNNNNNNNNNNNNNNNNNNNNNNNNNNNNNNNNNNNNNNNNNNNNNNNNNNNNNNNNNNNNNNNNNNNNNNNNNNNNNNNNNNNNgaaacctgcgaagcagacagacccgtgaacctgttaccaacccaacaccggcgcggattgcgcagcgccccctggcccggtcctccggagccgcggcggcgtgtcgtacaagaacgactctcggcaacggatatctcggctctcgcatcgatgaagaacgtagcgaaatgcgatacttggtgtgaattgcagaatcccgtgaaccatcgagtctttgaacgcaagttaagccttctggccgagggcacgtctgtctgggcgtcacgcacagcgtcgcccccaggagctgggcggagactggccccccgtgtgcgcgcgcggccggcctaaacgcagaccccgcggccgcgagacggcgcgacgacctctgcggccgtc
Eriogonum_alatum_             ttaagtatagttatgattttttcaatgaaattttctattcagcaaataaatagcagttctatctatcaatctgtatggtcttggaccatcaataatgatttttctttagagttcggttacttggttgatccacttacttctattatgtcaatgttaataactactgttgggattctagttcttatttatagtgacagttatatgtctcatgatcaaggatatttgagattttttgcttatctgagttttttcaatacttcgatgcttggcttagttactagttcgaatttaatacaaatttatattttttgggaattagttggaatgtgttcgtatctattaataggtttttggtttacacgatctattgcagcaaatgcctgtcaaaaagcgtttgtaaccaatcgtgtaggggattttggtttattattaggaattttaggtctttattggctaacgggcagtttcgaatttcgagatttgttcaaaatattcaataccctgacttataataatgaagtccatcttttggttggaactgtatgtactttcttattatttgctggtgcagttgccaaatccgcccaatttccccttcatgtatggttacctgatgctatggaggggcctactcctatttccgcgcttatacatgctgctactatggtagcagcggggatttttcttgtcgctcggctttttcctctttttagagtcatcccccccatactaaatctaatcgctttaataggtataataacaatactattcggggctactttagctcttgctcaaaaagacattaacaggaatatatttatgcacttgtccatgatcaggatttaggtttcaataggcccatttctttttcacaaaaaagggttatgacaaaaaatccagtttactagttggaaaacgtttagttattcgaatgtatcaacagaatcatttgattctttctgttaatgattctaacaaaaatgaatttcttgggcacaagaaaaatttgtattctcaacggatctcagagggatttgtagctattgcggaaattccattttctctgcgattaatatcttccctagaggaaaaagaactaaaaaaatatcaaaatttacgatcaattcattcactatttccgtttttagaggacaaattttcccgtttaaattatgtgttagatatattgatacctcaccctgtccatctggaaatcgtggttcaaactattcgttattgggtaaaagatacttcctgtttgcatttattacgattctttctttatgagtattgtaatattgttattactctaaataaatctgtttcaaatttctcaaaaaaaaagaatcaaagattagtagtgttcctntataattcctatgtgtctaantgtgaatccatctttgtttttctccgcnaccaatcctctcatttacgaatcctccgtaacctttcttgcacgagtctatttctacgtaaagctagaacatcttgtaaaagta-tgactNNNNNNNNNNNNNNNNNNNNNNNNNNNNNNNNNNNNNNNNNNNNNNNNNNNNNNNNNNNNNNNNNNNNNNNNNNNNNNNNNNNNNNNNNNNNNNNNNNNNNNNNNNNNNNNNNNNNNNNNNNNNNNNNNNNNNNNNNNNNNNNNNNNNNNNNNNNNNNNNNNNNNNNNNNNNNNNNNNNNNNNNNNNNNNNNNNNNNNNNNNNNNNNNNNNNNNNNNNNNNNNNNNNNNNNNNNNNNNNNNNNNNNNNNNNNNNNNNNNNNNNNNNNNNNNNNNNNNNNNNNNNNNNNNNNNNNNNNNNNNNNNNNNNNNNNNNNNNNNNNNNNNNNNNNNNNNNNNNNNNNNNNNNNNNNNNNNNNNNNNNNNNNNNNNNNNNNNNNNNNNNNNNNNNNNNNNNNNNNNNNNNNNNNNNNNNNNNNNNNNNNNNNNNNNNNNNNNNNNNNNNNNNNNNNNNNNNNNNNNNNNNNNNNNNNNNNNNNNNNNNNNNNNNNNNNNNNNNNNNNNNNNNNNNNNNNNNNNNNNNNNNNNNNNNNNNNNNNNNNNNNNNNNNNNNNNNNNNNNNNNNNNNNNNNNNNNNNNNNNNNNNNNNNNNNNNNNNNNNNNNNNNNNNNNNNNNNNNNNNNNNNNNNNNNNNNNNNNNNNNNNNNNNNNNNNNNNNNNNNNNNNNNNNNNNNNNNNNNNNNNNNNNNNNNNNNNNNNNNNNNNNNNNNNNNNNNNNNNNNNNNNNNNNNNNNNNNNNNNNNNNNNNNNNNNNNNNNNNNNNNNNNNNNNNNNNNNNNNNNNNNNNNNNNNNN-----ctgc-aagcagaacgacccgcgaactcgttagaacccaaacaccggcgcgggttgcgcaccgcgtcccgccccgggcgaccgggcgtgcgaacgcgcgtcgaaacagaacgactctcggcaacggatatctcggctctcgcatcgatgaagaacgtagcgaaatgcgatacttggtgtgaattgcagaatcccgtgaaccatcgagtctttgaacgcaagttaagccatccggccgagggcacgtctgcctgggcgtcacgcatcgcgtcgcccccgggggaggggcggagtatggccccccgtgcgcgcgcgcggccggcctaaacacggagcccgtggccgcga-gcgccgcgacgtcagtagcgtacccg
Gilmania_luteola_             ttaagtatagttatgattttttcaattaaattgtctattcagcaaatgaatagcagttctanctatcaatctgtatggtcttggaccatcaataatgatttttctttagagttcggttacttggttgatccacttacttctattatgtcaatgttaataactactgttgggattctggttcttatttatagtgacagttatatgtctcatgatcaaggatatttgagattttttgcttatctgagttttttcaatacttcgatgcttggcttagttactagttcaaatttnnnacaaatttatattttttgggaattagttggaatgtgttcgtatctattaataggtttttggtttacacgacctattgcagcaaatgcttgtcaaaaagcgtttgtaaccaatcgtgtaggggattttggtttattattaggaattttaggtctttattggctaacgggcagtttcgaatttcgagatttgttcaaaatattcaataccctgacttatactaatgaagtccatcttttagttggaactgtatgtacttttttattatttgctggtgcagttgccaaatccgcccaatttccccttcatgtatggttacctgatgctatggaggggcctactcctatttccgctcttatacatgctgctactatggtagcagcggggatttttcttgtcgctcgactttttcctctttttatagtcatcccccccatactaaatctaatcgctttaataggtataataacaatactattaggagctactttagctcttgctcaaaaagacattaacaggaatatatttatgcacttgtacatgatcaggatttaggtttaaataggtccatttttttttcacaaaaaggggttatgacacaaaatacagtttactagttgtaaaacgtttagttattcgaatgtatcaacagaatcatttgattctttctgttaatgattctaacaaaaatgaatttcttgggcacaagaaaaatttgtattctcaacggatctcagagggatttgcagctattgcggaaattccattttctctgcgattaatatcttccctagaaggaaaagaactaaaaaaatctcaaaatttacgatcaattcattcaatatttccttttttagaggacaaattttcacgtttaaattatgtgttagatatattgatacctcaccctgtccatctggaaatcttggttcaaactattcgttactgggtaaaagatacctcctgtttgcatttattacgattctttctttatgagtattgtaataatgttattactctaaagaaatccgtttccaatttttcaaaaaaaaagaatcaaagattattattgttcctatataattcccatgtgtgtgaatgcgaatccatctttgtttttctccgcaaccaatcctctcatttacgaatcctccggagcctttcttgcacgagtctatttctacgtaaagctagaacatcttgtaaaagtatttactNNNNNNNNNNNNNNNNNNNNNNNNNNNNNNNNNNNNNNNNNNNNNNNNNNNNNNNNNNNNNNNNNNNNNNNNNNNNNNNNNNNNNNNNNNNNNNNNNNNNNNNNNNNNNNNNNNNNNNNNNNNNNNNNNNNNNNNNNNNNNNNNNNNNNNNNNNNNNNNNNNNNNNNNNNNNNNNNNNNNNNNNNNNNNNNNNNNNNNNNNNNNNNNNNNNNNNNNNNNNNNNNNNNNNNNNNNNNNNNNNNNNNNNNNNNNNNNNNNNNNNNNNNNNNNNNNNNNNNNNNNNNNNNNNNNNNNNNNNNNNNNNNNNNNNNNNNNNNNNNNNNNNNNNNNNNNNNNNNNNNNNNNNNNNNNNNNNNNNNNNNNNNNNNNNNNNNNNNNNNNNNNNNNNNNNNNNNNNNNNNNNNNNNNNNNNNNNNNNNNNNNNNNNNNNNNNNNNNNNNNNNNNNNNNNNNNNNNNNNNNNNNNNNNNNNNNNNNNNNNNNNNNNNNNNNNNNNNNNNNNNNNNNNNNNNNNNNNNNNNNNNNNNNNNNNNNNNNNNNNNNNNNNNNNNNNNNNNNNNNNNNNNNNNNNNNNNNNNNNNNNNNNNNNNNNNNNNNNNNNNNNNNNNNNNNNNNNNNNNNNNNNNNNNNNNNNNNNNNNNNNNNNNNNNNNNNNNNNNNNNNNNNNNNNNNNNNNNNNNNNNNNNNNNNNNNNNNNNNNNNNNNNNNNNNNNNNNNNNNNNNNNNNNNNNNNNNNNNNNNNNNNNNNNNNNNNNNNNNNNNNNNNNNNNNNNNNNNNNNNNNNNNNNNNNNNgaaacntgcacagcagaacgacccgcgaacccgttagaacccaaacaccggcgcgggttgcgcatcgcttccccccccgggcaaccgggtgcgcgaaggcgtgtcgaaacagaacgactctcggcaacggatatctcggctctcgcatcgatgaagaacgtagcgaaatgcgatacttggtgtgaattgcagaatcccgtgaaccatcgagtctttgaacgcaagttaagccattcggccgagggcacgtctgcctgggcgtcacgcatcgcgtcgcccccgagagaggggcggagtatggccccccgtgcgcgcgcgcggccggcccaaacacggagcccgtggccgcga-atgccgcgacgtcccgagcggacacg
Gymnopodium_floribundum_      ttaagtatagttatgattttttcaatgaaattgtctattcagcaaataaatagcagttctatctatcaatctgtatggtcttggaccatcaataatgatttttctttagagttcggttacttggttgatccacttacttctattatgtcaatgttaataactactgttgggattctagttcttatttatagtgacagttatatgtctcatgatcaaggatatttgagattttttgcttatctgagttttttcaatacttctatgcttggcttagttactagttcgaatttaatacaaatttatattttttgggaattagttggaatgtgttcgtatctattaataggtttttggtttacacgacctattgcagcaaatgcttgtcaaaaagcgtttgtgactaatcgtgtaggggattttggtttattattaggaattttaggtctttattggctaacgggcagtttcgaatttcgagatttgttcaaaatattcaataccctgacttatactaatgaagtccatcttttagttggaactgtatgtactttcttattatttgctggtgcagttgccaaatccgcccaatttccccttcatgtatggttacctgatgctatggaggggcctactcctatttcggctcttatacatgctgctactatggtagcagcggggatttttcttgtcgctcgactttttcctcttttgatagtaatcccctccatactaaatctaatcgctttaataggtataataacagtactattaggagctactttagctntt-----------------caggaatatatttatgcacttgtacatgatcaggatttaggtttaaataggtccattttttttymacaaataagggttatgacncaaaatacagtttactagttgtaaaacgtttagttattcgaatgtatcaacagaatcatttgattctttctgttaatgattctaacaaaaatgaatttnttgggcacaagaaaaatttgtattctcaacggatctcagagggatttgcagctattgcggaaattccattttctctgcgattaatatcttccctagaaggaaaanaactaaaaaaatctcaaaatttacgatcaattcattcaatatttccttttttagaggacaaattttcacgtttaaattatgtgttanatatattgatacctcaccctgtccatctggaaatcttggttcaaactattcgttactgggtaaaagatacttcctgtttgcatttattacgattctttctttatgagtattgtaataatgttattactctaaagaaatctgtttcaattttttcaaaaaaaaaaaatcaaagattattattgttcctatataattcccatgngngngaatgngaatccatctttgtttttctccgcaaccaatcctctcatttacgaatcctccggaacctttcttgcacgagtctatttctacgtaaagctagaacatcttgtcaaagtatttactNNNNNNNNNNNNNNNNNNNNNNNNNNNNNNNNNNNNNNNNNNNNNNNNNNNNNNNNNNNNNNNNNNNNNNNNNNNNNNNNNNNNNNNNNNNNNNNNNNNNNNNNNNNNNNNNNNNNNNNNNNNNNNNNNNNNNNNNNNNNNNNNNNNNNNNNNNNNNNNNNNNNNNNNNNNNNNNNNNNNNNNNNNNNNNNNNNNNNNNNNNNNNNNNNNNNNNNNNNNNNNNNNNNNNNNNNNNNNNNNNNNNNNNNNNNNNNNNNNNNNNNNNNNNNNNNNNNNNNNNNNNNNNNNNNNNNNNNNNNNNNNNNNNNNNNNNNNNNNNNNNNNNNNNNNNNNNNNNNNNNNNNNNNNNNNNNNNNNNNNNNNNNNNNNNNNNNNNNNNNNNNNNNNNNNNNNNNNNNNNNNNNNNNNNNNNNNNNNNNNNNNNNNNNNNNNNNNNNNNNNNNNNNNNNNNNNNNNNNNNNNNNNNNNNNNNNNNNNNNNNNNNNNNNNNNNNNNNNNNNNNNNNNNNNNNNNNNNNNNNNNNNNNNNNNNNNNNNNNNNNNNNNNNNNNNNNNNNNNNNNNNNNNNNNNNNNNNNNNNNNNNNNNNNNNNNNNNNNNNNNNNNNNNNNNNNNNNNNNNNNNNNNNNNNNNNNNNNNNNNNNNNNNNNNNNNNNNNNNNNNNNNNNNNNNNNNNNNNNNNNNNNNNNNNNNNNNNNNNNNNNNNNNNNNNNNNNNNNNNNNNNNNNNNNNNNNNNNNNNNNNNNNNNNNNNNNNNNNNNNNNNNNNNNNNNNNNNNNNNNNNNNNNNNNNNNgaaannngcaaggcagaacgacctgtgaactcgttaacaccctaacaccggcgcgggttgcgcatcgcgtcacatctcgggagaccgggggcgtgatggcgtgtcgaaacaaaacgactctcggcaacggatatctcggctctcgcatcgatgaagaacgtagcgaaatgcgatacttggtgtgaattgcagaatcccgtgaaccatcgagtctttgaacgcaagttaagccattcggccgagggcacgtctgcctgggcgtcacgcatcgcgtcgcccctgggtgaggggcggattgtggccccccgtgcgcgtgcgcggccggcctaaacacggagcccgtggccgnga-atgccgcgacgtcccaagcggacctc
Johanneshowellia_crateriorum_ ttaagtatagttatgattttttcaatgaaattttctattcagcaaatgaatagtagttctatctatcaatctgtatggtcttggaccatcaataatgatttttctttagagttcggttacttggttgatccacttacttctattatgtcaatgttaataactactgttgggattctagttcttatttatagtgacagttatatgtctcatgatcaaggatatttgagattttttgcttatctgagttttttcaatacttcgatgcttggcttagttactnnntcgaatttaatacaaatttatawtttttgggaattagttggaatgtgttcgtatctattaataggtttttggtttacacgacctattgcagcaaatgcctgtcaaaaagcgtttgtaaccaatcgtgtaggggattttggtttattattaggaattttaggtctttattggctaacgggcagtttcnaatttcgagatttgttcaaaatattcaataccctgacttataataatgaagtccatcttttggttggaactatatgtactttcttattatttgctggtgcagttgccaaatccgcccaatttccccttcatgtatggttacctgatgctatggaggggcctactcctatttctgcgcttatacatgctgctactatggtagcagcggggatttttcttgtcgctcggctttttcctctttttagaatcatcccccccatactaaatctaatcgctttaataggtataataacaatactattcggagctactttagctcttgctcaaaaagacattaacaggactatatttatgcacttgnccatgatcaggatttaggtttcaataggcccatttctttttcacnaaaaggggttatgacaaaaaatacagtttactaggtggaaaacgtttagttattcgaangnatcaacagaatcntttgattctttcngttaatgattctaacaaaantgaatttcttgggcacaagaaaaatttgtattctcaacggatctcagagggatttgtagctattgcggaantnccattttctctgcgatnaatatcttccctagaggaaaaagaactaaaaaaanatcaaaatttacgatcaattcattcnctatttccgtttttagaggacaaatttncccgtttaaattntgtgttagatatattgatacctcaccctgtccatctggaaatcgtggttcaaactattcgttatngggnaaaagatacttcctgtttgcatttnttacgattctttctntatgagnatngtaataatgttattactctaaagaaatctgtttcnaatttctcaaaaaanaagaatcanagatcagtagcgttcct--------------------------------------------------------------------------------------------------------------------------------------------NNNNNNNNNNNNNNNNNNNNNNNNNNNNNNNNNNNNNNNNNNNNNNNNNNNNNNNNNNNNNNNNNNNNNNNNNNNNNNNNNNNNNNNNNNNNNNNNNNNNNNNNNNNNNNNNNNNNNNNNNNNNNNNNNNNNNNNNNNNNNNNNNNNNNNNNNNNNNNNNNNNNNNNNNNNNNNNNNNNNNNNNNNNNNNNNNNNNNNNNNNNNNNNNNNNNNNNNNNNNNNNNNNNNNNNNNNNNNNNNNNNNNNNNNNNNNNNNNNNNNNNNNNNNNNNNNNNNNNNNNNNNNNNNNNNNNNNNNNNNNNNNNNNNNNNNNNNNNNNNNNNNNNNNNNNNNNNNNNNNNNNNNNNNNNNNNNNNNNNNNNNNNNNNNNNNNNNNNNNNNNNNNNNNNNNNNNNNNNNNNNNNNNNNNNNNNNNNNNNNNNNNNNNNNNNNNNNNNNNNNNNNNNNNNNNNNNNNNNNNNNNNNNNNNNNNNNNNNNNNNNNNNNNNNNNNNNNNNNNNNNNNNNNNNNNNNNNNNNNNNNNNNNNNNNNNNNNNNNNNNNNNNNNNNNNNNNNNNNNNNNNNNNNNNNNNNNNNNNNNNNNNNNNNNNNNNNNNNNNNNNNNNNNNNNNNNNNNNNNNNNNNNNNNNNNNNNNNNNNNNNNNNNNNNNNNNNNNNNNNNNNNNNNNNNNNNNNNNNNNNNNNNNNNNNNNNNNNNNNNNNNNNNNNNNNNNNNNNNNNNNNNNNNNNNNNNNNNNNNNNNNNNNNNNNNNNNNNNNNNNNNNNNNNNNNNNNNNNNNNNNNNNNNNNNNNgaaacctgcacagcagaacgacccgcgaactngttagtacccaaacaccggcgcgggttgcgcaccgcgtttccccccgagcaatcaggcgcgggactgcgtgttgaaactgaacgactctcggcaacggatatctcggctctcgcatcgatgaagaacgtagcgaaatgcgatacttggtgtgaattgcagaatcccgtgaaccatcgagtctttgaacgcaagttaagccatccggccgagggcacgtctgcctgggcgtcacgcatcgcgtcncccccgggggaggggcggagtatggccccccgtgcgcgcgcgcggccggcctaaatacggagcccgtggccgcga-gcgccgcgacgtccgcagcgtcctcg
Knorringia_sibirica_          ttnanngtagttttga-tttttcaatgaaattgtctattcagcaaataaatagtagttctatctatcaatctgtatggtcttggaccatcaataatgatttttctttagagttcggttacttggttgatccacttacttctattatgtcaatgttaattactactgttggtattctagttcttatttatagtgacaattatatgtctcatgatcaaggatatttgagattttttgcttatctgagttttttcaatacttctatgcttggcttagttactagttcaaatttaatacaaatttatattttttgggaattggttggaatgtgttcgtatctattaataggtttttggtttacacgacctgctgcagcaaatgcttgtcaaaaagcgtttgtaactaatcgtgtaggggattttggtttattattaggcattttaggtctttattggctaacaggcagtttcgaatttcgcgatttgttcgaaatattcaatacctttgtttataataacgaagttcattttttagttggaactgtatgtactttcttattatttattggtgcagttgccaaatccgcccaattcccccttcatgtatggctacctgatgcaatggaagggcctactcctatttcggctcttatacatgcagctactatggtagctgcggggatttttcttgtcgctcgactttttcctcttttaatagtaaccccctccatactacatctcatcgctttaataggtctaataacagtacttttaggagctactttagctcttgcccaaaaggacataagcaggaatatatttatgcacttgtacatgatcaagatttaggtttaaacgggccaattttgttgtcccgaatagaggttatgacacaaaatacagtttactaactgtaaaacgtttagttattcgaatgtatcaacaaaagttttttattctttctgttaatgattctaacaaaaatgactttcttgggcacaagaaaaatttgtattctcaacagatctcagaggggttttcggctattgcggaaattccattttctatgcgattaatatcttccctagaaggaaaagaactcaaaaaatctcaaaacttacgaccaattcattcaatatttccttttttagaggacaaatttttacgtttaaattatgtgttagatatattgatacctcaccccatccacctggaaatcttggttcaaactattcgttactgggtaaaagatacctcctgtttgcatttattacgattctttctgtatgagtattgtaatagtgttattactctaaagagatcggtttccaatttttcaaaaaaagagaatcaaagatttttattgttcctatataattcctatgtgtgtgaatgcgaatccctcttcgtttttctcagcaatcaatcctctcagttacgaatcttacggagcctttcttgcacgagtttctttctacctaaagttagaacattttgtaaaagtatttactaactttcaaattcagagaaaccctggaataaaaaaatgggcaatcctgagccaactccttcttttcaaaaggaaaaaaaaggataggtgcagagactcaatggaagctgttctaacaaatggagttgacggtcttgcgtagaagaattcgcccatcgaaactccaaaaaggatgaagaataaacctagacgcatacgtacttaaaatg-aaaaatattgatgacgacccgaatcttattttatgactatgaaaaagtggaagaattgttgtgaatcgattccaagttgaagaaagaatcgaatattcg-tttagtaaattatttattcccca-----------cttttgaagacccgatccaccggatgagaatgaagatagagtcccattctacgtgtcaatcctgacaacaatgaaatttatagtaagaggaaaatccgtcgactttaaaaatcgtgagggttcaagtccctctataaaaaagcgtttgattctctaactaattatcctctttttttgttaacttgggtctcttcctcatttactcttacaaagggatccgagcagaaaagtttttctcttatcacaagtcttgtgatgtatgatgtaaatgtgagcagctttgagcaaggagtactctatttgaatgattcccaaaacatatcattactcgtactaagccttacaaaaaaagtcttcaagatacaggaaattccggggcctagataagactttgtaataccctttaattgacatagaccccagttttttagtaaaatgagtagacggtg----------------------------accccntcacaacacaaccccggcgcggattgcgcagcgcgccccggcccggtcctccgggcgtgcggcgtcgtgtcgtaacaaaacgactctcggcaacggatatctcggctctcgcatcgatgaagaacgtagcgaaatgcgatacttggtgtgaattgcagaatcccgtgaaccatcgagtctttgaacgcaagttaggcctc--ggccgagggcacgtctgtctgggcgtcacgcaccgcgtcgcccccgggatcggggcggagactggccccccgcgcgcgcgcgcggccggcccaaacgcagaccccgcggccgcgagacggcgcgacgacccgatcggccccg
Leptogonum_buchii_            ttaagtatagttatgattttttcaatgaaattgtctattcagcaaataaatagcagttctatctatcaatctgtatggtcttggaccatcaataatgatttttctttagagttcggttacttggttgatccacttacttctattatgtcaatgttaataactactgttgggattctagttcttatttatagtgacaattatatgtctcatgatcaaggatatttgagattttttgcttatctgagttgtttcaatacttctatgcttggcttanttactagttcgaatttaatacaaatttatattttttgggaattagttggaatgtgttcgtatctattaataggtttttggtttacacgacctattgcagcaaatgcttgtcaaaaagcgtttgtgactaatcgtgtaggggattttggtttattattaggaattttaggtctttattggctaacgggcagtttcgaatttcgagatttgttcaaaatattcaataccttgacttatactaatgaagtccatcttttagttggaactgtatgtactttcttattatttgctggtgcagttgccaaatccgcccaatttccccttcatgtatggttacctgatgctatggaggggcctactcctatttcggctcttatncatgctgctactatggtagcagcggggatttttcttgtcgctcgactttttcctcttttgatagtcatcccctccatactaaatctaatcactttaataggtataataacagtactattaggagctactttagctcttgctcaaaaagacattaacaggaatatatttatgcacttgtacatgatcaggatttaggtttaaataggtccatttttgtgtcacaaataggggttatgacacaaaatacagtttactagttgtaaaacgtttagttattcgaatgtatcaacagaatcatttgattctttctgttaatgattctaacaaaaatgaatttcttgggcacaagaaaaatttgtattctcaacggatctcagagggatttgcagctattgcggaaattccattttctctgcgattaatatcttccctagaaggaaaagaactaaaaaaatctcaaaatttacgatcaattcattcaatatttccttttttagaggacaaattttcacgtttaaattatgtgttagatatattgatacctcaccctgtccatctggaaatcttggttcaaactattcattactgggtaaaagatacctcctgtttgcatttattacgattctttctttatgagtattgtaataatgttattactctaaagaaatctgtttcaaatttttcaaaaaaaaagaatcaaagattattattgttcctatataattcctatgtgtgtgaatgcgaatccatctttgtttttctccgcaaccaatcctctcatttacgaatcctccggagcctttcttgcacgagtctatttctacgtaaagctagaacatcttgtaaaagtatttactNNNNNNNNNNNNNNNNNNNNNNNNNNNNNNNNNNNNNNNNNNNNNNNNNNNNNNNNNNNNNNNNNNNNNNNNNNNNNNNNNNNNNNNNNNNNNNNNNNNNNNNNNNNNNNNNNNNNNNNNNNNNNNNNNNNNNNNNNNNNNNNNNNNNNNNNNNNNNNNNNNNNNNNNNNNNNNNNNNNNNNNNNNNNNNNNNNNNNNNNNNNNNNNNNNNNNNNNNNNNNNNNNNNNNNNNNNNNNNNNNNNNNNNNNNNNNNNNNNNNNNNNNNNNNNNNNNNNNNNNNNNNNNNNNNNNNNNNNNNNNNNNNNNNNNNNNNNNNNNNNNNNNNNNNNNNNNNNNNNNNNNNNNNNNNNNNNNNNNNNNNNNNNNNNNNNNNNNNNNNNNNNNNNNNNNNNNNNNNNNNNNNNNNNNNNNNNNNNNNNNNNNNNNNNNNNNNNNNNNNNNNNNNNNNNNNNNNNNNNNNNNNNNNNNNNNNNNNNNNNNNNNNNNNNNNNNNNNNNNNNNNNNNNNNNNNNNNNNNNNNNNNNNNNNNNNNNNNNNNNNNNNNNNNNNNNNNNNNNNNNNNNNNNNNNNNNNNNNNNNNNNNNNNNNNNNNNNNNNNNNNNNNNNNNNNNNNNNNNNNNNNNNNNNNNNNNNNNNNNNNNNNNNNNNNNNNNNNNNNNNNNNNNNNNNNNNNNNNNNNNNNNNNNNNNNNNNNNNNNNNNNNNNNNNNNNNNNNNNNNNNNNNNNNNNNNNNNNNNNNNNNNNNNNNNNNNNNNNNNNNNNNNNNNNNNNNNNNNNNNNNNNNNNNNNNNgaagcccgcagagcagagcgagccgcgaactcgttcgtaccccaacaccggcgcgggttgcgcgtcgcgtcccgcccgggccgaccggggacgcgagggcgcgtcggaacgaaacgactctcggcaacggatatctcggctctcgcatcgatgaagaacgtagcgaaatgcgatgcttggtgtgaattgcagaatcccgcgaaccatcgagtctttgaacgcaagttaagccattcggccgagggcgcgtctgcctgggcgtcacgcatcgcgtcgcccccgggggaggggcggactttggccccccgcgcgcgcgcgcggccggcccaaacacggagcccgtggctgcac-acgccgcgacggcccgagcgggccgc
Muehlenbeckia_adpressa_       tt-actatagttatgattttttc-atgaaattgtctattcagcaaataaatagcagttctatctatcaaactgtatggtcttggaccatcaataatgatttttctttagagttcggttatttggttgatccacttacttctattatgttaatgttaattactactgttggtattctagttcttatttatagtgacaattatatgtttcatgatcaaggatatttgagattctttgcttatctgagttttttcaatacttctatgcttggcttagttactagttcaaatttaatacaaatttatattttttgggaattagttggaatgtgttcgtatctattaataggtttttggtttacacgacctgctgcagcaaatgcttgtcaaaaagcgtttgtaactaatcgtgtaggggattttggtttattattaggcattttaggtctttattggctaacaggcagtttcgaatttcgcgatttgttcgaaatattcaataccttgatttataataatgaagtccattttttagttggaactgtatgtacttttttattgtttgctggtgcagttgccaaatccgcccaattcccccttcacgtatggttacctgatgctatggaggggcctactccgatttcggctcttatacatgctgctactatggtagctgcggggatttttcttgtcgctcgactttttcctcttttgatagttatcccccccatactacatctaatcgctttaataggtataataacagtacttttaggagccactttagctcttgcccaaaaagacattaa-------------------------atgatccgggtttt---------gggcccgttttgttgtcaaaaatacaggttatgacacaaactacagtttactagttgtaaaacgtttagttattctaatgtatcaacagaattatttgattatttctgttaatgattctaacaaaaattcatttttggggcacaagaaaaatttttattctcaacggatctcagaggggtttgcagctattgcggaaattccattttctatgcgattaatatcttccctagaaggaaaagaactaaaagaatctccaaatttacgaccaattcattcaacatttccttttttagaggacaaatttttacgtttaagttttgtgttagatatattgatacctcaccctgtccatctggaaatcttggttcaaactattcggtactgggtaaaagatacctcctgtttgcatttattacgattctttctttatgaatattgtaatagtgttattactctaaatagatctgtttccaatttttcaaaaaaaaagaatcaaagattcttattgttcctatataattcctatgtgtgtgaatgcgaatccatcttcgtttttctccgcaaccaatcctctcatttacgagttttacggagcctttcttgcacgagtttatttctacctaaagttagaacattttgtaaaagtatttactaactttcaaattcagagaaaccctggaataaaaaaaggggcaatcctgagccaactccttctttccaaaaggaaataaaaggataggtgcagagactcaatggaagttgttctaacaaatggagttgacggtcttgcgtataagaattcttccatcgaaactccaaaaaggatgaagaataaacctagacgcatacgtacttaaaattaaaaaatattgatgacgacccgaatcttattttatgactatgaaaaagtggaagaattgttgtgaatcgattctaagtttaagaaagaatcgaatattcgttttagtaaattatttattccccagtccgatagatcttttgaaaacccgacccatcggatgagaatgaagatagagtcccgttctacgtgtcaatcctgacaacaatgaaatttatagtaagaggaaaatccgtcgactttaaaaatcgtgagggttcaagtccctctataaaagatcctttgattctctaactaattatcctctttttttgttaacttgggtctcttcctcatttactcttacaaaggtatccgagcagaaaagtttttctcttatcacaagtcttgtgatgtatgatgtaaatgtgagcagctttgagcaaggagtactctatttgaatgattcccaatacatatcattactcatactaagacttacaaaaaaagtcttcaagatacaggaaattccgggacctagataagactttgtaataccctttaattgacatataacccagttttctagtaaaatgagtagacgatggaaacctgcggagcagaaagacccgcgaacccgttgccaacacaaccccggcgcggattgcgcagcgcgccccgc-ccggtcntccggcgcggcggcgtcgtgtcgtaactgaacgactctcggcaacggatatctcggctctcgcatcgatgaagaacgtagcgaaatgcgatacttggtgtgaattgcagaatcccgtgaaccatcgagtctttgaacgcaagttaagccctcgtggccagggcacgtctgtctgggcgtcacgcaccgcgtcgcccccgggatcggggcggagactggccccccgcgcgcgcgcgcggccggcccaaacgcagaccccgccgccgcgaagnggcgcgacgacccgagcggtcccc
Muehlenbeckia_arnhemica_      tt-aatatagttatgattttttc-atgaaattgtctattcagcaaataaatagcagttctatctatcaaactgtatggtcttggaccatcaataatgatttttctttagagttcggttatttggttgatccacttacttctattatgttaatgttaattactactgttggtattctagttcttatttatagtgacaattatatgtttcatgatcaaggatatttgagattctttgcttatctgagttttttcaatacttctatgcttggcttagttactagttcaaatttaatacaaatttatattttttgggaattagttggaatgtgttcgtatctattaataggtttttggtttacacgacctgctgcagcaaatgcttgtcaaaaagcgtttgtaactaatcgtgtaggggattttggtttattattaggcattttaggtctttattggctaacaggcagtttcgactttcgcgatttgttcgaaatattcaataccttgatttataataatgaagtctattttttagttggaactgtatgtactttcttattgtttgctggtgcagttgccaaatccgcccaattcccccttcacgtatggttacctgatgctatggaggggcctactccgatttcggctcttatacatgctgctactatggtagctgcggggatttttcttgtcgctcgactttttcctcttttgatagtcatcccccccatactacatctaatcgctttaataggtataataacagtacttttaggagccactttagctcttgcccaaaaagacattaacaggaatatatttaggcgcttgtacatgatccgggtttt---------gggcccgttttgttgtcaaaaatacaggttatgacacaaactacagtttactagttgtaaaacgtttagttattagaatgtatcaacagaattatttgattctttctgttaatgattctaacaaaaatgaatttttggggcacaagaaaaatttttattctcaacggatctcagaggggtttgcagctattgcggaaattccattttctatgcgattaatatcttccctagaaggaaaagaactcaaagaatctccaaatttacgaccaattcattcagcatttccttttttagaggacaaatttttacgtttaagttttgtgttagatatattgatacctcaccctgtccatctggaaatcttggttcaaactattcggtactgggtaaaagatacctcctgtttgcatttattacgattctttctttatgaatattgtaatagtgttattactctaaagagatctgtttccaatttttcaaaaaaaaagaatcaaagattcttattgttcctatataattcctatgtgtgtgaatgcgaatccatcttcgtttttctccgcaaccaatcctctgatttacgagttttacggagcctttcttgcacgagtttatttctacctaaagttagaacattttgtaaaagtatttact-------------------------------aaaaatgggcaatcctgagccaactccttctttccaaaaggaaacaataggataggtgcagagactcaatggaagttgttctaacaaatggagttgacggtcttgcgtataagaattcttccatcgaaactccaaaaaggatgaagaataaacctagacgcatacgtacttaaaatg-aaaaatattgataacgacccgaatcttattttatgactatgaaaaagtggaagaatttttgtgaatcgattccaagtttaagaaagaatcgaatattcgttttagtaaattatttattccccagtccgatagatcttttgaaaacccgacccatcggatgagaatgaagatagagtcccgttctacgtgtcaatcctgacaacaatgaaatttatagtaagaggaaaatccgtcgactttaaaaatcgtgagggttcaagtccctctataaaagatcctttgattctctaactaattatcctctttttttgttaacttgggtctcttcctcatttactcttacaaaggtatccgagcagaaaagtttttctcttatcacaagtcttgtgatgtatgatgtaaatgtgagcagctttgagcaaggagtactctatttgaatgattcccaatacatatcattactcatactaagacttacaaaaaaagtcttcaagatacaggaaattccgggacctagataagactttgtaataccctttaattgacatagaacccagttttctagtaaaatgagtagccgatggaaacctgcggagcagaacgacccgcgaacccgttaccaacacaaccccggcgcggattgcgcagcgcgccccgcgccgggcctccggagcggcggcgtcgtgtcgtaacagaacgactctcggcaacggatatctcggctctcgcatcgatgaagaacgtagcgaaatgcgatacttggtgtgaattgcagaatcccgtgaaccatcgagtctttgaacgcaagttaagccctcgtggccagggcacgtctgtctgggcgtcacgcaccgcgtcgcccccgggatcggggcggagactggccccccgtgcgcgcgcgcggccggcccaaacgcagaccccgcggccgcgaagcggcgcggcgacccgagcggtcccc
Muehlenbeckia_astonii_        ---------------attttttc-atg-aattgtctattcagc-aataaatagcagttctatctatcaaactgtatggtcttggaccatcaataatgatttttctttagagttcggttatttggttgatccacttacttctattatgttaatgttaattactactgttggtattctagttcttatttatagtgacaattatatgtttcatgatcaaggatatttgagattctttgcttatctgagttttttcaatacttctatgcttggcttagttactagttcaaatttaatacaaatttatattttttgggaattagttggaatgtgttcgtatctattaataggtttttggtttacacgacctgctgcagcaaatgcttgtcaaaaagcgtttgtaactaatcgtgtaggggattttggtttattattaggcattttaggtctttattggctaacaggcagtttcgaatttcgcgatttgttcgaaatattcaataccttgatttataataatgaagtccattttttagttggaactgtatgtactttcttattgtttgctggtgcagttgccaaatccgcccaattcccccttcacgtatggttacctgatgctatggaggggcctactccgatttcggctcttatacatgctgctactatggtagctgcggggatttttcttgtcgctcgactttttcctcttttgatagtcatcccccccatactacatctaatcgctttaataggtataataacagtacttttaggagccactttagctcttgcccaaaaagacattaacaggaatatatttatgcacttgtacatgatccgggtttt---------gggcccgttttgttgtcaaaaatacaggttatgacacaaactacagtttactagttgtaaaacgtttagttattcgaatgtatcaacagaattatttgattctttctgttaatgattctaacaaaaatgcatttttggggcacaagaaaaatttttattctcaacggatctcagaggggtttgcagctattgcggaaattccattttctatgcgattaatatcttccctagaaggaaaagaactcaaagaatctccaaatttacgaccaattcattcaacatttccttttttagaggacaaatttttacgtttaagttttgtgttagatatattgatacctcaccctgtccatctggaaatcttggttcaaactattcgttactgggtaaaagatacctcctgtttgcatttattacgattctttctttatgaatattgtaatagtgttattactctaaagagatctgtttccaatttttcaaaaaaaaagaatcaaagattcttattgttcctatataattcctatgtgtgtgaatgcgaatccatcttcgtttttctccgcaaccaatcctctcatttacgagttttacggagcctttcttgcacgagtttatttctacctaaagttagaacattttgtaaaagtatttactaactttcaaattcagagaaaccctggaataaaaaaatgggcaatcctgagccaactccttctttccaaaaggaaacaaaaggataggtgcagagactcaatggaagttgttctaacaaatggagttgacggtcttgcgtataagaattcttccatcgaaactccaaaaaggatgaagaataaacctagacgcatacgtacttaaaatgaaaaaatattgatgacgacccgaatcttattttatgactatgaaaaagtggaagaattgttgtgaatcgattccaagtttaagaaagaatcgaatattcgttttaggaaattatttattccccagtccgatagatcttttgaaaacccgacccatcggatgagaatgaagatagagtcccgttctacgtgtcaatcctgacaacaatgaaatttatagtaagaggaaaatccgtcgactttaaaaatcgtgagggttcaagtccctctataaaagatcctttgattctctaactaattatcctctttttttgttaacttgggtctcttcctcatttactcttacaaaggtatccgagcagaaaagtttttctcttatcacaagtcttgtgatgtatgatgtaaatgtgagcagctttgagcaaggagtcctctatttgaatgattcccaatacatatcattactcatactaagacttacaaaaaaagtcttcaagatacaggaaattccgggacctagataatactttgtaataccctttaattgacatagaacccagttttctagtaaaatgagtagacgatggaaacctgcagagcagagagacccgcgaacccgttaccaacacaacctcgacgtggattgtgcagcgcggccctcgccagccctcaggcgcggaggcatcgcgttgtaacagaacgactctcgccaacggatatctcggctctcgcatcaatgaagaacgtagcaaaatgcgatacttgttgtgaattgcaaaatcccgtgaaccat-gagtcttttaacgcaagttaagctcttgaggccaaggcacgtctgtctgggtgtcacgcacagcgtcgcccctaggatcggggcggagattggccccccatgcgcgcgcgcggcctgcctaaacgcagatcccacggcctcgaagcggcgcgaagacccgagcggtcccc
Muehlenbeckia_australis_      ---------gttatgattttttc-atgaaattgtctattcagcaaataaatagcagttctatctatcaaactgtatggtcttggaccatcaataatgatttttctttagagttcggttatttggttgatccacttacttctattatgttaatgttaattactactgttggtattctagttcttatttatagtgacaattatatgtttcatgatcaaggatatttgagattctttgcttatctgagttttttcaatacttctatgcttggcttagttactagttcaaatttaatacaaatttatattttttgggaattagttggaatgtgttcgtatctattaataggtttttggtttacacgacctgctgcagcaaatgcttgtcaaaaagcgtttgtaactaatcgtgtaggggattttggtttattattaggcattttaggtctttattggctaacaggcagtttcgaatttcgcgatttgttcgaaatattcaataccttgatttataataatgaagtccattttttagttggaactgtatgtactttcttattgtttgctggtgcagttgccaaatccgcccaattcccccttcacgtatggttacctgatgctatggaggggcctactccgatttcggctcttatacatgctgctactatggtagctgcggggatttttcttgtcgctcgactttttcctcttttgatagtcatcccccccatactacatctaatcgctttaataggtataataacagtacttttaggagccactttagctcttgcccaaaaagacattaacaggaatatatttatgcacttgtacatgatccgggtttt---------gggcccgttttgttgtccaaaatacaggttatgacacaaactacagtttactagttgtaaaacgtttagttattcgaatgtatcaacagaattatttgattctttctgttaatgattctaacaaaaatgaatttttggggcacaagaaaaatttgtattctcaacggatctcagaggggtttgcagctattgcggaaattccattttctatgcgattaatatcttccctagaaggaaaagaactaaaagaatttccaaatttacgaccaattcattcaacatttccttttttagaggacaaatttttacgtttaagttttgtgttagatatattgatacctcaccctgtccatctggaaatcttggttcaaactattcggtactgggtaaaagatacctcctgtttgcatttattacgattctttctttatgaatattgtaatagtgttattactctaaagagatctgtttccaatttttcaaaaaaaaagaatcaaagattcttattgttcctatataattcctatgtgtgtgaatgcgaatccatcttcgtttttctccgcaaccaatcctctcatttacgagttttacggagcctttcttgcacgagtttatttctacctaaagttagaacattttgtaaaagtatttactaactttcaaattcagagaaaccctggaataaaaaaatgggcaatcctgagccaactccttctttacaaaaggaaacaaaaggataggtgcagagactcaatggaagttgttctaacaaatggagttgacggtcttgcgtataagaattcttccatcgaaactccaaaaaggatgaagaataaacctagacgcatacgtacttaaaatgaaaaaatattgatgacgacccgaatcttattttatgactatgaaaaagtggaagaattgttgtgaatcgattccaagtttaagaaagaatcgaatattcgttttagtaaattatttattccccagtccgatagatcttttgaaaacccgacccatcggatgagaatgaagatagagtcccgttctacgtgtcaatcctgacaacaatgaaatttatagtaagaggaaaatccgtcgactttaaaaatcgtgagggttcaagtccctctataaaagagcctttgattctctaactaattatcctctttttttgttaacttgggtctcttcctcatttactcttacaaaggtatccgagcagaaaagtttttctcttatcacaagtcttgtgatgtatgatgtaaatgtgagcagctttgagcaaggagtactctatttgaatgattcccaatacatatcattactcatactaagacttacaaaaaaagtcttcaagatacaggaaattacgggacctagataagactttgtaataccctttaattgacatagaacccagttttctagtaaaatgagtagacgatggaaacctgcggagcagaaagacccgcgaacccgttaccaacacaaccccggcgcggattgcgcagcgcgccccgccccggtcctccggctcggcggcgtcgcgtcgtaacagaacgactctcggcaacggatatctcggctctcgcatcgatgaagaacgtagcgaaatgcgatacttggtgtgaattgcagaatcccgtgaaccatcgagtctttgaacgcaagttaagccctcgtggccagggcacgtctgtctgggcgtcacgcaccgcgtcgcccccgggatcggggcggagactggcctcccgcgcgcgcgcgcggccggnctaaacgcagaccccgcggccgcgagacggcgcgacgacncgagcgg-cccc
Muehlenbeckia_axillaris_      ---actatagttatgattttttc-atgaaattgtctattcagcaaataaatagcagttctatctatcaaactgtatggtcttggaccatcaataatgatttttctttagagttcggttatttggttgatccacttacttctattatgttaatgttaattactactgttggtattctagttcttatttatagtgacaattatatgtttcatgatcaaggatatttgagattctttgcttatctgagttttttcaatacttctatgcttggcttagttactagttcaaatttaatacaaatttatattttttgggaattagttggaatgtgttcgtatctattaataggtttttggtttacacgacctgctgcagcaaatgcttgtcaaaaagcgtttgtaactaatcgtgtaggggattttggtttattattaggcattttgggtctttattggctaacaggcagtttcgaatttcgcgatttgttcgaaatattcaataccttgatttataataatgaagtccattttttagttggaactgtatgtactttcttattgtttgctggtgcagttgccaaatccgcccaattcccccttcacgtatggttacctgatgctatggaggggcctactccgatttcggctcttatacatgctgctactatggtagctgcggggatttttcttgttgctcgactttttcctcttttgatagtcatcccccccatactacatctaatcgctttaataggtataataacagtacttttaggagctactttagctcttgcccaaaaagacattaacaggaatatatttatgcacttgtacatgatccgggtttt---------gggcccgttttgttgtcaaaaatacaggttatgacacaaactacagtttactacttgtaaaacgtttagttattcgaatgtatcaacagaattatttgattctttctgttaatgattctaacaaaaatgaatttttggggcacaagaaaaatttttattctcaacggatctcagaggggtttgcagctattgcggaaattccattttctatgcgattaatatcttccctagaaggaaaagaactcaaagaatctccaaatttacgaccaattcattcaacatttccttttttagaggacaaatttttacgtttaagttttgtgttagatatattgatacctcaccctgtccatctggaaatcttggttcaaactattcggtactgggtaaaagatacctcctgtttgcatttattacgattctttctttatgaatattgtaatagtgttattactctaaagagatctgtttccaatttttcaaaaaaaaagaatcaaagattcttattgttcctatataattcctatgtgtgtgaatgcgaatccatcttcgtttttctccgcaaccaatcctctcatttacgagttttacagagcctttcttgcacgagtttatttctacctaaagttagaacattttgtaaaagta-ttactaactttcaaattcagagaaaccctggaataaaaaaatgggcaatcctgagccaactccttctttccaaaaggaaacaaaaggataggtgcagagactcaatggaagttgttctaacaaatggagttgacggtcttgcgtataagaattcttccatcgaaactccaaaaaggatgaagaagaaacctagacgcatacgtacttaaaatgaaaaaatattgatgacgacccgaatcttattttatgactatgaaaaagtggaagaattgttgtgaatcgattccaagtttaagaaagaatcgaatattcgttttagtaaattatttattccccagtccgatagatcttttgaaaacccgacccatcggatgagaatgaagatagagtcccgttctacgtgtcaatcctgacaacaatgaaatttatagtaagaggaaaatccgtcgactttaaaaatcgtgagggttcaagtccctctataaaagatcctttgattctctaactaattatcctctttttttgttaacttgggtctcttcctcatttactcttacaaaggtatccgagcagaaaagtttttctcttatcacaagtcttgtgatgtatgatgtaaatgtgagcagctttgagcaaggagtactctatttgaatgattcccaatacatatcattactcatacgaagacttacaaaaaaagtcttcaagatacaggaaattctgggacctagataatactttgtaataccctttaattgacatagaacccagttttctagtaaaatgagtagacgatggaaacctgcggagcagacagacccgcgaacccgttgccaacccaaccccggcgcggattgcgcagcgcgccccgc-ccggtcctccggcgcggcggcgccgtgtcgtaactgaacgactctcggcaacggatatctcggctctcgcatcgatgaagaacgtagcgaaatgcgatacttggtgtgaattgcagaatcccgtgaaccatcgagtctttgaacgcaagttaagccctcgtggccagggcacgtctgtctgggcgtcacgcaccgcgtcgcccccgggatcggggcgganactggccccccgtgcgcgcgcgcg----------------------------------------------------------
Muehlenbeckia_complexa_       ttaactatagttatgattttttcaatgaaattgtctattcagcaaataaatagcagttctatctatcaaactgtatggtcttggaccatcaataatgatttttctttagagttcggttatttggttgatccacttacttctattatgttaatgttaattactactgttggtattctagttcttatttatagtgacaattatatgtttcatgatcaaggatatttgagattctttgcttatctgagttttttcaatacttctatgcttggcttagttactagttcaaatttaatacaaatttatattttttgggaattagttggaatgtgttcgtatctattaataggtttttggtttacacgacctgctgcagcaaatgcttgtcaaaaagcgtttgtaactaatcgtgtaggggattttggtttattattaggcattttgggtctttattggctaacaggcagtttcgaatttcgcgatttgttcgaaatattcaataccttgatttataataatgaagtccattttttagttggaactgtatgtactttcttattgtttgctggtgcagttgccaaatccgcccaattcccccttcacgtatggttacctgatgctatggaggggcctactccgatttcggctcttatacatgctgctactatggtagctgcggggatttttcttgtcgctcgactttttcctcttttgatagtcatcccccccatactacatctaatcgctttaataggtataataacagtacttttaggagccactttagctcttgcccaaaaagacattaacaggaatatatttatgcacttgtacatgatccgggtttt---------gggcccgttttgttgtcaaaaatacaggttatgacacaaactacagtttactagttgtaaaacgtttagttattcgaatgtatcaacagaattatttgattctttctgttaatgattctaacaaaaatgaatttgtggggcacaagaaaaatttttattctcaacggatctcagaggggtttgcagctattgcggaaattccattttctatgcgattaatatcttccctagaaggaaaagaactcaagaaa---------ttacgatcaattcattcaatatttccttttttagaggacaaatttttacgtttaagttttgtgttagatatattgatacctcaccctgtccatctggaaatcttggttcaaactattcggtactgggtaaaagatacctcctgtttgcatttattacgattctttctttatgaatattgtaatagtgttattactctaaagagatctgtttccaatttttcaaaaaataagaatcaaagattcttattgttcctatataattcctatgtgtgtgaatgcgaatccatcttcgtttttctccgcaaccaatcctctcatttacgagttttacggagcctttcttgcacgagtttatttctacctaaagttagaaca-tttgtaaaagtattt-ctaactttc-aattcagagaaaccctggaataaaaaaatgggcaatcctgagccaactccttctttccaaaaggaaacaaaaggataggtgcagagactcaatggaagttgttctaacaaatggagttgacggtcttgcgtataagaattcttccatcgaaactccaaaaaggatgaagaataaacctagacgcatacgtacttaaaatgaaaaaatattgatgacgacccgaatcttattttatgactatgaaaaagtggaagaattgttgtgaatcgattccaagtttaagaaagaatcgaatattcgttttagtaaattatttattccccagtccgatagatcttttgaaaacccgacccatcggatgagaatgaagatagagtcccgttctacgtgtcaatcctgacaacaatgaaatttatagtaagaggaaaatccgtcgactttaaaaatcgtgagggttcaagtccctctataaaagatcctttgattctctaactaattatcctctttttttgttaacttgggtctcttcctcatttactcctacaaaggtatccgagcagaaaagtttttctcctatcacaagtcttgtgatgtatgatgtaaatgtgagcagctttgagcaaggagtactctatttgaatgattcccaatacatatcattactcatactaagacttacaaaaaaagtcttcaagatacaggaaattccgggacctagataacactttgtaataccctttaattgacatagaacccagttttctagtaaaatgagtagacgatggaaacctgcggagcagacagacccgcgaacccgttgccaacccaaccccggcgcggattgcgcagcgcgccccgc-ccggwcctccggcrcggcggcgtcgtgtcgtaactgaacgactctcggcaacggatatctcggctctcgcatcgatgaagaacgtagcgaaatgcgatacttggtgtgaattgcagaatcccgtgaaccatcgagtctttgaacgcaagttaagccctcgtggccagggcacgtctgtctgggcgtcacgcaccgcgtcgcccccgggatcggggcggagactggccccccgtgcgcgcgcgcggccggcctaaacgcagaccccgcggccgcgaaacggcgcgacgacccgagcggmyccc
Muehlenbeckia_costata_        tt-actatagttatgattttttc-atgaaattgtctattcagcaaataaatagcagttctatctatcaaactgtatggtcttggaccatcaataatgatttttctttagagttcggttatttggttgatccacttacttctattatgttaatgttaattactactgttggtattctagttcttatttatagtgacaattatatgtttcatgatcaaggatatttgagattctttgcttatctgagttttttcaatacttctatgcttggcttagttactagttcaaatttaatacaaatttatattttttgggaattcgttggaatgtgttcgtatctattaataggtttttggtttacacgacctgctgcagcaaatgcttgtcaaaaagcgtttgtaactaatcgtgtaggggattttggtttattattaggcattttaggtctttattggctaacaggcagtttcgaatttcgcgatttgttcgaaatattcaatactttgatttataataatgaagtccattttttagttggaactgtatgtactttcttattgtttgctggtgcagttgccaaatccgcccaattcccccttcacgtatggttacctgatgctatggaggggcctactccgatttcggctcttatacatgctgctactatggtcgctgcggggatttttcttgtcgctcgactttttcctcttttgatagtcatcccccccatactacatctaatcgctttaataggtataataacagtacttttaggagccactttagctcttgcccaaaaagacattaacaggaatatatttatgcacttgtacatgatccgggtttt---------gggcccgttttgttgtcaaaaatacaggttatgacacaaactacagtttactagttgtaaaacgtttagttattcgaatgtatcaacagaattatttgattctttctgttaatgattctaacaaaaatgcatttttggggcacaagaaaaatttttattctcaacggatctcagaggggtttgcagctattgcggaaattccattttctatgcgattaatatcttccctagaaggaaaagaactaaaagaatctccaaatttacgaccaattcattcaacatttccttttttagaggacaaatttttacgtttaagttttgtgttagatatattgatacctcaccctgtccatctggaaatcttggttcaaactattcggtactgggtaaaagatacctcctgtttgcatttattacgattctttctttatgaatattgtaatagtgttattactctaaagagatctgtttccaatttttcaaaaaaaaagaatcaaagattcttattgttcctatataattcctatgtgtgtgaatgcgaatccatcttcgtttttctccgcaaccaatcctctgatttacgagttttacggagcctttcttgcacgagtttatttctacctaaagttagaacattttgtaaaagtatttactaactttcaaattcagagaaaccctggaataagaaaatgggcaatcctgagccaactccttctttccaaaaggaaacaaaaggataggtgcagagactcaatggaagttgttctaacaaatggagttgacggtcttgcgtataagaattcttccatcgaaactccaaaaaggatgaagaataaacctagacgcatacgtacttaaaatgaaaaaatattgatgacgacccgaatcttattttatgactaggaaaaagtggaagaattgttgtgaatcgattccaagtttaagaaagaatcgaatattcgttttagtaaattatttattccccagtccgatagatcttttgaaaacccgacccatcggatgagaatgaagatagagtcccgttctacgtgtcaatcctgacaacaatgaaatttatagtaagaggaaaatccgtcgactttaaaaatcgtgagggttcaagtccctctataaaagatcctttgattctctaactaattatcttctttttttgttaacttgggtctcttcctcatttactcttacaaaggtatccgagcagaaaagtttttctcttatcacaagtcttgtgatgtatgatgtaaatgtgagcagctttgagcaaggagtcctctatttgaatgattcccaatacatatcattactcatactaagacttacaaaaaaagtcttcaagatacaggaaattccgggacctagataagactttgtaataccctttaattgacatagaacccagttttctagtaaaatgagtagacgatggaaacctgcggagcagaaagacccgcgaacccgttaccaacacaaccccggcgcggatngcgcagcgcgtcccgc-ccggtcctccggcgcggcggcgtcgtgtcgtaacaaaacgactctcggcaacggatatctcggctctcgcatcgatgaagaacgtagcgaaatgcgatacttggtgtgaattgcagaatcccgtgaaccatcgagtctttgaacgcaagttaagccctcgtggccagggcacgtctgtctgggcgtcacgcaccgcgtcgcccccgggataggggcggagactggccccccgtgcgcgcgcgcggccggcctaaacgcagaccccgcggccgcgaaacggcgcgacgaccngagcagtcccn
Muehlenbeckia_diclina_        tt-actatagttatgattttttc-atgaaattgtctattcagcaaataaatagcagttctatctatcaaactgtatggtcttggaccatcaataatgatttttctttagagttcggttatttggttgatccacttacttctattatgttaatgttaattactactgttggtattctagttcttatttatagtgacaattatatgtttcatgatcaaggatatttgagattctttgcttatctgagttttttcaatacttctatgcttggcttagttactagttcaaatttaatacaaatttatattttttgggaattagttggaatgtgttcgtatctattaataggtttttggtttacacgacctgctgcagcaaatgcttgtcaaaaagcgtttgtaactaatcgtgtaggggattttggtttattattaggcattttaggtctttattggctaacaggcagtttcgaatttcgcgatttgttcgaaatattcaataccttgatttataataatgaagtccattttttagttggaactgtatgtactttcttattgtttgctggtgcagttgccaaatccgcccaattcccccttcacgtatggttacctgatgctatggaggggcctactccgatttcggctcttatacatgctgctactatggtagctgcggggatttttcttgtcgctcgactttttcctcttttgatagtcatcccccccatactacatctaatcgctttaataggtataataacagtacttttaggagccactttagctcttgcccaaaaagacattaacaggaatatatttatgcrcttgaacatgatccgggtttt---------gggcccgttytgttgtcaaaaatacaggttatgacacaacctacagtttactagttgtaaaacgtttagttattcgaatgtatcaacagaattatttgattctttctgttaatgattctaacaaaaattcatttttgggccacaagaaaaatttttattctcaacagatctcagaggggtttgcagctattgcggaaattccattttctatgcgattaatatcttccctagaaggaaaagaactcaaagaatctccaaatttacgaccaattcattcaacatttccttttttagaggacaaatttttacgtttaagttttgtgttagatatattgatacctcaccctgtccatctggaaatcttggttcaaactattcgatactgggtaaaagatacctcctgtttgcatttattacgattctttctttatgaatattgtaatagtgttattactctaaagagatctgtttccaatttttcaaacaataagaatcaaagattcttattgttcctatataattcctatgtgtgtgaatgcgaatccatcttcgtttttctccgcaaccaatcctctgatttacgagttttacggagcctttcttgcacgagtttatttctacctaaagttagaacattttgtaaaagtatttactaactttcaaattcagagaaaccctggaataaaaaaatgggcaatcctgagccaactccttctttccaaaaggaaacaaaaggataggtgcagagactcaatggaagttgttctaacaaatggagttgacggtcttgcgtataagaattcttccatcgaaactccaaaaaggatgaagaataaacctagatgcatacgtacttaaaatgaaaaaatattgatgacgacccgaatcttattttatgactatgaaaaagtggaagaattgttgtaaatcgagtccaagtttaagaaagaatcgaatattcgttttagtaaattatttattccccagtccgatagatcttttgaaaacccgacccatcggatgagaatgaagatagagtcccgttctacgtgtcaatcctgacaacaatgaaatttatagtaagaggaaaatccgtcgactttaaaaatcgtgagggttcaagtccctctataaaagatcctttgattctctaactaattatcctctttttttgttaacttgggtctcttcctcatttactcttacaaaggtatccgagcagaaaagtttttctcttatcacaagtcttgtgatgtatgatgtaaatgtgagcagctttgagcaaggagtactctatttgaatgattcccaatacatatcattactcatactaagacttac-aaaaaagtcttcaagatacaggaaattccgggacctagataagactttgtaataccctttaattgacatagaacccagttttctagtaaaatgagtagacgatggaaacctgcggagcagaacgacccgcgaacccgttaccaacacaaccccggcgcggattgcgcagcgcgccccgcgccgggcctccggcgcggcggcgtcgtgtcgtaacagaacgactctcggcaacggatatctcggctctcgcatcgatgaagaacgtagcgaaatgcgatacttggtgtgaattgcagaatcccgtgaaccatcgagtctttgaacgcaagttaagccctcgtggccagggcacgtctgtctgggcgtcacgcaccgcgtcgcccccgggatcggggcggaggctggccccccgtgcgcgcgcgcggccggcccaaacgcagaccccgcggccgcgaagcggcgcgatgacccgagcggccccc
Muehlenbeckia_ephedroides_    tt-actatagttatgattttttc-atgaaattgtctattcagcaaataaatagcagttctatctatcaaactgtatggtcttggaccatcaataatgatttttctttagagttcggttatttggttgatccacttacttctattatgttaatgttaattactactgttggtattctagttcttatttatagtgacaattatatgtttcatgatcaaggatatttgagattctttgcttatctgagttttttcaatacttctatgcttggcttagttactagttcaaatttaatacaaatttatattttttgggaattagttggaatgtgttcgtatctattaataggtttttggtttacacgacctgctgcagcaaatgcttgtcaaaaagcgtttgtaactaatcgtgtaggggattttggtttattattaggcattttgggtctttattggctaacaggcagtttcgaatttcgcgatttgttcgaaatattcaataccttgatttataataatgaagtccattttttagttggaactgtatgtactttcttattgtttgctggtgcagttgccaaatccgcccaattcccccttcacgtatggttacctgatgctatggaggggcctactccgatttcggctcttatacatgctgctactatggtagctgcggggatttttcttgtcgctcgactttttcctcttttgatagtcatcccccccatactacatctaatcgctttaataggtataataacagtacttttaggagctactttagctcttgcccaaaaagacattaa--------------------------tgatccgggtttt---------gggcccgttttgttgtcaaaaatacaggttatgacacaaactacagtttactacttgtaaaacgtttagttattcgaatgtatcaacagaattatttgattctttctgttaatgattctaacaaaaattcatttttggggcacaagaaaaatttttattctcaacggatctcagaggggtttgcagctattgcggaaattccattttctatgcgattaatatcttccctagaaggaaaagaactcaaagaatctccaaatttacgaccaattcattcaacatttccttttttagaggacaaatttttacgtttaagttttgtgttagatatattgatacctcaccctgtccatctggaaatcttggttcaaactattcggtactgggtaaaagatacctcctgtttgcatttattacgattctttctttatgaatattgtaatagtgttattactctaaagagatctgtttccaatttttcaaaaaaaaagaatcaaagattcttattgttcctatataattcctatgtgtgtgaatgcgaatccatcttcgtttttctccgcaaccaatcctctcatttacgagttttacggagcctttcttgcacgagtttatttctacctaaagttagaacattttgtaaaagtatttactaactttc-aattcagagaaaccctggaataaaaaaatgggcaatcctgagccaactccttctttccaaaaggaaacaaaaggataggtgcagagactcaatggaagttgttctaacaaatggagttgacggtcttgcgtataagaattcttccatcgaaactccaaaaaggatgaagaataaacctagacgcatacgtacttaaaatgaaaaaatattgatgacgacccgaatcttattttatgactatgaaaaagtggaagaattgttgtgaatcgattccaagtttaagaaagaatcgaatattcgttttagtaaattatttattccccagtccgatagatcttttgaaaacccgacccatcggatgagaatgaagatagagtcccgttctacgtgtcaatcctgacaacaatgaaatttatagtaagaggaaaatccgtcgactttaaaaatcgtgagggttcaagtccctctataaaagatcctttgattctctaactaattatcctctttttttgttaacttgggtctcttcctcatttactcttacaaaggtatccgagcagaaaagtttttctcttatcacaagtcttgtgatgtatgatgtaaatgtgagcagctttgagcaaggagtactctatttggatgattcccaatacatatcattactcatacgaagacttacaaaaaaagtcttcaagatacaggaaattccgggacctagataatactttgtaataccctttaattgacatagaacccagttttctagtaaaatgagtagacgatggaaacctgcggagcagaaagacccgcgcacccgttaccaacccaaccccggcgcggattgcgcagcgcgccccgc-ccggtcctccggcgcggcggcgtcgtgtcgtaacaaaacgactctcggcaacggatatctcggctctcgcatcgatgaagaacgtagcgaaatgcgatacttggtgtgaattgcagaatcccgtgaaccatcgagtctttgaacgcaagttaagccctcgtggccagggcacgtctgtctgggcgtcacgcaccgcgtcgcccccgggatcggggcggagactggccccccgcgcgtgcgcgcggccggcccaaacgcagaccccgcggccgcttcgcggcgcgacgacccgggcggccccc
Muehlenbeckia_gracillima_     tt-actatagttatgattttttc-atgaaattgtctattcagcaaataaatagcagttctatctatcaaactgtatggtcttggaccatcaataatgatttttctttagagttcggttatttggttgatccacttacttctattatgttaatgttaattactactgttggtattctagttcttatttatagtgacaattatatgtttcatgatcaaggatatttgagattctttgcttatctgagttttttcaatacttctatgcttggcttagttactagttcaaatttaatacaaatttatattttttgggaattagttggaatgtgttcgtatctattaataggtttttggtttacacgacctgctgcagcaaatgcttgtcaaaaagcgtttgtaactaatcgtgtaggggattttggtttattattaggcattttaggtctttattggctaacaggcagtttcgaatttcgcgatttgttcgaaatattcaataccttgatttatcataatgaagtccattttttagttggaactgtatgtactttcttattgtttgctggtgcagttgccaaatccgcccaattcccccttcacgtatggttacctgatgctatggaggggcctactccgatttcggctcttatacatgctgctactatggtagctgcggggatttttcttgtcgctcgactttttcctcttttgatagtcatcccccccatactacatctaatcgctttaataggtataataacagtacttttaggagccactttagctcttgcccaaaaagacattaacaggaatatatttatgcacttgtacatgatccgggtttt---------gggcccgttttgttgtcaaaaatacaggttatgacacaaactacagtttactagttgtaaaacgtttagttattcgaatgtatcaacagaattatttgattctttctgttaatgattctaacaaaaatgcatttttggggcacaagaaaaatttttattctcaacggatctcagaggggtttgcagctattgcggaaattccattttctatgcgattaatatcttccctagaaggaaaagaactaaaagaatctccaaatttacgaccaattcattcaacatttccttttttagaggacaaatttttacgtttaagttttgtgttagatatattgatacctcaccctgtccatctggaaattttggttcaaactattcggtactgggtaaaagatacctcctgtttgcatttattacgattctttctttatgaatattgtaatagtgttattactctaaagagatctgtttccaatttttcaaaaaaaaagaatcaaagattcttattgttcctatataattcctatgtgtgtgaatgcgaatccatcttcgtttttctccgcaaccaatcctctgatttacgagttttacggagcctttcttgcacgagtttatttctacctaaagttagaacattttgtaaaagtatttactaactttcaaattcagagaaaccctggaataaaaaaatgggcaatcctgagccaactccttctttccaaaaggaaacaaaaggataggtgcagagactcaatggaagttgttctaacaaatggagttgacggtcttgcgtataagaattcttccatcgaaactccaaaaaggatgaagaataaacctagacgcatacgtacttaaaatgaaaaaatattgatgacgacccgaatcttattttctgactatgaaaaagtggaagaattgttgtgaatcgattccaagtttaagaaagaatcgaatattcgttttagtaaattatttattccccagtccgatagatcttttgaaaacccgacccatcggatgagaatgaagatagagtcccgttctacgtgtccatcctgacaacaatgaaatttatagtaagaggaaaatccgtcgactttaaaaatcgtgagggttcaagtccctctataaaagatcctttgattctctaactaattatcctctttttttgttaacttgggtctcttcctcatttactcttacaaaggtatccgagcagaaaagtttttctcttatcacaagtcttgtgatgtatgatgtaaatgtgagcagctttgagcaaggagtactctatttgaatgattcccaatacatatcattactcatactaagacttacaaaaaaagtcttcaagatacaggaaattccgggacctagataagactttgtaataccctttaatttacatagaacccagttttctagtaaaatgagtagacgatggaaacctgcggagcagaaagacccgcgaacccgttaccaacacaaccccggcgcggattgcgcagcgcgccccgc-ccggtcctccggcgcggcggcgtcgtgtcgtaacaaaacgactctcggcaacggatatctcggctctcgcatcgatgaagaacgtagcgaaatgcgatacttggtgtgaattgcagaatcccgtgaaccatcgagtctttgaacgcaagttaagccctcgtggccagggcacgtctgtctgggcgtcacgcaccgcgtcgcccccgggatcggggcggagactggccccccgtgcgcgcgcgcggccggcctaaacgcagaccccgcggccgcgaaacggcacgacgacccgagcggtcccc
Muehlenbeckia_gunnii_         tt-acgatagttatgattttttccatgaaattgtctattcagcaaataaatagcagttctatctatcaaactgtatggtcttggaccatcaataatgatttttctttagagttcggttatttggttgatccacttacttctattatgttaatgttaattactactgttggtattctagttcttatttatagtgacaattatatgtttcatgatcaaggatatttgagattctttgcttatctgagttttttcaatacttctatgcttggcttagttactagttcaaatttaatacaaatttatattttttgggaattagttggaatgtgttcgtatctattaataggtttttggtttacacgacctgctgcagcaaatgcttgtcaaaaagcgtttgtaactaatcgtgtaggggattttggtttattattaggcattttaggtctttattggttaacaggcagtttcgaatttcgcgatttgttcgaaatattcaataccttgatttataataatgaagtccattttttagttggaactgtatgtactttcttattgtttgctggtgccgttgccaaatctgcccaattcccccttcacgtatggttacctgatgctatggaggggcctactccgatttcggctcttatacatgctgctactatggtagctgcggggatttttcttgtcgctcgactttttcctcttttgatagtcattccctccatactacatctaatcgctttaataggtataataacagtacttttaggagccactttagctcttgcccaaaaagacattaacaggaatatatttatgcacttgtacatgatccgggtttt---------gggaccgttttgttgtcaaaaatacaggttatgacacaaactacagtttactagttgtaaaacgtttagttattcgaatgtatcaacagaattatttgattctttctgttaatgattctaacaaaaatgcatttttggggcacaagaaaaatttttattctcaacggatctcagaggggtttgcagctattgcggaaattccattttctatgcaattaatatcgtccctagaaggaaaagaactaaaagaatctccaaatttacgaccaattcattcaacatttccttttttagaggacaaatttttacgtttaagttttgtgttagatatattgatacctcaccctgtccatctggaaatcttggttcaaactattcggtactgggtaaaagatacctcctgtttgcatttattacgattctttctttatgaatattgtaatagtgttattactctaaagagatctgtttccaatttttcaaaaaataagaatcaaagattcttattgttcctatataattcctatgtgtgtgaatgcgaatccatcttcgtttttctccgcaaccaatcctctgatttacgagttttacggagcctttcttgcacgagtttatttctacctaaagttagaacattttgtaaaagtatttactaactttc-aattcagagaaaccctggaataaaaaaatgggcaatcctgagccaactccttctttccaaaaggaaacaaaaggataggtgcagagactcaatggaagttgttctaacaaatggagttgacggtcttgcgtataagaattcttccatcgaaactccaaaaaggatgaagaataaacctagacgcatacgtacttaaaatgaaaaaatattgatgacgacccgaatcttattttatgactatgaaaaagtggaagaattgttgtgaatcgattccaagtttaagaaagaatcaaatattcgtttgagtcaattatttattccccagtccgatagatcttttgaaaacccgacccatcggatgagaatgaagatagagtcccgttctacgtgtcaatcctgacagcaatgaaatttatagtaagaggaaaatccgtcgactttaaaaatcgtgagggttcaagtccctctataaaagatcctttgattctctaactaattctcctcttttttt-ttaacttgggtctcttcctcatttactcttacaaaggtatccgagcagaaaagtttttctcttatcacaagtcttgtgatgtatgatgtaaatgtgagcagctttgagcaaggagtactctatttgaatgattcccaatacatagcattactcatactaagacttacaaaaaaagtcttcaagatacaggaaattccgggacctagataagactttgtaataccctttaattgacatagaatccagttttctagtaaaatgagtagacgatggaaacctgtggagcagaaagacccgcgaacccattaccaaca-aacccctgcgcgaattgcgcagcgcgccccgc-ccggccctccggcgcggc-gcgccgcgtcgtaacagaacgactctaggcaatagatatctcggctctcgcatcgatgaagaacgtagcgaaatgcgatacttggtgtgatttgcagaatcccgtgaaccatcgagtctttgaacgcaagttaagccctcgtggccagggcacgtctgtctgggcgtcacgcactgcgtcgcc---gggatcggggcggagactgacccccagtgcgcgcgcgcggccggcctaaatgcagaccctgcggccgcgaaacggcacgacgacccaagcggtcccc
Muehlenbeckia_platyclada_     ttaactatagttatgattttttcaatgaaattgtctattcagcaaataaataggagttctatctatcaaactgtatggtcttggaccatcaataatgatttttctttagagttcggttatttggttgatccacttacttctattatgttaatgttaattactactgttggtattctagttcttatttatagtgacaattatatgtttcatgatcaaggatatttgagattctttgcttatctgagttttttcaatacttctatgcttggcttagttactagttcaaatttaatacaaatttatattttttgggaattagttggaatgtgttcgtatctattaataggtttttggtttacacgacctgctgcagcaaatgcttgtcaaaaagcgtttgtaactaatcgtgtaggggattttggtttattattaggcattttaggtctttattggctaacaggcagtttcgaatttagcgatttgttcgaaatctttaataccttgatttataataatgaagtacattttttagttggaactgtatgtactttcttattgtttgctggtgcagttgccaaatccgcccaattcccccttcacgtatggttacctgatgctatggaggggcctactccgatttcggctcttatacatgctgctactatggtagctgcggggatttttcttgtcgctcgactttttcctcttttgatagtaatcccccccatactacatctaatcgctttaataggtataataacagtacttttaggagccactttagctcttgcccaaaaagacattaacaggaatatatttatgcacttgtacatgatccgggtttt---------gggcccgttttgttgtcaaaaatacaggttatgacacaaactacagtttactagttgtaaaacatttagttattcgaatgtatcaacagaattatttgattctttctgttaatgattctaacaaaaattcatttttggggcacaagaaaaatttttattctcaacggatctcagaggggtttgcagctattgcggaaattccattttctatgcgattaatatcttccctagaaggaaaagaactcaaagaatctccaaatttacgaccaattcattcaacatttccttttttagaggacaaatttttacgtttaagttttgtgttagatatattgatacctcaccctgtccatctggaaatcttggttcaaactattcggtactgggtaaaagatacctcctgtttgcatttattacgattctttctttatgaatattgtaatagtgttattactctaaagagatctgtttccaatttttcanaaaaaaagaatcaaagattcttattgttcctatataattcctatgtgtgtgaatgcgaatccatcttcgtttttctccgcaaccaatcctctcatttacgagttttacggagcctttcttgcacgagtttatttctacctaaagttagaacattttgtaaaagtatttactaactttcaaattcagagaaaccctggaataaaaaaatgggcaatcctgagccaactccttctttccaaaaggaaacaaaaggataggtgcagagactcaatggaagttgttctaacaaatggagttgacggtcttgcgtataagaattcttccatcgaaactccaaaaaggatgaagaataaacctagacgcatacgtacttaaaatgaaaaaatattgatgacgacccgaatcttattttctgactatgaaaaagtggaagaattgttgtgaatcgattccaagtttaagaaagaatcgaatattcgttttagtaaattatttattccccagtccgatagatcttttgaaaacccgacccatcggatgagaatgaagatagagtcccgttctacgtgtcaatcctgacaacaatgaaatttatagtaagaggaaaatccgtcgactttaaaaatcgtgagggttcaagtccctctataaaagatcctttgattctctaactaattatcctctttttttgttaacttgggtctcttcctcatttactcttacaaaggtatccgagcagaaaagtttttctcttatcacaagtcttgtgatgtatgatgtaaatgtgagcagctttgagcaaggagtactctatttgaatgattcccaatacatatcattactcatactaagacttacaaaaaaagtcttcaagatacaggaaattacgggacctagataagactttgtaataccctttaattgacatagaacccagttttctagtaaaatgagtagacgatggaaacctgcggagcagaaagacccgcgaacccgttaccgacccaaccccggcgcggattgcgcggcgcgccccgcgccggcyccccggcgcggcggcgtcgcgtcgtaacaaaacgactctcggcaacggatatctcggctctcgcatcgatgaagaacgtagcgaaatgcgatacttggtgtgaattgcagaatcccgtgaaccatcgagtctttgaacgcaagttaagccctcgtggccagggcgcgtctgtctgggcgtcacgcaccgcgtcgcccccgggatcggggcggagactggccccccgtgcgcgcgcgcggccggcccaaacgcagaccccgcggccgcgaaacggcgcgacgacccgagcggtcccc
Muehlenbeckia_tamnifolia_     ttaactatagttatgattttttcaattaaattgtctattcagcaaataaatagcagttctatctatcaaactgtatggtcttggaccatcaataatgatttttctttagagttcggttatttggttgatccacttacttctattatgttaatgttaattactactgttggtattctagttcttatttatagtgacaattatatgtttcatgatcaaggatatttgagattctttgcttatctgagttttttcaatacttctatgcttggcttagttactagttcaaatttaatacaaatttatattttttgggaattagttggaatgtgttcgtatctattaataggtttttggtttacacgacctgctgcagcaaatgcttgtcaaaaagcgtttgtaactaatcgtgtaggggattttggtttattattaggcattttaggtctttattggctaacaggcagtttcgaatttcgcgatttgttcgaaatattcaataccttgatttataataatgaagtccattttttagttggaactgtatgtactttcttattgtttgctggtgcagttgccaaatccgcccaattcccccttcacgtatggttacctgatgctatggaggggcctactccgatttcggctcttatacatgctgctactatggtagctgcggggatttttcttgtcgctcgactttttcctcttttgatagtcatcccctccatactacatctaatcgcgttaataggtataataacagtacttttaggagccactttagctcttgcccaaaaagacnntaacaggaatatatttatgcacttgtacatgatccgggtttt---------gggcccgttttgttgtccaaaataaaggttatgacacaaactacagtttactagttgtaaaacgtttagttattcgaatgtatcaacagaattatttgattatttctgttaatgattctaacaaaaattcatttttggggcacaagaaaaatttttattctcaacggatctcagaggggtttgcagctattgcggaaattccattttctatgcgattaatatcttccctagaaggaaaagaactaaaagaatctccaaatttacgaccaattcattcaacatttccttttttagaggacaaatttttacgtttaagttttgtgttagatatattgatacctcaccctgtccatctggaaatcttggttcaaactattcggtactgggtaaaagatacctcctgtttgcatttattacgattctttctttatgaatattgtaatagtgttattactctaaagagatctgtttccaatttttcaaaaaaaaagaatcaaagattcttattgttcctatataattcctatgtgtgtgaatgcgaatccatcttcgtttttctccgcaaccaatcctctcatttacgagttttacggagcctttcttgcacgagtttatttctacctaaagttagaacattttgtaaaagtatttactaactttcaaattcagagaaaccctggaataaaaaaatgggcaatcctgagccaactccttctttccaaaaggaaacaaaaggataggtgcagagactcaatggaagttgttctaacaaatggagttgacggtcttgcgtataagaattcttccatcgaaactccaaaaaggatgaagaataaacctagacgcatacgtacttaaaatgaaaaaatcttgatgacgacccgaatcttattttatgactatgaaaaagtggaagaattgttgtgaatcgattccaagtttaagaaagaatcgaatattcgttttagtaaattatttattccccagtccgatagatcttttgaaaacccgacccatcggatgagaatgaagatagagtcccgttctacgtgtcaatcctgacaacaatgaaatttatagtaagaggaaaatccgtcgactttaaaaatcgtgagggttcaagtccctctataaaagatcctttgattctctaactaattatcctctttttttgttaacttgggtctcttcctcatttactcttacaaaggtatccgagcagaaacgtttttctcttatcacaagtcttgtgatgtatgatgtaaatgtgagcagctttgagcaaggagtactctatttgaatgattcccaatacatatcattactcatactaagacttacaaaaaaagtcttcaagatacaggaaattacgggacctagataagactttgtaataccctttaattgacatagaacccagttttctagtaaaatgagtagacgatggaaacctgcggagcagaaagacccgcgcacccgttaccaacacaaccccggcgcggattgcgcagcgcgccccgc-ccggccctccggctcggcggcgtcgcgtcgtaacagaacgactctcggcaacggatatctcggctctcgcatcgatgaagaacgtagcgaaatgcgatacttggtgtgaattgcagaatcccgtgaaccatcgagtttttgaacgcaagttaagccctcgtggccagggcacgtctgtctgggcgtcacgcaccgcgtcgcccccgggatcggggcggagactggccccccgtgcgcgcgcgcggccggcctaaacgcagaccccgcggccgcgagacggcgcgacgaccct-gcggccaac
Muehlenbeckia_tiliifolia_     ttaactatagttatgattttttcaatgaaattgtctattcagcaaataaatagcagttctatctatcaaactgtatggtcttggaccatcaataatgatttttctttagagttcggttatttggttgatccacttacttctattatgttaatgttaattactactgttggtattctagttcttatttatagtgacaattatatgtttcatgatcaaggatatttgagattctttgcttatctgagttttttcaatacttctatgcttggcttagttactagttcaaatttaatacaaatttatattttttgggaattagttggaatgtgttcgtatctattaataggtttttggtttacacgacctgctgcagcaaatgcttgtcaaaaagcgtttgtaactaatcgtgtaggggattttggtttattattaggcattttaggtctttattggctaacaggcagtttcgaatttcgcgatttgttcgaaatattcaataccttgatttataataatgaagtccattttttagttggaactgtatgtactttcttattgtttgctggtgcagttgccaaatccgcccaattcccccttcacgtatggttacctgatgctatggaggggcctactccgatttcggctcttatacatgctgctactatggtagctgcggggatttttcttgtcgctcgactttttcctcttttgatagtcatcccctccatactacatctaatcgcgttaataggtataataacagtacttttaggagccactttagctcttgcccaaaaagacattaacaggaatatatttatgcacttgtacatgatccgggtttt---------gggcccgttttgttgtccaaaataaaggttatgacacaaactacagtttactagttgtaaaacgtttagttattcgaatgtatcaacagaattatttgattctttctgttaatgattctaacaaaaattcatttttggggcacaagaaaaatttttattctcaacggatctcagaggggtttgcagctattgcggaaattccattttctatgcgattaatatcttccctagaaggaaaagaactaaaagaatctccaaatttacgaccaattcattcaacatttccttttttagaggacaaatttttacgtttaagttttgtgttagatatattgatacctcaccctgtccatctggaaatcttggttcaaactattcggtactgggtaaaagatacctcctgtttgcatttattacgattctttctttatgaatattgtaatagtgttattactctaaagagatctgtttccaatttttcaaaaaaaaagaatcaaagattcttattgttcctatataattcctatgtgtgtgaatgcgaatccatcttcgtttttctccgcaaccaatcctctcatttacgagttttacggagcctttcttgcacgagtttatttctacctaaagttagaacattttgtaaaagtatttactaactttcaaattcagagaaaccctggaataaaaaaatgggcaatcctgagccaactccttctttccaaaaggaaacaaaaggataggtgcagagactcaatggaagttgttctaacaaatggagttgacggtcttgcgtataagaattcttccatcgaaactccaaaaaggatgaagaataaacctagacgcatacgtacttaaaatgaaaaaatcttgatgacgacccgaatcttattttatgactatgaaaaagtggaagaattgttgtgaatcgattccaagtttaagaaagaatcgaatattcgttttagtaaattatttattccccagtccgatagatcttttgaaaacccgacccatcggatgagaatgaagatagagtcccgttctacgtgtcaatcctgacaacaatgaaatttatagtaagaggaaaatccgtcgactttaaaaatcgtgagggttcaagtccctctataaaagatcctttgattctctaactaattatcctctttttttgttaacttgggtctcttcctcatttactcttacaaaggtatccgagcagaaacgtttttctcttatcacaagtcttgtgatgtatgatgtaaatgtgagcagctttgagcaaggagtactctatttgaatgattcccaatacatatcattactcatactaagacttacaaaaaaagtcttcaagatacaggaaattacgggacctagataagactttgtaataccctttaattgacatagaacccagttttctagtaaaatgagtagacgatggaaacctgcggagcagaaagacccgcgcacccgttaccaacacaaccccggcgcggattgcgcagcgcgccccgccccggccctccggctcggcggcgtcgcgtcgtaacagaacgactctcggcaacggatatctcggctctcgcatcgatgaagaacgtagcgaaatgcgatacttggtgtgaattgcagaatcccgtgaaccatcgagtctttgaacgcaagttaagccctcgtggccagggcacgtctgtctgggcgtcacgcaccncgtcgcccccgggatcggggcggagactggccccccgtgcgcgcgcgcggccggcctaaacgcagaccccgcggccgcgagacggcgcgacgaccct-gcggccaac
Muehlenbeckia_tuggeranong_    tt-actatagttatgattttttcaatgaaattgtctattcagcaaataaatagcagttctatctatcaaactgtatggtcttggaccatcaataatgatttttctttagagttcggttatttggttgatccacttacttctattatgttaatgttaattactactgttggtattctagttcttatttatagtgacaattatatgtttcatgatcaaggatatttgagattctttgcttatctgagttttttcaatacttctatgcttggcttagttactagttcaaatttaatacaaatttatattttttgggaattagttggaatgtgttcgtatctattaataggtttttggtttacacgacctgctgcagcaaatgcttgtcaaaaagcgtttgtaactaatcgtgtaggggattttggtttattattaggcattttgggtctttattggctaacaggcagtttcgaatttcgcgatttgttcgaaatattcaataccttgatttataataatgaagtccattttttagttggaactgtatgtactttcttattgtttgctggtgcagttgccaaatccgcccaattcccccttcacgtatggttacctgatgctatggaggggcctactccgatttcggctcttatacatgctgctactatggtagctgcggggatttttcttgtcgctcgactttttcctcttttgatagtcatcccccccatactacatctaatcgctttaataggtataataacagtacttttaggagctactttagctcttgcccaaaaagacattaacaggaatatatttatgcacttgtacatgatccgggtttt---------gggcccgttttgttgtcaaaaatacaggttatgacacaaactacagtttactacttgtaaaacgtttagttattcgaatgtatcaacagaattatttgattctttctgttaatgattctaacaaaaattcatttttggggcacaagaaaaatttttattctcaacggatctcagaggggtttgcagctattgcggaaattccattttctatgcgattaatatcttccctagaaggaaaagaactcaaagaatctccaaatttacgaccaattcattcaacatttccttttttagaggacaaatttttacgtttaagttttgtgttagatatattgatacctcaccctgtccatctggaaatcttggttcaaactattcggtactgggtaaaagatacctcctgtttgcatttattacgattctttctttatgaatattgtaatagtgttattactctaaagagatctgtttccaatttttcaaaaaaaaagaatcaaagattcttattgttcctatataattcctatgtgtgtgaatgcgaatccatcttcgtttttctccgcaaccaatcctctcatttacgagttttacggagcctttcttgcacgagtttatttctacctaaagttagaacattttgtaaaagtatttactaactttcaaattcagagaaaccctggaataaaaaaatgggcaatcctgagccaactccttctttccaaaaggaaacaaaaggataggtgcagagactcaatggaagttgttctaacaaatggagttgacggtcttgcgtataagaattcttccatcgaaactccaaaaaggatgaagaataaacctagacgcatacgtacttaaaatgaaaaaatattgatgacgacccgaatcttattttatgactatgaaaaagtggaagaattgttgtgaatcgattccaagtttaagaaagaatcgaatattcgttttagtaaattatttattccccagtccgatagatcttttgaaaacccgacccatcggatgagaatgaagatagagtcccgttctacgtgtcaatcctgacaacaatgaaatttatagtaagaggaaaatccgtcgactttaaaaatcgtgagggttcaagtccctctataaaagatcctttgattctctaactaattatcctctttttttgttaacttgggtctcttcctcatttactcttacaaaggtatccgagcagaaaagtttttctcttatcacaagtcttgtgatgtatgatgtaaatgtgagcagctttgagcaaggagtactctatttgaatgattcccaatacatatcattactcatacgaagacttacaaaaaaagtcttcaagatacaggaaattccgggacctagataatactttgtaataccctttaattgacatagaacccagttttctagtaaaatgagtagacgatggaaacctgcggagcagacagacccgcgaacccgttgccaacccaaccccggcgcggattgcgcagcgcgccccgc-ccggacctccggcgcggcggcgtcgtgtcgtaactgaacgactctcggcaacggatatctcggctctcgcatcgatgaagaacgtagcgaaatgcgatacttggtgtgaattgcagaatcccgtgaaccatcgagtctttgaacgcaagttaagccctcgtggccagggcacgtctgtctgggcgtcacgcaccgcgtcgcccccgggatcggggcggagactggcctcccgtgcgcgcgcgcggccggccgaaacgcagaccccgcggccgcgaaacggcgcgacgacccgagcggacccc
Muehlenbeckia_urubambensis_   ----------------------------------------------------------------atcaaactgtatggtcttggaccatcaataatgatttttctttagagttcggttatttggttgatccacttacttctattatgttaatgttaattactactgttggtattctagttcttatttatagtgacaattatatgtttcatgatcaaggatatttgagattctttgcgtatctgagttttttcaatacttctatgcttggcttagttactagttcaaatttaatacaaatttatattttttgggaattagttggaatgtgttcgtatctattaataggtttttggtttacacgacctgctgcagcaaatgcttgtcaaaaagcgtttgtaactaatcgtgtaggggattttggtttattattaggcattttaggtctttattggctaacaggcagtttcgaatttcgcgatttgttcgaaatattcaataccttgatttataataatgaagtccattttttagttggaactgtatgtactttcttattgtttgctggtgcagttgccaaatccgcccaatttccccttcacgtatggttacctgatgctatggaggggcctactccgatttcggctcttatacatgctgctactatggtagctgcggggatttttcttgtcgctcgactttttcctcttttgatagtcatcccccccatactacatctaatcgctttaataggtataataacagtacttttaggagccactttagctcttgcccaaaaagacattaacaggaatatatttatgcacttgtacatgatccgggttt---------tgggcccgttttgttgtccaaaatacaggttatgacacaaactacagtttactagttgtaaaacgtttagttattcgaatgtatcaacagaattatttgattctttctgttaatgattctaacaaaaatgaatttttggggcacaagaaaaatttttattctcaacggatctcagaggggtttgcagctattgcggaaattccattttctatgcgattaatatcttccctagaaggaaaagaactaaaagaatctccaaatttacgaccaattcattcaacatttccttttttagaggacaaatttttacgtttaagttttgtgttagatatattgatacctcaccctgtccatctggaaatcttggttcaaactattcggtactgggtaaaagatacctcctgtttgcatttattacgattctttctttatgaatattgtaatagtgttattactctaaagagatctgtttccattttttcaaaaaaaaagaatcaaagattcttattgttcccatataattccaatgtgggggaagcgaaatccatcttcgtttttctccgcaaccaatcctctcatttacgagttttacgggagcccttttgcacgaggtttattt------------------------------------aactttcaaattcagagaaaccctggaataaaaaaatgggcaatcctgagccaactccttctttccaaaaggaaacaaaaggataggtgcagagactcaatggaagttgttctaacaaatggagttgacggtcttgcgtataagaattcttccatcgaaactccaaaaaggatgaagaataaacctagacgcatacgtacttaaaatgaaaaaatattgatgacgacccgaatcttattttatgactatgaaaaagtggaagaattgttgtgaatcgattccaagtttaagaaaaaatcgaatattcgttttagtaaattatttattccccagtccgatagatcttttgaaaacccgacccatcggatgagaatgaagatagagtcccgttctacgtgtcaatcctgacaacaatgaaatttatagtaagaggaaaatccgtcgactttaaaaatcgtgagggttcaagtccctctataaaagatcctttgattctctaactaattatcctctttttttgttaacttgggtatcttcctcatttactcttacaaaggtatccgagcagaaacgtttttctcttatcacaagtcttgtgatgtatgatgtaaatgtgagcagctttgagcaaggagtactctatttgaatgattcccaatacatatcattactcatactaagacttaaaaaaaaagtattcaagatacaggaaattacgggacctagataagactttgtaataccctttaattgacatagaacccagttttctagtaaaatgagtagacgatggaaacctgcggagcagaaagacccgcgcacccgttcccaacacaaccccggcgcggattgcgcatcgcgccccgc-caggccctccggctcggcggcgtcgcgtcgtaacagaacgactctcggcaacggatatctcggctctcgcatcgatgaagaacgtagcgaaatgcgatacttggtgtgaattgcagaatcccgtgaaccatcgagtctttgaacgcaagttaagccctcgtggccagggcacgtctgtctgggcgtcacgcaccgcgtcgcccccgggatcggggcggagactggccccccgtgcgcgcgcgcggccggcctaaacgcagaccccgcggccgcgacaaggcgcgacgacccg-gcggccaac
Muehlenbeckia_volcanica_      ----------ttatgattttttc-atgaaattgtctattcagcaaataaatagcagttctatctatcaaactgtatggtcttggaccatcaataatgatttttctttagagttcggttatttggttgatccacttacttctattatgttaatgttaattactactgttggtattctagttcttatttatagtgacaattatatgtttcatgatcaaggatatttgagattctttgcgtatctgagttttttcaatacttctatgcttggcttagttactagttcaaatttaatacaaatttatattttttgggaattagttggaatgtgttcgtatctattaataggtttttggtttacacgacctgctgcagcaaatgcttgtcaaaaagcgtttgtaactaatcgtgtaggggattttggtttattattaggcattttaggtctttattggctaacaggcagtttcgaatttcgcgatttgttcgaaatattcaataccttgatttataataatgaagtccattttttagttggaactgtatgtactttcttattgtttgctggtgcagttgccaaatccgcccaatttccccttcacgtatggttacctgatgctatggaggggcctactccgatttcggctcttatacatgctgctactatggtagctgcggggatttttcttgtcgctcgactttttcctcttttgatagtcatcccccccatactacatctaatcgctttaataggtataataacagtacttttaggagccactttagctcttgcccaaaaagacattaa--------------------------tgatccgggtttt---------gggcccgttttgttgtccaaaatacaggttatgacacaaactacagtttactagttgtaaaacgtttagttattcgaatgtatcaacagaattatttgattctttctgttaatgattctaacaaaaattcatttttggggcacaagaaaaatttttattctcaacggatctcagaggggtttgcagctattgcggaaattccattttctatgcgattaatatcttccctagaaggaaaagaactaaaagaatctccaaatttacgaccaattcattcaacatttccttttttagaggacaaatttttacgtttaagttttgtgttagatatattgatacctcaccctgtccatctggaaatcttggttcaaactattcggtactgggtaaaagatacctcctgtttgcatttattacgattctttctttatgaatattgtaatagtgttattactctaaagagatctgtttccaatttttcaaaaaaaaagaatcaaagattcttattgttcctatataattcctatgtgtgtgaatgcgaatccatcttcgtttttctccgcaaccaatcctctcatttacgagttttacggagcctttcttgcacgagtttatttctacctaaagttagaacattttgtaaaagtatgtactaactttcaaattcagagaaaccctggaataaaaaaatgggcaatcctgagccaactccttctttccaaaaggaaacaaaaggataggtgcagagactcaatggaagttgttctaacaaatggagttgacggtcttgcgtataagaattcttccatcgaaactccaaaaaggatgaagaataaacctagacgcatacgtacttaaaatgaaaaaatcttgatgacgacccgaatcttattttatgactatgaaaaagtggaagaattgttgtgaatcgattccaagtttaagaaagaatcgaatattcgttttagtaaattatttattccccagtccgatagatcttttgaaaacccgacccatcggatgagaatgaagatagagtcccgttctacgtgtcaatcctgacaacaatgaaatttatagtaagaggaaaatccgtcgactttaaaaatcgtgagggttcaagtccctctataaaagatcctttgattctctaactaattatcctctttttttgttaacttgggtatcttcctcatttactcttacaaaggtatccgagcagaaacgtttttctcttatcacaagtcttgtgatgtatgatgtaaatgtgagcagctttgagcaaggagtactctatttgaatgattcccaatacatatcattactcatactaagacttacaaaaaaagtattcaagatacaggaaattacgggacctagataagactttgtaataccctttaattgacatagaacccagttttctagtaaaatgagtagacgatg-----------------------------------accaacacaaccccggcgcggattgcgcagcgcgccccgc-caggccctccggctcggcggcgtcgcgtcgtaacagaacgactctcggcaacggatatctcggctctcgcatcgatgaagaacgtagcgaaatgcgacacttggtgtgaattgcagaatcccgtgaaccatcgagtctttgaacgcaagttaagccctcgtggccagggcacgtctgtctgggcgtcacgcaccncgtcgcccccgggatcggggcggagactggccccccgtgcgcgcgcgcggccggcctaaacgcagaccccgcggccgcgaaaaggcgcgacgaccc-----------
Muehlenbeckia_zippelii_       tt-actatagttatgattttttc-atgaaattgtctattcagcaaataaatagcagttctatctatcaaactgtatggtcttggaccatcaataatgatttttctttagagttcggttatttggttgatccacttacttctattatgttaatgttaattactactgttggtattctagttcttatttatagtgacaattatatgtttcatgatcaaggatatttgagattctttgcttatctgagttttttcaatacttctatgcttggcttagttactagttcaaatttaatacaaatttatattttttgggaattagttggaatgtgttcgtatctattaataggtttttggtttacacgacctgctgcagcaaatgcttgtcaaaaagcgtttgtaactaatcgtgtaggggattttggtttattattaggcattttaggtctttattggctaacaggcagtttcgactttcgcgatttgttcgaaatattcaataccttgatttataataatgaagtctattttttagttggaactgtatgtactttcttattgtttgctggtgcagttgccaaatccgcccaattcccccttcacgtatggttacctgatgctatggaggggcctactccgatttcggctcttatccatgctgctactatggtagctgcggggatttttcttgtcgctcgactttttcctcttttgatagtcatcccccccatactacatctaatcgctttaataggtataataacagtacttttaggagccactttagctcttgcccaaaaagacattaacaggaatatatttatgcacttgtacatgatccgggtttt---------gggcccgttttgttgtcaaaaatacaggttatgacacaaactacagtttactagttgtaaaacgtttagttattagaatgtatcaacagaattatttgattctttctgttaatgattctaacaaaaatgaatttttggggcacaagaaaaatttttattctcaacggatctcagaggggtttgcagctattgcggaaattccattttctatgcgattaatatcttccctagaaggaaaagaactcaaagaatctccaaatttacgaccaattcattcagcatttccttttttagaggacaaatttttacgtttaagttttgtgttagatatattgatacctcaccctgtccatctggaaatcttggttcaaactattcggtactgggtaaaagatacctcctgtttgcatttattacgattctttctttatgaatattgtaatagtgttattactctaaagagatctgtttccaatttttcaaaaaaaaagaatcaaagattcttattgttcctatataattcctatgtgtgtgaatgcgaatccatcttcgtttttctccgcaaccaatcctctgatttacgagttttacggagcctttcttgcacgagtttatttctacctaaagttagaacattttgtaaaagtatttactaactttcaaattcagagaaaccctgggaaaaaaaaatgggcaatcctgagccaactccttctttccaaaaggaaacaaaaggataggtgcagagactcaatggaagttgttctaacaaatggagttgacggtcttgcgtataagaattcttccatcgaaactccaaaaaggatgaagaataaacctagacgcatacgtacttaaaatgaaaaaatattgataacgacccgaatcttattttatgactatgaaaaagtggaagaatttttgtgaatcgattccaagtttaagaaagaatcgaatattcg-tttagtaaattatttattccccactccgatagatcttttgaaaacccgacccatcggatgagaatgaagata---------------------------------------------------------------------------------------------------------------------------------------------------------------------------------------------------------------------------------------------------------------------------------------------------------------------------------------------------------------------------------------------------------------------------gaaacctgcggagcagaacgacccgcgaacccgttaccaacacaaccccggcgcggattgcgcggcgcgccccgcgccgggcctccggcgcggcggcgtcgtgtcgtaacagaacgactctcggcaacggatatctcggctctcgcatcgatgaagaacgtagcgaaatgcgatacttggtgtgaattgcagaatcccgtgaaccatcgagtctttgaacgcaagttaagccctcgtggccagggcacgtctgtctgggcgtcacgcaccgcgtcgcccccgggatcggggcggagactggccccccgtgcgcgcgcgcggccggcccaaacgcagaccccgcggccgcgaagcggcgcgacgacccgagcggccccc
Neomillspaughia_emarginata_   ttaagtatagttatgattttttcaatgaaattgtctattcagcaaataaatagcagttctatctatcaatctgtatggtcttggaccatcaataatgatttttctttagagttcggttacttggttgatccacttacttctattatgtcaatgttaatcactactgttgggattctagttcttatttatagtgacaattatatgtctcatgatcaaggatatttgagattttttgcttatctgagttttttcaatacttctatgcttggcttagttactagttcgaatttaatacaaatttatattttttgggaattagttggaatgtgttcgtatctattaataggtttttggtttacacgacctattgcagcaaatgcttgtcaaaaagcgtttgtgactaatcgtgtaggggattttggtttattattaggaattttaggtctttattggctaacgggcagtttcgaatttcgagatttgttcaaaatattcaatactttgacttatactaatgaagtccatcttttagttggaactgtatgtactttcttattatttgctggtgcagttgccaaatccgcccaatttccccttcatgtatggttacctgatgctatggaggggcctactcctatttcggctcttatacatgctgctactatggtagcagcggggatttttcttgtcgctcgactttttcctcttttgatagtcatcccctccatactaaatctaatcgctttaataggtataataacagtactattaggagctactttagctcttgctcaaaangac-----cnggaatatatttatgcncttgtacatgatcaggatttaggtttaaataggtccatttttttttcacaaaaaggggttatgacacaaaatacagtttactagttgtaaaacgtttagttattcgaatgtatcaacagaatcatttgattctttctgttaatgattctaacaaaaatgaatttcttgtgcccaagaaaaatttgtattctcaacggatctcagagggatttgcagctattgcggaaattccattttctctgcgattaatatcttccctagaaggaaaagaactaaaaaaatctcaaaatttacgatcaattcattc-----------------------------------------------------------------------------------------------------------------------------------------------------------------------------------------------------------------------------------------------------------------------------------------------------------------------------------------------------------------------------------------NNNNNNNNNNNNNNNNNNNNNNNNNNNNNNNNNNNNNNNNNNNNNNNNNNNNNNNNNNNNNNNNNNNNNNNNNNNNNNNNNNNNNNNNNNNNNNNNNNNNNNNNNNNNNNNNNNNNNNNNNNNNNNNNNNNNNNNNNNNNNNNNNNNNNNNNNNNNNNNNNNNNNNNNNNNNNNNNNNNNNNNNNNNNNNNNNNNNNNNNNNNNNNNNNNNNNNNNNNNNNNNNNNNNNNNNNNNNNNNNNNNNNNNNNNNNNNNNNNNNNNNNNNNNNNNNNNNNNNNNNNNNNNNNNNNNNNNNNNNNNNNNNNNNNNNNNNNNNNNNNNNNNNNNNNNNNNNNNNNNNNNNNNNNNNNNNNNNNNNNNNNNNNNNNNNNNNNNNNNNNNNNNNNNNNNNNNNNNNNNNNNNNNNNNNNNNNNNNNNNNNNNNNNNNNNNNNNNNNNNNNNNNNNNNNNNNNNNNNNNNNNNNNNNNNNNNNNNNNNNNNNNNNNNNNNNNNNNNNNNNNNNNNNNNNNNNNNNNNNNNNNNNNNNNNNNNNNNNNNNNNNNNNNNNNNNNNNNNNNNNNNNNNNNNNNNNNNNNNNNNNNNNNNNNNNNNNNNNNNNNNNNNNNNNNNNNNNNNNNNNNNNNNNNNNNNNNNNNNNNNNNNNNNNNNNNNNNNNNNNNNNNNNNNNNNNNNNNNNNNNNNNNNNNNNNNNNNNNNNNNNNNNNNNNNNNNNNNNNNNNNNNNNNNNNNNNNNNNNNNNNNNNNNNNNNNNNNNNNNNNNNNNNNNNNNNNNNNNNNNNNNNNNNNNNNNgaaacctgcaaagcagaacgacccgcggactngttgccaacctaacaccggcgcgggttgcgcttcgcgtccntccccgggcgaccggg---gcgagggcgcgtcggaacagaacgactctcggcaacggatatctcggctctcgcatcgatgaagaacgtagcgaaatgcgatacttggtgtgaattgcagaatcccgtgaaccatcgagtctttgaacgcaagttaagcc-ttcggccgagggcacgtctgcctgggcgtcacgcaccgcgtcgcccccgggtcgggggcggantttggccccccgtgcgcgcgcgcggccggcctaaacgaggagcccgtggccgcga-gcgccgcgacgacgcgagcggcctcc
Oxyria_digyna_                ttaagtatagttatgattttttcaatgaaattatctattcagcaaataaatagcagttctatctatcaatctgtatggtcttggaccataaataatgatttttctttagagttcggttatctggttgatccacttacttctattatgtcactgttaatcactactgttggtattctagttcttatttatagtgataattatatgtctcatgatcaaggatatttgaggttttttgcttatctgagttttttcaatacttctatgcttggcttagttactagttcgaatttaatacaaatttattttttttgggaattagttggaatgtgttcgtatctattaataggtttttggtttacacgacctgttgcagcaaatgcttgtcaaaaagcgtttgtgactaaccgtgtaggggattttggtttattattaggcattttaggtctttattggctaacangcagttttgaatttcgagatttgttcgaactattcaatacctccatttataacaatgaagttcattttttannnggnactgtatgtactttcntantatttgccggnnnnnnngccaaanncncccaattcccccntcnngtatggttaccngatgctatggaaggtcctactccnatttcagctnntatacntgctgcgactatggtagctgcggggatttttnttatcgctcgactttttcctcttttgatagtaatcccctccatactacacctaatcgctttgataggtataataacagtaattttaggagctactttggctcttgcccanaaagacantaacaggaatatatttatgcacttggacatgatcaagatttaggtttaaacaggcccattttgttgtcaaaaaaaaaagttttgacacaaaatatanttnactagttgtaaaacgtttagttnttcaaatgtatcaacagaattatttgattctttntgttaatgattntaacaaaaatgaatttctngtgcccacgaaaaatttgtattatcaacagatctccgagggatttgcaactattgcagaaattccattttctatgcgattaatatcttccctagacggaaaagaactcaaaaaatctaaaaaattaagatcaattcattcaatatttccttttttagaggataaatttttacgtttaaattctgtgttagatatatggatacctcaccctgtccatttggaaatcttggttcaaactattcgttactgggtaaaagatacttcttgtttgcatttattacgcttctttctttatgagtcttgtaagaggattatgactctaaagagatctgtttctgattattcaaaaaataagaatcaaagattcttattgttcctatataattcctacgtgtgtgaatgcgaatccagcttcgtttttctacgcaaccaatcctctcatttacgaatcttacggagcctttcttgcacgagtttatttctacctaaagttagaacattttttaaaactttttact----------ttcagagaaaccctggaagaaaaaaatgggcaatcctgagccaactccttcgtccaaaaggaagaaaaaaggataggtgcagagactcaatggaagctgttctaacaaatggagttgacgatcttgcgtataagaattcttccatctaaactctaaaaaggattaagaatcaacatatatacatatgcagacgtaattttaaaatattgatgacgacccgcattt--ttttatgactcggaaaaaatggaagaattg-tgtgaaacgattccaagttgaagaaagaatcgaatattcc-tttaataaattatttattccccggtctgatagatcttttgaagaaccggtccatcggatgagaatgaagatagagtcccattctacgtgtcaatcctgacaacaatgaaatttatagtaagaggaaaatccgtcgactttataaatcgtgagggttcaagtccctctataaaagatcatttgattctctaactaattatcctcttttttttgtaacttgggtctcttcctcatttactcttacaaagatatccgaacagaaaagtttttctcttatcacaagtcttgtgatgtatgatgtaaatgtgagcagctttgagcaaggtcttactcatttgaatgaatcccaatatatatcattactcttactaaga---acatacaaagtcttcaagatacagaaaattccggggcctagataagactttggcataccctttaattgacac-----------------------------------gaaacctgctaagcagacagacccgcgaacccgttaccaaccaaaccccggcgcggattgcgcagcgcgccccgccccggtcttccggcgtcgcggcgtcgtgtcgtaataaaacgactctcggcaacggatatctcggctctcgcatcgatgaagaacgtagcgaaatgcgatacttggtgtgaattgcagaatcccgtgaaccatcgagtctttgaacgcaagttaagccttctggcngagggcacgtctgtctgggcgtcacgcaccgcgtcgcccccgggagaggggcggagactggcctcccgtgcgtgcgcgcggctggcctaaacgcagaccccgcggccgcaaaaagccgcgacgactcgagcggccctc
Oxyria_sinensis_              ttaagtatagttatgattttttcaatgaaattgtctattcagcaaataaatagcagttctatctatcaatctgtatggtcttggaccatcaataatgatttttctttagagttcggttccctggttgatccacttacttctattatgtcactgttaatcactactgttggtattctagttcttatttatagtgataattatatgtctcatgatcaaggatatttgagattttttgcttatctgagttttttcaatacttctatgcttggcttagttactagttcgaatttaatacaaatttattttttttgggaattagttggaatgtgttcgtatctattaataggtttttggtttacacggcctgttgcagcaaatgcttgtcaaaaagcgtttgtgactaaccgtgtaggggattttggtttattattaggaattttaggtctttattggttaacaggcagttttgaatttcgagatttgttcgaaatattcaatacctcgatttataacaatgaagttcgttttttagttggaactgtatgtacttttttattgtttgctggtgcagttgccaaatccgcccaattcccccttcatgtatggttacctgatgctatggaaggtcctactcctatttcagctcttatacatgctgctactatggtagctgcgggaatttttcttatcgctcgactttttcctcttttgatagtaatcccctccatactacatctaatcgctttgataggtataataacagtaattttaggagctactttggctcttgcccaaaaagacattaacaggaatatatttatgcacttgtacacgatcaggatttaggtttaaacaggtccgttttgttgtccaaaaaaaaagttatgacacaaaatacagtttactagttgt-aaacgtttagttattcaaatgtatcaacagaattctttgattctttctgttaatgattctaacaaaaatgaatttcttgtgcccaataaaaatttgtattatcaacagatctccgagggatttgcaactattgtggaaattccattttctatgcgattaatatcttccctagacggaaaagaactccaaaaatctaaaaatttaagatcaattcattcaatatgtccttttttagaggacaaatttgtacgtttaaattatgtgttagatatattgatacctcaccctgtccatctggaaatcttggttcaaactattcgttactgggtaaaagatacttcttgtttgcatttattacgattctttctttatgagtattgtaatagtgttattactctaaagagatctgtttccgattattcaaaaaagaagaatcgaagattcttattgttcctatacaattcctacgtgtgtgaatgcgaatccatcttcgtttttctacgcaaccaatcctctcatttacgaatcttacggagcctttcttgcacgagtttatttctacctaaagttagaacattttttaaaattttttactNNNNNNNNNNNNNNNNNNNNNNNNNNNNNNNNNNNNNNNNNNNNNNNNNNNNNNNNNNNNNNNNNNNNNNNNNNNNNNNNNNNNNNNNNNNNNNNNNNNNNNNNNNNNNNNNNNNNNNNNNNNNNNNNNNNNNNNNNNNNNNNNNNNNNNNNNNNNNNNNNNNNNNNNNNNNNNNNNNNNNNNNNNNNNNNNNNNNNNNNNNNNNNNNNNNNNNNNNNNNNNNNNNNNNNNNNNNNNNNNNNNNNNNNNNNNNNNNNNNNNNNNNNNNNNNNNNNNNNNNNNNNNNNNNNNNNNNNNNNNNNNNNNNNNNNNNNNNNNNNNNNNNNNNNNNNNNNNNNNNNNNNNNNNNNNNNNNNNNNNNNNNNNNNNNNNNNNNNNNNNNNNNNNNNNNNNNNNNNNNNNNNNNNNNNNNNNNNNNNNNNNNNNNNNNNNNNNNNNNNNNNNNNNNNNNNNNNNNNNNNNNNNNNNNNNNNNNNNNNNNNNNNNNNNNNNNNNNNNNNNNNNNNNNNNNNNNNNNNNNNNNNNNNNNNNNNNNNNNNNNNNNNNNNNNNNNNNNNNNNNNNNNNNNNNNNNNNNNNNNNNNNNNNNNNNNNNNNNNNNNNNNNNNNNNNNNNNNNNNNNNNNNNNNNNNNNNNNNNNNNNNNNNNNNNNNNNNNNNNNNNNNNNNNNNNNNNNNNNNNNNNNNNNNNNNNNNNNNNNNNNNNNNNNNNNNNNNNNNNNNNNNNNNNNNNNNNNNNNNNNNNNNNNNNNNNNNNNNNNNNNNNNNNNNNNNNNNNNNNNNNNNNNNNNNNN----------gagcagacagacccgcgaactcgttcccaaccaaaccccggcgcggattgcgcagcgcgcccg-gcccgtctcccggcgtcggcg----cgggtcgtaataaaacgactctcggcaacggatatctcggctctcgcatcgatgaagaacgtagcgaaatgcgatacttggtgtgaattgcagaatcccgtgaaccatcgagtctttgaacgcaagttaagccttccggccgagggcacgtctgtctgggcgtcacgcaccgcgtcgcccccgggagcggggcggagactggccccccgtgcgcgcgcgcggccggcctaaacgcagaccccgcggccgcaaagagccgcgacgacttgcgcggccctc
Persicaria_sagittata_         ttaagtctagttatgcttttttcaataaaattgtctattcagcaaatacatagcaattttatctatcaatctgtatggtcttggaccatcaacaatgatttttctttagagtttggttacttggttgatccactaacttctattatgttaatgttaatcactacagttggtattctagttcttatttatagtgacaattatatgtctcatgatgaaggatatttgcgattctttgcttatctgagttttttcaatacttctatgcttggattagttactagttcgaattttatacaaatttatattttttgggaattagttggaatgtgttcgtatttattaataggtttttggtttacacgacctattgcagcaaatgcttgtcaaaaggcgtttgtaactaatcgtgtaggggattttggtttattattaggaattttaggtctttattggctaacgggcagttttgaatttcgagatttgtttgaaatattcaacacctcgatttctaataatgaaatccattttttagttggaactgtatgtacttttttattgtttgctggtgcggttgccaaatccgctcaattcccacttcatgtctggttacctgatgctatggagggtcctactcctatttccgctcttatacatgctgcgactatggtagcagcgggtatttttcttgttgctcgactttttcctcttttgatggtcatcccttccatacgaaatctaatcgctttaataggtataataacagtacttttaggggctactttagctcttgctcaaaaagacaaagacaggaatatatttatgcacttgtacatgatcaggatttagatttgaacagggcccttttgttatcaataaaagggggtatgacacaaaatacagtttactgattgtaaaacgtttagttattcaaatgtatcaacagaatcatttgattctttctcttaatgattctaacaaaaatgaattttttgtgcccaagaacaatttgtattctcaacggatctcggagggatttgcagctattgcggaaattccattttctatgcgattgctctcttccttagaaggaaaagaacgaaaaaaatataaaaatttacgatcaattcattccatatttccttttttagaggacaaactttcacatttaaattatgtcttagatatattgataccccaccccatacatttggaaatcttggttcaaactattcgttactgggtaaaagatacttcctgtttgcatttattgcgattctttctttatgagtattgtaatagttttattactctagagagatctg---------tttcacaaaatccgaataaaagattctttttgttcttatataattcctatgtgtgggaatgcgaatccatcttcgtttttctccggaaccaatcctctcatttacgaatcttacggcgcccttcttgcacgagtctatttctaccgaaagtcagaagattttataaaagtatttactaactttcaaattcagagaaaccctggaataaagaaatgggcaatcctgagccaactcccactttccaaaaggaaaaaagaggataggtgcagagactcaatggaagctgttctaacaaacggaattgactgtcttgcgtataagaatttttcgatctaaactccaaaagtgatgaagaagaaacctatgggtatacgtaactataaggcaaaaatattgatgacgacccgaattttattttatgaatatgaaaaaatggaagaatttttgtgaattgattccaagttgaagaaagaatcgaatattcg-tttattaaattatttactccacagtttggtagatcttttgaagaaccgacccttcggatgagaatgaagatagagtcccattctacgtgtcaatcccgacaccaatgaaatttatagtaagaggaaaatccgtcgactttataaatcgtgagggttcaagtccctctat-aaagcgcttttgattagctaactaattatcctctttttttgttaacatgggtcgcttcc------------acaaaggtattcgagcagccaatttttgatcttatcaacagtcttg-------tgatataaatttcaacagctttgagcaaggagtactccatttgaatgatccgcaatacatatcattactcgtactaagacttacatacaaagtcttcaagatctaggaaattacggggcctagataagactttgtaataccctttaattgacatagactccagttttcaaataaaatgagtagatgatggaaacctgcaaagcagaaagacccgcgaacccgttccaaacaaaaccccggcgcggattgcgcagcgcgccccgcgtcggtctcccgatgtgggcaccacgtgtcgtatctgaacgactcccggcaacggatatctcggctctcgcatcgatgaagaacgtagcgaaatgcgatacttggtgtgaattgcagaatcccgtgaaccatcgagtctttgaacgcaagttaagccttcgggccgagggcacgtctgcctgggcgtcacgcaccgcgtcgcccccgggcgtggggcggaccgtggccccccgtgcgcgctcgcggtcggcctaaacgcagaccccgtggccgcgaagagccgcgacgaactcggcggaccgc
Persicaria_virginiana_        ttaagtctagttatgcttttttcaataaaattgtctattcagcaaataaatagcagttctatctatcaatctgtatggtcttggaccatcaataatgatttttctttagagtttggttacttggttgatccacttacttctattatgtcaatgttaatcactactgttggtattctagttcttatttatagtgacaattatatgtctcatgatgaaggatatttgagattctttgcttatctgagttttttcaatacttctatgcttggattagttactagttcgaatttaatacaaatttatattttttgggaattggttggaatgtgttcgtatctattaataggtttttggtttacacgacctattgcagcaaatgcttgtcaaaaggcgtttgtaactaatcgtgtaggggattttggtttattattaggaattttaggtctttattggctaacgggcactttcgaatttcgagatttgttcgaaatattcaatacctcgatttctaataatgaaatccattttttagttggaactgtatgtactttcttattgtttgctggtgcggttgctaaatctgcccaattcccacttcatgtatggttacctgatgctatggaggggcctactcctatttccgctcttatacatgctgctactatggtagcagcggggatttttcttgtcgctcgactttttcctcttttgatagtcatcccttccatacgaaatctaatcgctttaataggtataataacagtacttttaggagctactttagctcttgctcaaaaagatattaacaggaatatatttatgcacttgtacatgatcaggatttagatttgaataggtcccttttgttgtcaaaaataagggttatgacacaaaatacagtttactggttgtaaaacgtttagttattcgaatgtatcaacagaatcatttgattctttctcttaatgattctaacaaaaatgaattttttgttcccaagaaaaatttgtattctcaacggatctcggagggatttgcagctattgcggaaattccattttctatgcgattaatctcttccttagaaggaaaagaactaaaaaaatatcaaaatttacgatcaattcattcaatatttccttttttagaggacaaattttcgcgtttaaattatgtgttagatatattgatacctcaccccatccatttggaaatcttggttcaaactatccgttactgggtaaaagatacttcctgtttgcatttattgcgattctttctttatgagtattgtaatagtgttattactctaaagagatct---------ttttcaaaaaatccgaataaaagattctttttgttcttatataattcctatgtgtgtgaatgcgaatccatcttcgtttttctccggaatcaatcctctcatttacgaatcttacggagcctttcttgcacgagtctatttctaccgaaagtcagaacattttgtaaaagtatttactaactttcaaattcagagaaaccctggaataaaaaaatgggcaatcctgagccaactcctgctttccaaaaggaaaaaaagggataggtgcagagactcaatggaagctgttctaacaaatggaattgactgtcttgcgtataagaattcttcgatcgaaactccaaaaatgatgaagaagaaacctataggcatacgtacttaaaatgcaaaaatattgatgacgacccgaattttattttatgaatatgaaaaaatggaagaatttttgtgaatcgattccaagttgaagaaagaatcgaatattcg-tttattaaattatttactccacagtttggtagatcttttgaagaaccgatccatcggatgagaatgaagatagagtcccattctacgtgtcaatcccgacaacaatgaaatttatagtaagaggaaaatccgtcgactttataaatcgtgagggttcaagtccctctat-aaagcgcatttgattatctaactaattatcctctttttttgttaacttgggtctcttcc------------acaaaggtattcgagcagaaaatttttgatcttatca---------------acagtattaatttgaaacgctttgagcaaggagtactccatttgaatgatccccaatacatatcattactcgtactaagacttacatacaaagtcttcaagatccaggaaattccggggcctagataagactttgtaataccctttaattgacatagaccccagttttctaataaaatgagt-gatgatggaaacctgcagagcagaaagacccgcgaacccgttaccaa-caaaccccggcgcggattgcgcagcgcgtcccagctcggttgcccgaagtgggggcgacgtgtcgtattagaacgactctcggcaacggatatctcggctctcgcatcgatgaagaacgtagcgaaatgcgatacttggtgtgaattgcagaatcccgtgaaccatcgagtctttgaacgcaagttaagccttcgggccaagggcacgtctgcctgggcgtcacgcaccgcgtcgcccccggacagggggcggattatggccccccgtgcgcgctcgcggtcggcctaaacacagaccccgtggccgcgaaacgccgcgacgaccttggcgtcccac
Podopterus_cordifolius_       ttaagtatagttatgattttttcaatgaaattgtctattcagcaaataaatagcagttctatctatcaatctgtatggtcttggaccatcaataatgatttttctttagagttcggttacttggttgatccacttacttctattatgtcaatgttaatcactactgttgggattctagttcttatttatagtgacaattatatgtctcatgatcaaggatatttgagattttttgcttatctgagttttttcaatacttctatgcttggcttagttactagttcgaatttaatacaaatttatattttttgggaattagttggaatgtgttcgtatctattaataggtttttggtttacacgacctattgcagcaaatgcttgtcaaaaagcgtttgtgactaatcgtgnaggggattttggtttattattaggaattttaggtctttattggctaacgggcagtttcgaatttcgagatttgttcaaaatattcaataccttgacttatactaatgaagtccatcttttagttggaactgtatgtactttcttattatttgctggtgcagttgccaaatccgcccaatttccccttcatgtatggttacctgatgctatggaggggcctactcctatttcggctcttatacatgctgctactatggtagcagcggggatttttcttgtcgctcgactttttcctcttttgatagtcatcccctccatactaaatctaatcgctttaataggtataatancagtactattaggagctactttagctcttgctcaaaaagacattaacaggaatatatttatgcacttgtacatgatcaggatttagttttaaataggtccatttttttttcacaaataagggttatgacacaaaatacagtttactagttgtaaaacgtttagttattcgaatgtatcaacagaatcatttgattctttctgttaatgattctaacaaaaatgaatttcttgggcacaagaaaaatttgtattctcaacggatctcagagggatttgcagctattgcggaaattccattttctctgcgattaatatcttcactagaagaaaaagaactaaaaaaatctcaaaatttacgatcaattcactcaatatttccttttttagaggacaaattttcacgtttaaattatgtgttagatatattgatacctcaccctgtccatctggaaatcttggttcaagctattcgttactgggtaaaagatacctcctgtttgcatttattacgattctttctttatgagtattgtaataatgttattactctaaagaaatctgtttcaaatttttcaaaaaaaaagaatcaaagattcttattgttcctatataattcccatgtgtgtgaatgcgaatccatctttgtttttctccgcaaccaatcctctcatttacgaatcctccggagccttttttgcacgagtctatttctacgtaaagctagaacatcttgtaaaagtatttactNNNNNNNNNNNNNNNNNNNNNNNNNNNNNNNNNNNNNNNNNNNNNNNNNNNNNNNNNNNNNNNNNNNNNNNNNNNNNNNNNNNNNNNNNNNNNNNNNNNNNNNNNNNNNNNNNNNNNNNNNNNNNNNNNNNNNNNNNNNNNNNNNNNNNNNNNNNNNNNNNNNNNNNNNNNNNNNNNNNNNNNNNNNNNNNNNNNNNNNNNNNNNNNNNNNNNNNNNNNNNNNNNNNNNNNNNNNNNNNNNNNNNNNNNNNNNNNNNNNNNNNNNNNNNNNNNNNNNNNNNNNNNNNNNNNNNNNNNNNNNNNNNNNNNNNNNNNNNNNNNNNNNNNNNNNNNNNNNNNNNNNNNNNNNNNNNNNNNNNNNNNNNNNNNNNNNNNNNNNNNNNNNNNNNNNNNNNNNNNNNNNNNNNNNNNNNNNNNNNNNNNNNNNNNNNNNNNNNNNNNNNNNNNNNNNNNNNNNNNNNNNNNNNNNNNNNNNNNNNNNNNNNNNNNNNNNNNNNNNNNNNNNNNNNNNNNNNNNNNNNNNNNNNNNNNNNNNNNNNNNNNNNNNNNNNNNNNNNNNNNNNNNNNNNNNNNNNNNNNNNNNNNNNNNNNNNNNNNNNNNNNNNNNNNNNNNNNNNNNNNNNNNNNNNNNNNNNNNNNNNNNNNNNNNNNNNNNNNNNNNNNNNNNNNNNNNNNNNNNNNNNNNNNNNNNNNNNNNNNNNNNNNNNNNNNNNNNNNNNNNNNNNNNNNNNNNNNNNNNNNNNNNNNNNNNNNNNNNNNNNNNNNNNNNNNNNNNNNNNNNNNNNNNNNNNNgaaacctgcaaagcagaacgacccgcgaactcgttcgaaccctaacaccggcgcgggttgcgcatcgcgtcccgccccgggcgaccgagggcgagacggcgtgtcggacacaaacgactctcggcaacggatatctcggctctcgcatcgatgaagaacgtagcgaaatgcgatacttggtgtgaattgcagaatcccgtgaaccatcgagtctttgaacgcaagttaagcccttcggccgagggcacgcctgcctgggcgtcacgcatctcgtcgcccccgaaggaggggcggaaattggccccccgtgtgctcgcgcggtcggcctaaataaggagcccgtggccgcga-atgccgcgacgacccgagcggactct
Polygonum_americanum_         ----------------------------------------------------------------------------------------------------------------------------------------------------------------------------------------------------------------------------------------------------------------------------------------------------------------------------------------------------------------------------------------------------------------------------gggattttggtttattattaggcattttaggtctttattggctaacaggcagttttgaatttcacgatttgttcaaaatattcaataccttgatttataataacgaaacccattttttagttggaactctatgtactttctttttatttgctggtgcagttgccaaatccgcccaattcccccttcatatatggttaccagatgctatggagggacctactcctatttccgctcttatacatgcagctactatggtagctgcgggtatttttcttgtcgctcgactttttcctcttttaatagccattccctccatattatatctaatcgctttaataggtataataacagtacttttaggagccactttagctgttggccaaaaagacattaacnggaatatatttatgcacttgtccatgattcgggttttgttttaaacgggcccattttgttggcctcaataaaggttatgacacaaactacagtttactagttgtaaaacatttagttattcgaatgtatcaacagagttttt---ttttttctgttaatgattcgaacaaaaacgactttcttgtgcccaagaaaaattttgattctcaacggatctcagaggggtttgcagctattgcagaaattccattttctatgcgattaatatcttccctagaaggaaaagaactcaaaaaatcgcaaaatttacgaccaattcattcaacgtttccctttttagaggacaaatttttacgtttaagttttgtgttagatatagtgataccttaccctctccatctggaaatcttggttcaaactattcgatactgggtaaaagatacctcctgtttgcatttattacgattctttctttatgagtattggaatagtgttattactctaaagagatctgtttccaatttttcaaaaaataaaaataaaagatttttattattcctatctaattcctatgagtgtgaatgcgaatccatcttcgtttttctccgcaaccaatcttctcatttacgaatcttacagagcctttcttgcgcgagtttatttctacttaaagttagaacattttgtaaaagtatttactNNNNNNNNNNNNNNNNNNNNNNNNNNNNNNNNNNNNNNNNNNNNNNNNNNNNNNNNNNNNNNNNNNNNNNNNNNNNNNNNNNNNNNNNNNNNNNNNNNNNNNNNNNNNNNNNNNNNNNNNNNNNNNNNNNNNNNNNNNNNNNNNNNNNNNNNNNNNNNNNNNNNNNNNNNNNNNNNNNNNNNNNNNNNNNNNNNNNNNNNNNNNNNNNNNNNNNNNNNNNNNNNNNNNNNNNNNNNNNNNNNNNNNNNNNNNNNNNNNNNNNNNNNNNNNNNNNNNNNNNNNNNNNNNNNNNNNNNNNNNNNNNNNNNNNNNNNNNNNNNNNNNNNNNNNNNNNNNNNNNNNNNNNNNNNNNNNNNNNNNNNNNNNNNNNNNNNNNNNNNNNNNNNNNNNNNNNNNNNNNNNNNNNNNNNNNNNNNNNNNNNNNNNNNNNNNNNNNNNNNNNNNNNNNNNNNNNNNNNNNNNNNNNNNNNNNNNNNNNNNNNNNNNNNNNNNNNNNNNNNNNNNNNNNNNNNNNNNNNNNNNNNNNNNNNNNNNNNNNNNNNNNNNNNNNNNNNNNNNNNNNNNNNNNNNNNNNNNNNNNNNNNNNNNNNNNNNNNNNNNNNNNNNNNNNNNNNNNNNNNNNNNNNNNNNNNNNNNNNNNNNNNNNNNNNNNNNNNNNNNNNNNNNNNNNNNNNNNNNNNNNNNNNNNNNNNNNNNNNNNNNNNNNNNNNNNNNNNNNNNNNNNNNNNNNNNNNNNNNNNNNNNNNNNNNNNNNNNNNNNNNNNNNNNNNNNNNNNNNNNNNNNNNNNNNNNgaaacntgcgtagcagatagacctgtggacatgtaaccaa-ctaaaccnggcgcggattgcgcatcgtgccccgggccgctacttcggcccggcggcggcgtgtcgtaattgaacgactctcggcaacggatatctcggctctcgcatcgatgaagaacgtagcgaaatgcgatacttggtgtgaattgcagaatcccgtgaaccatcgagtctttgaacgcaagttaagccctcgtggccagggcacgtctgtctgggcgtcacgcaccgcgttgccccaggggtcggggcggagattggcctcccgtgcgcgcgcgcggttggcccaaactgagaccccgcggccgcgagacggcgcgacgacctgagcggcccc-
Polygonum_aviculare_          ttaactatagttatgattttttcaattaaattatctattaatcaaataaatagcagttcgagctatcaagctgtatggtcttggaccatcaataatgatttttctttagagttcggttacttggttgatccgcttacttctattatgttaatgttaattactactgttgggattctagttcttatttatagtgacaattatatgtgtcatgatcaaggatatttgagattctttgcttatcttagttttttcaatacttctatgcttggcttagttactagttcaaatttaatacaaatttatattttttgggaattagttggaatgtgttcatatctattaattggtttttggtttacacgacctgctgcagcaaatgcttgtcaaaaagcatttgtaactaatcgtgtaggggattttggtttattattaggcattttaggtctttattggctaacaggcagtttcgaatttcacgatttgttcgaaatattcaataccgtgatttataataatgaagcccattttttagttggaactgtatgtactttcttattattttctggtgcaattgccaaatccgcccaatttcctcttcatgtatggttaccggatgctatggagggacctactcctatttcggctcttatacatgctgctacgatggtagctgcggggatttttcttgtcgctcgcctttttcctcttttgatagccattccagccatactaaatctaatcgctttaataggtataataacagtacttttaggagctactttagctcttgcccaaaaagacattaacaggagtatatttatgcacttgtacacgattcgggttttgttttaaacgggcccattttgttgtccgaaataaaggttatgacacaaactacagtttcctagttgtaaaacgtttagttattcgaatgtatcaacagaattttttgattccttctgttaatgattctaacaaaaacgactttcttgggcacaagaaaaatttttattctcaacagatctcagaggggtttgcagctattgcggaaattccattttctatgcgattaatatcttccctagaaggaaaagaactcaaaaaatcgcaaaatttacgaccaattcattcaacgtttccttttttagaggacaaatttttacgtttaagttttgtgttagatatattgatacctcaccctgtccatctggaaatcttggttcaaactattcggtactgggtaaaagatacctcctgtttgcatttattacgattctttctttatgagtattgtaatagtgttattactctaaagagatctgtttctcatttttcaaaaaaaaaaaatcacagatttttattgttcttatataattcctatgtgtgtgaatgcgaatccatcttcgtttttctccgcaaccaatcttctcatttaggaatcttacagagcctttcttgcgcgagtttatttctacctaaagttagaacattttgtaaaagtatttactaactttcaaattcagagaaaccctggaataaaaaaatgggcaatcctgagccaactccttctttccaaaaggaagaaaaaggataggtgcagagactcaatggaagctgttctaacaaatggagttgacggtcttgcgtataagaattcttccatcgaaattccaaaaaggatgaagaataaacctggacgcatacgtaattaaaatgaaaaaatattgatgacgacccaaatcttattttatgactatgaaaaaatggaagaattgttgtgaatcgattccaaatttaagaaagaatcgaatattcgttttagtaaattatttattcctcagtcggatagatcttttgaaaacccgacccatcggatgagaatgaagatagagtcccattctatgtgtcaatcctgacaacaatgaaatttatagtaagaggaaaatccgtcgactttaaaaatcgtgagggttcaagtccctctataaaagatcctttgattctctaactaattatcctctttttttgttaacgtgggtctcttcctcatttactcttacaaaggtatacgagcaaaaaagggtttctcttatcacaagtc----gatgtatgatgtaaatgggagctgctttgagcaaggagtactctatttgaatgattcccaatacatattattactcgtactaagacttaaataaaaagtcttcgagatacaggaaattccgggacctagataagactttttaataccctttaattgacatagacccctgttttatagtaaaatgagtagataatggaaacctgcggagcagaaagacccgcgaacacgttaccaacaaaaccccggcgcggattgcgcagcgcgccccgcgccgggcctccggcggagcggcgtcgtgtcgtaacagaacgactctcggcaacggatatctcggctctcgcatcgatgaagaacgtagcgaaatgcgatacttggtgtgaattgcagaatcccgtgaaccatcgagtctttgaacgcaagttaagccctcgtggccagggcacgtctgtctgggcgtcacgcaccgcgtcgcccccgggtacggggcggagactggccccccgtgtgcgcgcgcggccggcccaaacgcagaccccgcggccgctggacggcgcgacgacccgagcggccctc
Koenigia_forrestii_           ttaagtctagttatgctgtttgcaatgaaattgtctattcaacaaataaatagcaattacatctaccaatccgtatggncgtggaccatcaataatgatttttctttagagttcggttacttgattgatccacttacttctattatgtcaatgttaataactactgttggtattctagttcttctttttagtgacaattatatgtatcatgatcaaggatatttgagattctttgcttatctaagttttttcaatagttctatgcttggtttagttaccagttcgaatttaatacaaatttattttttttgggaattagttggaatgtgctcatatctattaataggtttttggtttacacgacctattgcagcaaatgcttgtcaaaaagcgtttgtgactaatcgtgtaggggattttggtttattattaggaattttaggtatttattggttaaccggcagtttcgaatttcgagatctgttcgaaatattcaatacctccatttctaatacggaaatacatcttttagttggaactgtatgtacttttttattatttgctggtgcagttgccaaatccgcgcaatttccccttcatgtatggttacctgatgctatggaggggcccactcctatttcggctcttatacatgctgctactatggtagcagcgggtatttttcttgttgctcgtctatttcctattttaatagtaattccctccatactcaatctaatcgctttaatagggataataacagtacttttaggagctactttagctctttctcaaaaagacattaacaggaatatatttatgcacttgtacatgatcagtatttagggttaaataggtcaattcttttttcaaaaagaaagggtatgacacaaagtacagtttactagttgtaaagcgtttagttattcgaatgtataaacagaatcattttattctttctattaatgattttaacagaaattcatttcttgtacccaataaaaatttttattctcaatggatctcggagggttttgccgctattgcggaaattccattttctatgcgattaatatcttacctaaaaggaaaagaattaaaaaactaccaaaatttacgatcaattcattccatatttccttttttagaggataaattttcacgtttaaattatgtgttagatatattgatacctcaccctatccattttgaaatcttggttcaaactattcgttactgggtaaaagatatttcctgtttgcatttgttgcgattctttctttatgagtattgtaatagtgttattattttaaagagatctgtttc---------------aaaaaataagagattcttattgttcctatataattactttgtatttgaatttgaatccatcttcgtttttatacgcaaccaatactctcatttagtaatcttacgaagcctttcttgtacgagtgtatttctacctaaagttagaacattttgggaaagtatatactaattttaaaattcagagaaaccctggaataaaaaaatgggcaatcctgagccaactcctgctttccaaaagtaaaaaaacggataggtgcagagactcaatggaagctgttctaacaaatggagttgactctcaggcatatatgaattcttccatataaacttaaaaagggatgaagaagaaacctataggcatacgtacttaaataaatagaatattgatgacgacccgaatcttattttatgaatatgaacaaataaaataattattatgaatcgatttcaagttgaagaaataatctaatattcg-tttcttaaaatatttactccacagtctgatagatcttttgaagaaccaacccgttggatgagaatgaagatagagtcccattctacgtgtcaatctcgacaacaatgaaatttatagtaagaggaaaatccgtcgatttttaaaatcgtgagggttcaagtccctctataaaagctca--------tataactaattctcctctttttttgttaactggggtctcttcc------------acaaagggtttcgag--------tttttctcttatcacaagtg-----tcttgtgatataaatgtgaacagctttgagcaaggagtactccatttgaatgatttgcaatacatctcattactcgtactaagacttacatacaaa------------------------------------------gtaatacccggtaattgacatagaccccagttttttagtaaaatgaggatatgatggaaacctgactagcagaaagacccgtg-actcgttaatcaacgaaccccggcgcggrttgcgcrkcgcgccccakctaggstarcckgrag-gcggcgmcgtgtcgtaattraacgactctcggcaacggatatctcggctctcgcatcgatgaagaacgtagcgaaatgcgatacttggtgtgaattgcagaatcccgtgaaccatcgagtctttgaacgcaagttaagccttsgggccgagggcacgtctgcctgggcgtcacgcaccgcgtcgccctc----cnggggcggagattggccccccgtgcgcgctcgcggtcggcctaaatacggaccccgtggccgcgaamtgccgcgacgacttccgtggtcctc
Pteropyrum_aucheri_           ----------------------------------------------taaatagcagttctatctatcaatctgtatggtcttggaccatcaataatgatttttctttagagttcggttacttggttgatccacttacttctattatgtcaatgttaatcactactgttggtattctagttcttatttatagtgacaattatatgtctcatgatcaaggatatttgagattctttgcttatctgagttttttcaatacttctatgcttggcttagttactagttcgaatttaatacaaatttatattttttgggaattagttggaatgtgttcgtatctattaataggtttttggtttacacgacctgttgcagcaaatgcttgtcaaaaagcgtttgtgactaatcgtgtaggggattttggtttattattaggaattttaggtctttattggctaacaggcagttttgaatttcgagatttgttcgaaatattcaataccttaatttataataatgaaatccattttttagttggaactttatgtactttcttattatttgctggtgcagttgccaaatccgcccaattcccccttcatgtatggttacctgatgctatggagggtcctactcctatttcggctcttatacatgctgctactatggtagctgcggggatttttcttgtcgctcgactttttcctcttttgagagtcatcccctccatactacatctaatcgctttaataggtataataacagtacttttaggagctactttagctcttgcccaaaangaca----caggaatatatttatgcncttgtacatgatcaggatttaggtttaaacgggtccattttgttgtcacaaataaaggttatgacacaaaatacagtttactagttgtaaaacgtttagttattcgaatgtatcaacagaattatttgattctttctgttaatgattctaacaaaaatgaatttcttgtgcccaagaaaaatttgtattctcaacaaatctcagagggatttgcagctattgcggaaattccattttctatgcgattaatatcttccctagaaggaaaagaactacaaaaatctcaaaatttacgatcaattcattcaatatttccttttttagaggacaaatttttacgtttaaattatgtgttagatatattgatacctcaccctgtccatctggaaatcttggttcaaactattcgttactgggtaaaagatacctcctgtttgcatttattgcgattctttctttataagtattgtaatagtgttattactctaaagagatctgtttccaatttttcaaaaaataagaatcaaagattcttattgttcttatataattcccatgtgtgtgaatgcgaatccatcttcgtttttctccgcaatcaatcctctcatttacgaatcttacggagcctttcttgcacgagtttatttctacctaaagttagaacattttgtaaaagtatttactaactttcaaattcggagaaaccctggaataaaaaaatgggcaatcctgagccaactccttctttccaaaaggaaaaaaagggataggtgcagagactcaatggaagctgttctaacaaatggagttgacggtcttgcgtataagaattcttccatcgaaactccaaaaaggatgaagaataaacctatacgc--------tttaaatttaaaaatattgatgacgacccgaattttattttataactatgaaaaaatggaagaattgttgtgaatcgattccaagttgaagaaagaatcgaatattcg-tttagtaaattatctattccccagtctgatagatcttttgaagaaccgatccatcggatgagaatgaagatagagtcccattctacgtgtcaatcctgacaacaatgaaatttatagtaagaggaaaatccgtcgactttataaatcgtgagggttcaagtccctctataaaacatcatttgattctttaactaattatcctctttttttgttaacttgggtctcttcctcatttactcttacaaaggtatccgagcagaaaagtttttctcttatcacaagtcttgtgatgtatgatgtaaatgtgagcagcttggagcaaggagtactctatttgaatgattcccaatacatatcattactcgtactaagacttacatacaaagtcttcaagatacaggaaattccggggcctagataa--------------------------------------------------------------gaaacctgcgaagcagaaagacccgtgaactcgttactaactaaaccccggcgcggattgcgcagcgcrtcccg-cccggtcctccggagtggtgatggcgtgtcataacaaaacgactctcggcaacggatatctcggctctcgcatcgatgaagaacgtagcgaaatgcgatacttggtgtgaattgcagaatcccgtgaaccatcgagtctttgaacgcaagttaggcctcctggccaagggcacgtctgtctgggcgtcacgcatcgcgtcgcccccgggcgaggggcggaggatggccccccgtgcgcgcgcgcggccggcctaaaagtagaccctgcggccgcaaaatgccgtgacgacttgtgctgccctt
Pteropyrum_olivierii_         ttaagtatagttatgattttttcaatgaaattgtctattcagcaaataaatagcagttctatctatcaatctgtatggtcttggaccatcaataatgatttttctttagagttcggttacttggttgatccacttacttctattatgtcaatgttaataactactgttggtattctagttcttatttatagtgacaattatatgtctcatgatcaaggatatttgagattttttgcttatctgagttttttcaatacttctatgcttggcttagttactagttcgaatttaatacaaatttatattttttgggaattagttggaatgtgttcgtatctattaataggtttttggtttacacgacctgttgcagcaaatgcttgtc-------------------------------------------------------------------------------------------------------------------------------------------------------------------------------------------------------------------------------------------------------------------------------------------------------------------------------------------------------------------------------------------------------------------------------------NNNNNNNNNNNNNNNNNNNNNNNNNNNNNNNNNNNNNNNNNNNNNNNNNNNNNNNNNNNNNNNNNNNNNNNNNNNNNNNNNNNNNNNNNNNNNNNNNNNNNNNNNNNNNNNNNNNNNNNNNNNNNNNNNNNNNNNNNNNNNNNNNNNNNNNNNNNNNNNNNNNNNNNNNNNNNNNNNNNNNNNNNNNNNNNNNNNNNNNNNNNNNNNNNNNNNNNNNNNNNNNNNNNNNNNNNNNNNNNNNNNNNNNNNNNNNNNNNNNNNNNNNNNNNNNNNNNNNNNNNNNNNNNNNNNNNNNNNNNNNNNNNNNNNNNNNNNNNNNNNNNNNNNNNNNNNNNNNNNNNNNNNNNNNNNNNNNNNNNNNNNNNNNNNNNNNNNNNNNNNNNNNNNNNNNNNNNNNNNNNNNNNNNNNNNNNNNNNNNNNNNNNNNNNNNNNNNNNNNNNNNNNNNNNNNNNNNNNNNNNNNNNNNNNNNNNNNNNNNNNNNNNNNNNNNNNNNNNNNNNNNNNNNNNNNNNNNNNNNNNNNNNNNNNNNNNNNNNNNNNNNNNNNNNNNNNNNNNNNNNNNNNNNNNNNNNNNNNNNNNNNNNNNNNNNNNNNNNNNNNNNNNNNNNNNNNNNNNNNNNNNNNNNNNNNNNNNNNNNNNNNNNNNNNNNNNNNNNNNNNNNNNNNNNNNNNNNNNNNNNNNNNNNNNNNNNNNNNNNNNNaactttcaaattcagagaaaccctggaataaaaaaatgggcaatcctgagccaactccttctttccaaaaggaaaaaaagggataggtgcagagactcaatggaagctgttctaacaaatggagttgacggtcttgcgtataagaattcttccatcgaaactccaaaaaggatgaagaataaacctatacgctttataactttaaatttaaaaatattgatgacgacccgaattttattttataactatgaaaaaatggaagaattgttgtgaatcgattccaagttgaagaaagaatcgaatattcg-tttagtaaattatctattccccagtctgatagatcttttgaagaaccgatccatcggatgagaatgaagatagagtcccattctacgtgtcaatcctgacaacaatgaaatttatagtaagaggaaaatccgtcgactttataaatcgtgagggttcaagtccctctataaaacatcatttgattctttaactaattatcctctttttttgttaacttgggtctcttcctcatttactcttacaaaggtatccgagcagaaaagtttttctcttatcacaagtcttgtgatgtatgatgtaaatgtgagcagcttggagcaaggagtactctatttgaatgattcccaatacatatcattactcgtactaagacttacatacaaagtcttcaagatacaggaaattccggggcctagataa--------------------------------------------------------------gaaacctgcgaagcagaaagacccgtgaacttgttactaactaaaccccggcgcggattgcgcagcgcatcctg-cccggccctccggagtggtgatggcgtgtcgtaacaaaacgactctcggcaacggatatctcggctctcgcatcgatgaagaacgtagcgaaatgcgatacttggtgtgaattgcagaatcccgtgaaccatcgagtctttgaacgcaagttaggccttctggccaagggcacgtctgtctgggcgtcacgcatcgcgtcgcccccgggcgaggggcggaggatggccccccgtgcgcgcgcgcggccggcctaaaagcagaccctgcggccgcaaaatgccgtgacgacttgtgctgccctt
Pterostegia_drymarioides_     ttaagtatagntatga-tttttcaatgaaattntctattcagcaaataaatagcagttctatctatcaatatgtatggtcttggaccatcaataatgatttttctttagagttcggttacttggttgatccacttacttctattatgtcaatgttaataactactgttgggattctagttcttatttatagtgacagttatatgtctcatgatgaaggatatttgagattttttgcttatctgagttttttcaatacttcgatgcttggcttagttactagttcgaatttaatacaaatttatattttttgggaattagttggaatgtgttcgtatctattaataggtttttggtttacacgacctattgcagcaaatgcttgtcaaaaagcgtttgtaaccaatcgtgtaggggattttggtttattattaggaattttaggtctttattggttaacgggcagtttcgaatttcgagatttgttcaaaatattcaataccctgacttatactaatgaagtccatcttttagttggaactgtatgtactttcttattatttgttggtgcagttgccaaatccgcccaatttccccttcatgtatggttacctgatgctatggaggggcctactcctatttccgctcttatacatgctgctactatggtagcagcggggatttttcttgtcgctcgactttttcctctttttatagtaatcccccccatactaaatctaatcgctttaataggtataataacaatactattaggagctactttagctcttgctcaaaaagacattaaaaggaatatatttatgcacttgtccatgatcaggatttaggtttaaataggtccatttcttttgaacaaataagggttatgacaaaaaataaagtttactagttggaaaacgtttagttattcgaatgtatcaacagaatcatttgattctttctgttaatgattctaacaaaaataaatttcttgggc---------acttgtattctcaacggatctcagagggatttgcagctattgcggaaattccattttctctgcgatttatatattccctagaggaaaaagaactaaaaaaatataaaaatttacgatcaattcattcaatatttccgtttttagaggacaaattttcacatttaaattatgtgttagatatattgatacctcaccctgtccatctggaaatcttggaaaaaactattcgttattgggtaaaagatacttcctgtttgcatttattacgattctttctttatgagtattgtaataatgttattactctcaagaaatctgtttcaaatttctaaaaaaaaaagaataaaagattatttgtgttcctataaaattcccatgtgtctaaatgcgaatccatctttgtttttctccgcanccaatcctctcatttacnaatnctncngaacntttcttgcacgagtctatttctangnaaagctagaacatctngtaaaa---------NNNNNNNNNNNNNNNNNNNNNNNNNNNNNNNNNNNNNNNNNNNNNNNNNNNNNNNNNNNNNNNNNNNNNNNNNNNNNNNNNNNNNNNNNNNNNNNNNNNNNNNNNNNNNNNNNNNNNNNNNNNNNNNNNNNNNNNNNNNNNNNNNNNNNNNNNNNNNNNNNNNNNNNNNNNNNNNNNNNNNNNNNNNNNNNNNNNNNNNNNNNNNNNNNNNNNNNNNNNNNNNNNNNNNNNNNNNNNNNNNNNNNNNNNNNNNNNNNNNNNNNNNNNNNNNNNNNNNNNNNNNNNNNNNNNNNNNNNNNNNNNNNNNNNNNNNNNNNNNNNNNNNNNNNNNNNNNNNNNNNNNNNNNNNNNNNNNNNNNNNNNNNNNNNNNNNNNNNNNNNNNNNNNNNNNNNNNNNNNNNNNNNNNNNNNNNNNNNNNNNNNNNNNNNNNNNNNNNNNNNNNNNNNNNNNNNNNNNNNNNNNNNNNNNNNNNNNNNNNNNNNNNNNNNNNNNNNNNNNNNNNNNNNNNNNNNNNNNNNNNNNNNNNNNNNNNNNNNNNNNNNNNNNNNNNNNNNNNNNNNNNNNNNNNNNNNNNNNNNNNNNNNNNNNNNNNNNNNNNNNNNNNNNNNNNNNNNNNNNNNNNNNNNNNNNNNNNNNNNNNNNNNNNNNNNNNNNNNNNNNNNNNNNNNNNNNNNNNNNNNNNNNNNNNNNNNNNNNNNNNNNNNNNNNNNNNNNNNNNNNNNNNNNNNNNNNNNNNNNNNNNNNNNNNNNNNNNNNNNNNNNNNNNNNNNNNNNNNNNNNNNNNNNNNNNNgaaacntgcacagcagaacgacccgcgaacttgtaataacccaaacaccggcgcgggttgcgcatcgcgtccctccccgagcaatcgggtgcgtgaaggcgtgtcgtaacaaaacgactctcggcaacggatatctcggctctcgcatcgatgaagaacgtagcgaaatgcgatacttggtgtgaattgcagaatcccgtgaaccatcgagtctttgaacgcaagttaagccattcggccgagggcacgtctgcctgggcgtcacgcattgcgtcgcccccgagagaggggcggacaatggccccccgtgcgcccgcgcggccggcctaaactaggagcccgtggccgcga-aygccgcgacgtcacgagcggcaacg
Pteroxygonum_giraldii_        ttaagtatagtcatgattttttcgatcaatctgtctattcagcaaataaatagcagttctatctatcaatatgtgtggtcttggatcatcaataatgatttttctttagaattcggctacttgatcgacccacttacttctattatgtcaatattaattactactgttggaattgtggttcttgtttatagtgataattatatgtctcatgatcaaggatatttgagatttttcgcttatatgagttttttcagtacttctatgttaggattagttactagttctaatttgatacaaatttatattttttgggaattagtcggaatgtgttcgtatctattaatagggttttggttcacacgacctgttgcggcaaatgcttgccaaaaggcgtttttaactaatcgtgtcggggattttggtttattattgggaattttaggtttttattggataacaggtagtttcgaatttcgagatttattcaaaatattcagtaacttgatttataataatgaagtaaattttttatttgttactttgtgtgccgttctattatttgccggtgcggttgctaaatctgcacaattccctcttcatgtatggttacctgatgccatggagggncctactcctatttcagctcttatacatgctgctactatggtagcagcgggaatttttcttgtagctcggcttattcctcttttcatagtcatccctcacataatgaatttaatctctttggtagggataataacagtattattaggagctactttancccttgctcaaaaagaca----caggaatatatttatgcacttgtacatgatcaggatttaggtttaaacaggtccattttgttgtcaaaaaaaaaggttatgacacaaaatatagtttactagttgtgaaacgtttagttattcgaatgtatcaacagaattatttgattctttctgttaatgattctaacaaaaatgaatttcttgtgcccaagaaaaatttgtattctcaacaaatctcagagggatttgcagctattgcggaaattccattttctatgcgattacgatcttccctagaagcaaaagaactaaaaaaatctcaaaatttacgatcaattcattcaatatttccttttttagaggacaaatttttacgtttaaattatgtgttagatatattgatacctcaccctgtccatctggaaatcttggttcaaactattcgttactgggtaaaagatacctcctgcttgcatttattgcgattctttctttatgagtattttaatagtgttattactctaaagaggtctgtttccaatttttcaaaaaaaacgaatcaaagattcttattgttcttatataattcccatgtgtgtgaatgcgaatccatcttcgtttttctccgcaaccaatcctctcatttacgaatcttacagagcctttcttgcacgagtttatttctacctaaagttagaacattttgtaaaagtttttactaactttcaaattcagagaaaccctggaataaaaaaatgggcaatcctgagccaactcctgcttcccaaaagaaaaaaaaaggataggtgcagagactcaatggaagctgttctaacaaatggagttgactgtcttgcgtataagaattctgccatcgaaactccaaaaaggatgaagaataaacctatacgcatacgtacttaaaatttaaaaatattgatgaggacccgaatctttttttatgactatgaaaaaaaggaagaattgttgtgaatcgattccaagttgaagaaagaatcgaaaattcg-tttagtaaattatttactcccctgtctgatagatcttttgaagaaccgacccatcggatgagaatgaagatagagtcccattctacgtgtcaatcctgacaacaatgaaatttatagtaagaggaaaatccgtcgactttataaatcgtgagggttcaagtccctctat-aaagcgcatttgattctctaaccaattatcctctttttttgttaacttgggtctcttcctcatttactcttacaaaggtatccgagcagaaaagtttttctcttataacaagtattg-------tgatgtaaatcttaccagctttgagcaaggagtactctatttgaatgattcccaatccatatcattactcgtactaaggctcacatacaaagtattcaagatacaggaaatttcagggcctatataaaacttt---------cttaattgacatagaccccagttttctagtaaaatgagtagatgatggaaacctgctgagcagacagacccgcgaacacgttacgaacataactccggcgcggattgcgcagctcgtcccggcccgggcctccggcg--gcgacggcgtgtcgtaacaaaacgactctcggcaacggatatctcggctctcgcatcgatgaagaacgtagcgaaatgcgatacttggtgtgaattgcagaatcccgtgaaccatcgagtctttgaacgcaagttaagccttatggccgagggcacgtctgcctgggcgtcacgcatcgcgtcgcccccgggcttggggcggagaatggcctcccgtgagcgctcgcggccggcctaaacgaagaccccgtggccgcgagatgccgcgacgactcgcgtggccctc
Reynoutria_japonica_          ttaactatagttatgattttttcaatgaaattgtctattcagcaaataaatagcagttctatctatcaaactgtatggtcttggaccatcaataatgatttttctttagagttcggttacttggttgatccacttacttctattatgttaatgttaattactactgttggtattctagttcttatttatagtgacaattatatgtttcatgatcaaggatatttgagattctttgcttatctgagttttttcaatacttctatgcttggcttagttactagttcaaatttaatacaaatttatattttttgggaattagttggaatgtgttcgtatctattaataggtttttggtttacacgacctgctgcagcaaatgcttgtcaaaaagcgtttgtaactaatcgtgtaggggattttggtttattattaggcattttaggtctttattggctaacaggcagtttcgaatttcgcgatttgttcgaaatattcaataccttgatttataataatgaagtccattttttagttggaactgtatgtactttcttattgtttgctggtgcagttgccaaatctgcccaattcccccttcacgtatggttacctgatgctatggaggggcctactcctatttcggctcttatacatgctgctactatggtagctgcggggatttttcttgtcgctcgactttttcctcttttgatagttatcccctccatactacatctaatcgctttaataggtataataacagtacttttaggagccnctttagctnttgcccaaaaagacattaacaggaatatatttatgcacttgtacatgatccgggttttggtttaaacgggcctattttgttgtcacaaataaaggttatgacacaaactacagtttactagttgtaaaacgtttagttattcgaatgtatcaacagaattatttgattcgttctgttaatgattctaacaaaaatgaatttcttgggcacaagaaaaatttttattctcaacagatctcagaggggtttgcagctattgcgcaaattccgttttctatgcgattaatatcttccctagaaggaaaagaactaaaaaaatctcaaaatttacgaccaattcattcaacatttccttttttagaggacaaatttttacgtttaagttttgtgttaggtatattgatacctcaccctgtccatctggaaatcttggttcaaactattcggtactgggtaaaagatacctcctgtttgcatttattacgattctttctttatgagtattgtaatagcgttattactctaaagagatctgtttccaatttttcaaaaaaaaagaatcaaagatttttattgttcctatataattcctatgtgtgtgaatgcgaatccatcttcgtttttctccgcaaccaatcttctcatttacgagtcttacggagcctttcttgcacgagtttatttctacctaaagttagaacattttttaaaag------ctaactttcaaattcagagaaaccctggaataaaaaaatgggcaatcctgagccaactccttctttccaaaaggaaaaaaagggataggtgcagagactcaatggaagctgttctaacaaatggagttgatggtcttgcgtataagaattcttccatcgaaactccaaaaaggatgaagaataaacctagacgcatacgtacttaaaatgaaaaaatattgatgacgacccgaatcttattttatgactatgaaaaagtggaagaattgttgtgaatcgatttcaagtttaagaaagaatcgaatattcgttttagtaaattatttatttaccagtccgatagatcttttgaaaacccgacccatcggatgagaatgaagatagagtcccgttctacgtgtcaatcctgacaacaatgaaatttatagtaagaggaaaatccgtcgactttcaaaatcgtgagggttcaagtccctctataaaagatcctttgattctctaacaaattatcctctttttttgttaacttaggtctcttcctcattgactcttacaaaggtatccgagcagaaaagtttttctcttatcacaagtct-------tatgatgtaaatgtgagcagctttgagcaaggagtactctatttgaatgattcccaatacatatcatgactcgtactaagacttacaaaaaaagtcttcaagatacaggaaattccgggacctagataagactttgtaataccctttaattgacatagaccccagttttctagtaaaatgagtagacgatggaaacctgcggagcagaaagacccgcgaacccgttaccaacacaaccccggcgcggattgcgcagcgcgccccgcgccgg-cctccggcgcggcggcgtcgtgtcgtaacaaaacgactctcggcaacggatatctcggctctcgcatcgatgaagaacgtagcgaaatgcgatacttggtgtgaattgcagaatcccgtgaaccatcgagtctttgaacgcaagttaagccctcgtggccagggcacgtctgtctgggcgtcacgcaccgcgtcgcccccggggycggggcggagactggccccccgtgcgcgcgcgcggccggcctaaacgaaggccccgtgaccgcgaagcggcgcgacgacccgagcggaccac
Reynoutria_sachalinensis_     tt-actatagttatgattttttc-atgaaattgtctattcagcaaataaatagcagttctatctatcaaactgtatggtcttggaccatcaataatgatttttctttagagttcggttacttggttgatccacttacttctattatgttaatgttaattactactgttggtattctagttcttatttatagtgacaattatatgtttcatgatcaaggatatttgagattctttgcttatctgagttttttcaatacttctatgcttggcttagttactagttcaaatttaatacaaatttatattttttgggaattagttggaatgtgttcgtatctattaataggtttttggtttacacgacctgctgcagcaaatgcttgtcaaaaagcgtttgtaactaatcgtgtaggggattttggtttattattaggcattttaggtctttattggctaacaggcagtttcgaatttcgcgatttgttcgaaatattcaataccttgatttataataatgaagtccattttttagttggaactgtatgtactttcttattgtttgctggtgcagttgccaaatctgcccaattcccccttcacgtatggttacctgatgctatggaggggcctactcctatttcggctcttatacatgctgctactatggtagctgcggggatttttcttgtcgctcgactttttcctcttttgatagttatcccctccatactacatctaatcgctttaataggtataataacagtacttttaggagccactttagctcttgcccaaaaagacattaacaggaatatatttatgcacttgtacatgatccgggttttggtttaaacgggcctattttgttgtcacaaataaaggttatgacacaaactacagtttactagttgtaaaacgtttagttattcgaatgtatcaacagaattatttgattctttctgttaatgattctaacaaaaatgaatttcttgtgcccaagaaaaatttttattctcaacagatctcagaggggtttgcagctattgcacaaattccgttttctatgcgattcatatcttccctagaaggaaaagaactaaaaaaatctcaaaatttacgaccaattcattcaacatttccttttttagaggacaaatttttacgtttaagttttgtgttagatatattgatacctcaccctgtccatctggaaatcttggttcaaactattcggtactgggtaaaagatacttcctgtttgcatttattacgattctttctttatgagtattgtaatagcgttattactctaaagagatctgtttccaatttttcaaaaaaaaagaatcaaagatttttattgttcctatataattcctatgtgtgtgaatgcgaatccatcttcgtttttctccgcaaccaatcttctcatttacgagtcttacggagcctttcttgcacgagtttatttctacctaaagttagaacattttttaaaagtatttactaactttcaaattcagagaaaccctggaataaaaaaatgggcaatcctgagccaactccttctttccaaaaggaaaaaaagggataggtgcagagactcaatggaagctgttctaacaaatggagttgatggtcttgcgtataagaattcttccatcgaaactccaaaaaggatgaagaataaacctagacgcatacgtacttaaaatgaaaaaatattgatgacgacccgaatcttattttatgactatgaaaaagtggaagaattgttgtgaatcgatttcaagtttaagaaagaatcgaatattcgttttagtaaattatttatttaccagtccgatagatcttttgaaaacccgacccatcggatgagaatgaagatagagtcccgttctacgtgtcaatcctgacaacaatgaaatttatagtaagaggaaaatccgtcgactttaaaaatcgtgagggttcaagtccctctataaaagatcctttgattctctaacaaattatcctctttttttgttaacttaggtctcttcctcattgactcttacaaaggtatccgagcagaaaagtttttctcttatcacaagtct-------tatgatgtaaatgtgagcagctttgagcaaggagtactctatttgaatgattcccaatacatatcattactcgtactaagacttacaaaaaaagtcttcaagatacaggaaattccgggacctagataagactttgtaataccctttaattgacatagaccccagttttctggtaaaatgagtagacgatggaaacctgcggagcagaaggacccgcgaacccgttaccaacacaaccccggcgcggattgcgcagcgcgccccgcgccgg-cctccggcgcggcggcgtcgtgtcgtaacagaacgactctcggcaacggatatctcggctctcgcatcgatgaagaacgtagcgaaatgcgatacttggtgtgaattgcagaatcccgtgaaccatcgagtctttgaacgcaagttaagccctcgtggccagggcacgtctgtctgggcgtcacgcaccgcgtcgcccccggggccggggcggagactggccccccgtgcgcgcgcgcggccggcctaaacggaggccccgtgaccgcgaagcggcgcgacgacccgagcggcccac
Rheum_nobile_                 ttaagtatagttatgcttttttcaatgaaattgtctattcagcaaataaatagcagttctatctatcaatctgtatggtcttggaccatcaataattatttttctttagaattaggttatctggttgatccacttacttctattatgtcactgttaatcactactgttgggattctagttcttatttatagtgacaattatatgtctcatgatcaaggatatttgagattctttgcttatttgagttttttcaatacttctatgcttggcttagttactagttcgaatttaatacaaatttatttttttggggaattagttggaatgtgttcgtatctattaataggtttttggtttacacgaccggttgcagcaaatgcttgtcaaaaaacgtttgtgactaaccgtgtaggggattttggtttattattaggaattttaggtcttta--------------------------------------------------------------------------------------------tatgtactttattattatttgccggtgcagttgccaaatacgcccaattcccccttcatgtatggttacctgatgctatggaaggtcctactcctatttcggctcttatccatgctgctactatggtagctgcggggatttttcttgtcgctcgactttttcctcttttgatagtaatcccctccatactacatctaatcgcttttataggtataataacagtaattttaggagctactttagctcttgcccaaaaagacattaaNNNNNNNNNNNNNNNNNNNNNNNNNNNNNNNNNNNNNNNNNNNNNNNNNNNNNNNNNNNNNNNNNNNNNNNNNNNNNNNNNNNNNNNNNNNNNNNNNNNNNNNNNNNNNNNNNNNNNNNNNNNNNNNNNNNNNNNNNNNNNNNNNNNNNNNNNNNNNNNNNNNNNNNNNNNNNNNNNNNNNNNNNNNNNNNNNNNNNNNNNNNNNNNNNNNNNNNNNNNNNNNNNNNNNNNNNNNNNNNNNNNNNNNNNNNNNNNNNNNNNNNNNNNNNNNNNNNNNNNNNNNNNNNNNNNNNNNNNNNNNNNNNNNNNNNNNNNNNNNNNNNNNNNNNNNNNNNNNNNNNNNNNNNNNNNNNNNNNNNNNNNNNNNNNNNNNNNNNNNNNNNNNNNNNNNNNNNNNNNNNNNNNNNNNNNNNNNNNNNNNNNNNNNNNNNNNNNNNNNNNNNNNNNNNNNNNNNNNNNNNNNNNNNNNNNNNNNNNNNNNNNNNNNNNNNNNNNNNNNNNNNNNNNNNNNNNNNNNNNNNNNNNNNNNNNNNNNNNNNNNNNNNNNNNNNNNNNNNNNNNNNNNNNNNNNNNNNNNNNNNNNNNNNNNNNNNNNNNNNNNNNNNNNNNNNNNNNNNNNNNNNNNNNNNNNNNNNNNNNNNNNNNNNNNNNNNNNNNNNNNNNNNNNNNNNNNNNNNNNNNNNNNNNNNNNNNNNNNNNNNN----------ttcagagaaaccctggaatacaaaaatgggcaatcctgagccaactccttctttccaaaaggaaaaaaaaggataggtgcagagactcaatggaagctgttctaacaaatggagttgacgatcttgcgtataaaaattcttccatcgaaactccaaaaaagatgaagaataaacctatacgcagacgtacttaaaattaaaaaatattgatgacgacccgcattt--ttttatgactatgaaaaaatagaagaattgttgtgaagcgattccaagttgaagaaagagtcgaatatgcg-tttaataaattatttattccccggtctgagagatcttttgaagaaccgatccatcggatgagaatgaagatagagtcccattctacgtgtcaatcctgacaacaatgaaatttatagtaagaggaaaatccgtcgactttataaatcgtgagggttcaagtccctctataaaagatcatttgattctctaactaattatcctctttctttgttaacttgggtttcttactcctttactcttacaaaggcatccgagcagaaaagtttttctattatcacaa-----------tatgatgtaaatgtgagcagctttgagcaaggagtactctatttgaatgattcccaatacatatcattactcttactaaga---acataaaaagtcttcaagatacaggaaattacggggcctagataagactttgtcataccctttaattgccat-----------------------------------gaaacctggcgagcagacagacccgcgaacccgtcgccaaccaaaccccggcgcggattgcgcagcgcgtcccgccccggcg----------gcgacgtcgcgtcgtaacagaacgactctcggcaacggatatctcggctctcgcatcgatgaagaacgtagcgaaatgcgatacttggtgtgaattgcagaatcccgtgaaccatcgagtctttgaacgcaagttaagccttctggccgagggcacgtctgtctgggcgtcacgcaccgcgtcgcccctggggcggg-----------------------------------------------------------------------------------------
Rumex_acetosella_             -------------------------------------------------------------------------------------------------------------------------------------------------------------------------------------------------------------------------------------------------------------------------------------------------------------------------------------------------------------------------------------------------------------------------taggggattttggtttattattaggaattttaggtctttattggntaacagggagtttcgaatttcgagatttgttcgaaatatttcctaccttgatttataacaatgaagtttattttttagttggaactgtatgtactttcttattatttgctggtgcagttgccaaatctgcccaattcccccttcatgtatggttacctgatgctatggaagggcctactcctatttcagctcttatacatgctgctactatggtagctgcggggatttttcttgttgctcgactttttcctcttttgatagtaacccctcccatactccacctaatcgcgttgataggtataataacagtaattttaggagctacgttagctcttgcacaaaaagacattaacaggaatatatttatgcacttgtacatgatcaggatttaggtttaaacaggtccattttgttgtcaaaaaaaaaagttctgacacaaaatacagtttactagttgtaaaacgtttagttattagaatgtatcaacagaattatttgattctttctgttaatgattctaaaaaaaacgaatttcttctgcccaagaaaaatatctattctcaacagatctcagaaggatttgcaactattgcggaaattcccttttcgatgcgattaatatcttccctagagggaaaagaactaaaaacatctcaaaatttacgatcaattcattcaatatttccttttttagaggacaaatttttacgtttaaattatgtgttagatatattgatacctcaccctgtccatttggaaatcttggttcaaactattcgttactgggtccaagatacctcttgtttgcatttattacgattctttctttatgagtattgtaatagtgttattactctaaaacggtctgtttcccatttttcaaaaaaaaagaataaaagattcttattgttcctatataattcctacgtatgtgaatgcgaatccatcttcggttttctccgcaaccaatcctctcatttacgaatcttacggagcatttcttgcacgagtttctttttacctaaagttagaaccttttataaatata-aaagtaactttcaaattcagagaaaccctggaataaaaaaatgggcaatcctgagccaactcctcctttccaaaaggaaaaaaaaggataggtgcagagactcaatggaagctgttctaacaaatggagttgaggatcttgcgtataagaattcttccatcgaaactccaaaaagaatgaagaataaagttatacgcagacatattaaaaattaaaaaatattgatgacgacccgcatttttttttatgactatgaaaagatggaagaattgttgtgaagcga------------------------------------------------------ttccaatagatcttttgaa-----gatccatcggatgagaatgaagatagagtcccattctacgtgtcaatcccgacaccaatgaaatttatagtaagaggaaaatccgtcgactttataaatcgtgagg------------------------------------------------------------------------------------------------------------------------------------------------------------------------------------------------------------------------------------------------------------------------------------------------------------------------------------------gaaacctgcggagcagacwgacccgcgaacacgttacgaacccaaccccggcgcggattgcgcagcgctcctcggcccggttctccggagccgcggaagcgtgtcgtacaaaaacgactctcggcaacggatatctcggctctcgcatcgatgaagaacgtagcgaaatgcgatacttggtgtgaattgcagaatcccgtgaaccatcgagtctttgaacgcaagttaagccttctggccgagggcacgtctgtctgggcgtcacgcaccgcgtcgcccccggatcgggggcggagaatggccccccgtgcgcgcgcgcggccggcctaaacgcagaccccgcggccgcgagacggcgcgacgacctctgcggtcctc
Triplaris_americana_          ttaagtatagttatgattttttcaatgaaattgtctattcagcaaataaatagcagttctatctatcaatctgtatggtcttggaccatcaataatgatttttctttagagttcggttacttggttgatccacttacttctattatgtcaatgttaataactactgttgggattctagttnttatttatagcgacaattatatgtctcatgatcaaggatatttgagattttttgcttatctganttttttcaatacttctatgcttggcttagttactagttcgaatttaatacaaatttatattttttgggaattagttggaatgtgttcgtatctattaataggtttttggtttacacgacctattgcagcaaatgcttgtcaaaaagcgtttgtgactaatcgngtaggggattttggtttattattaggaattttaggtctttattggctaacgggcagtttcgaatttcgagatttgttcaaaatattcaataccttgacttatactaatgaagtccaacttttagttggaactgtatgtactttcttattatttgctggtgcagttgccaaatccgcccaatttccccttcatgtatggttacctgatgctatggaggggcctactcctatttcggctcttatacatgcagctactatggtagctgcggggatttttcttgtcgctcgactttttcctcttttgatagtcatcccctccatactaaatctaatcgctttaataggtataataacagtactattaggagctactttagctcttgctcaaaaagacattaa----------------------------------------------------------------------------------------------------------------------------------------------------------------------------------------------------------------------------------------------------------------------------------------------------------------------------------------------------------------------------------------------gataccttaccctgtccatctggaaatcttggtncaaactattcgttactgggtaaaagatacctcctgtttgcatttattacgattctttctttatgagtattgtaataatgttattactctaaagaaatctgtttcaaatttttcaaaaaaaaagaatcaaagattattattgttcctatataattcccatgtgtgtgaatgcgaatccatctttgtttttctccgcaaccaatcctctcatttacgaatccttcggagcatttcttgcacgagtctatttctacgtaaagctagaacctcttgtaaaagtatttactaactttcaaattcagagaaaccctggaatataaaaatgggcaatcctgagccaactcctgctttccaaaagggaaataaaggataggtgcagagactcaatggaagctgttctaacaaatggagttgactgtcttgcgtataagaattcttccatcgaaactccaaaaaggatgaagaataaacctatatgcatacgtacttaaaaaaaagaataattaatgacgacccgaatcttattttatgaatatgaaaaaatggaagaattgtcgtgaatcgattccaagttgaagaaagaatcgaatattcgatttattaaattatttactccacagtctgatagatcttttgaagaaccgatcaatcggatgagaatgaagatagagtcccattctacgtgtcaataccgacaacaatgaaatttatagtaaga-gaaaatccgtcgactttataaatcgtgagggttcag--tcctctataaaagctcatttgaatccctaactagttatcctctttttttgttaacttgggtctcttcctcatttactcttacaaaagtatccgagcggaaaagtttttctcttatcacaagt----------------taaatgtgaacagctttgaccaaggagtactctatttgaatgattcccaatacatatcattactcgtactaagacttacatacaaagtcttcaagatccacgaaattccggggcctaaataagactttgtaataccctttaattgacatagaccccagttttctagtaaaatgagtagatgatggaaacctgcaaagcagaacgacccgcgaactagtttgtacccnaacaccggcgcgggttgcgcatcgcgtcccgcctcgggcaaccgggggagcgatggcgtgtcgaaacaaaacgactctcggcaacggatatctcggctctcgcatcgatgaagaacgtagcgaaatgcgatacttggtgtgaattgcagaatcccgtgaaccatcgagtctttgaacgcaagttaagccatttggccgagggcacgtctgcctgggcgtcacgcatcgcgtcgcccccgggagaggggcggattctggccccccgtgcgcgcgtgcggtcggcctaaatacggagcccgtgtccgcga-atgccgcgacgacccgagtggaccac
Coccoloba_uvifera_            NNNNNNNNNNNNNNNNNNNNNNNNNNNNNNNNNNNNNNNNNNNNNNNNNNNNNNNNNNNNNNNNNNNNNNNNNNNNNNNNNNNNNNNNNNNNNNNNNNNNNNNNNNNNNNNNNNNNNNNNNNNNNNNNNNNNNNNNNNNNNNNNNNNNNNNNNNNNNNNNNNNNNNNNNNNNNNNNNNNNNNNNNNNNNNNNNNNNNNNNNNNNNNNNNNNNNNNNNNNNNNNNNNNNNNNNNNNNNNNNNNNNNNNNNNNNNNNNNNNNNNNNNNNNNNNNNNNNNNNNNNNNNNNNNNNNNNNNNNNNNNNNNNNNNNNNNNNNNNNNNNNNNNNNNNNNNNNNNNNNNNNNNNNNNNNNNNNNNNNNNNNNNNNNNNNNNNNNNNNNNNNNNNNNNNNNNNNNNNNNNNNNNNNNNNNNNNNNNNNNNNNNNNNNNNNNNNNNNNNNNNNNNNNNNNNNNNNNNNNNNNNNNNNNNNNNNNNNNNNNNNNNNNNNNNNNNNNNNNNNNNNNNNNNNNNNNNNNNNNNNNNNNNNNNNNNNNNNNNNNNNNNNNNNNNNNNNNNNNNNNNNNNNNNNNNNNNNNNNNNNNNNNNNNNNNNNNNNNNNNNNNNNNNNNNNNNNNNNNNNNNNNNNNNNNNNNNNNNNNNNNNNNNNNNNNNNNNNNNNNNNNNNNNNNNNNNNNNNNNNNNNNNNNNNNNNNNNNNNNNNNNNNNNNNNNNNNNNNNNNNNNNNNNNNNNNNNNNNNNNNNNNNNNNNNNNNNNNNNNNNNNNNNNNNNNNNNNNNNNNNNNNNNNNNNNNNNNNNNNNNNNNNNcaggaatatatttatgcacttgtacatgatcaggatttaggtttaaataggtccatttttttttcacaaaaaggggttatgacacaaaatacagtttactagttgtaaaacgtttagttattcgaatgtatcaacagaatcatttgattctttctgttaatgattctaacaaaaatgaatttcttgggcacaagaaaaatttgtattctcaacggatctcagagggatttgcagctattgcggaaattccattttctctgcgattaatatcttccctagaaggaaaagaactaaaaaaatctcaaaatttacggtcaattcattcaatatttccttttttagaggacaaattttcacgtttaaattatgtgttagatatattgatacctcaccctgtccatctggaaatcttggttcaaactattcgttactgggtaaaagatacctcctgtttgcatttattacgattctttctttatgagtattgtaataatgttattactctaaagaaatccgtttcaaatttttcaaaaaaaaagaatcaaagattattattgttcctatataattcccatgtgtgtgaatgcgaatccatctttgtttttctccgcaaccaatcctctcatttacgaatcctccggagcctttcttgcacgagtctatttctacgtaaagctagaacatcttgtaaaagtatttact-actttcaaattctgagaaaccctggaatataaaaatgggcaatcctgagccaactcctgctttccggaagggaaataaaggataggtgcagagactcaatggaagctgttctaacaaatggagttgactgtcttacgtataagaattcttccatcgaaactcccaaaaggatgaagaataaacctatatgcatacgttcttaaaaaaaaaaataattaatgacgacccgaatctttttttatgaatatgaaaaaatggaagaattgtcgtgaatcgattcccagttgaagaaagaatcgaatattcg-tttattaaattatttactccacagtctgatagatcttttgaagaaccgatcaatcggatgagaatgaagatagagtcccattctacgtgtcaataccgacaacaatgaaatttatagtaagaggaaaatctgtcgactttataaatcgtgagggttcaagtccctctataaaagcttgtttgattccctaactagttatcctctttttttgttaacttgggtctcttcctcatttactcatacaaaggta-ccgagcggaaaagtttttctcttatcacaagt----------------taaatgtgaacagctttgaccaaggagtactctatttgaatgattcccaatacatatcattactcgtactaagacttacatacaaagtcttcaagatccacgaaattccggggcctagataagactttgtaataccctttaattgacatagaccccagttttctagtcaaatgagtagatgatgcagacctgagaagcagaacgacccgcgaactcgttgccaacccaacaccggcgcgggttgcgctccgcgtcccgcccccggggaccgg----gggggggaagggcgcagcataacgactctcggcaacggatatctcggctctcgcatcgatgaa-aacgtagcgaaatgcgatacttggtggaattg---aaatcccgtgaaccatcgagtctttgaacgcaagttaagcctcccggc---gaggacgtctgcctgggcgtcacgcaccgcgtcgccccccgcggggggggggggatttggcccccgcgctcccgcgcggcggcc------aaagagacccgcggcgcgg-atgccgcgacgacacgagcggcccc-
Fagopyrum_gracilipes_         NNNNNNNNNNNNNNNNNNNNNNNNNNNNNNNNNNNNNNNNNNNNNNNNNNNNNNNNNNNNNNNNNNNNNNNNNNNNNNNNNNNNNNNNNNNNNNNNNNNNNNNNNNNNNNNNNNNNNNNNNNNNNNNNNNNNNNNNNNNNNNNNNNNNNNNNNNNNNNNNNNNNNNNNNNNNNNNNNNNNNNNNNNNNNNNNNNNNNNNNNNNNNNNNNNNNNNNNNNNNNNNNNNNNNNNNNNNNNNNNNNNNNNNNNNNNNNNNNNNNNNNNNNNNNNNNNNNNNNNNNNNNNNNNNNNNNNNNNNNNNNNNNNNNNNNNNNNNNNNNNNNNNNNNNNNNNNNNNNNNNNNNNNNNNNNNNNNNNNNNNNNNNNNNNNNNNNNNNNNNNNNNNNNNNNNNNNNNNNNNNNNNNNNNNNNNNNNNNNNNNNNNNNNNNNNNNNNNNNNNNNNNNNNNNNNNNNNNNNNNNNNNNNNNNNNNNNNNNNNNNNNNNNNNNNNNNNNNNNNNNNNNNNNNNNNNNNNNNNNNNNNNNNNNNNNNNNNNNNNNNNNNNNNNNNNNNNNNNNNNNNNNNNNNNNNNNNNNNNNNNNNNNNNNNNNNNNNNNNNNNNNNNNNNNNNNNNNNNNNNNNNNNNNNNNNNNNNNNNNNNNNNNNNNNNNNNNNNNNNNNNNNNNNNNNNNNNNNNNNNNNNNNNNNNNNNNNNNNNNNNNNNNNNNNNNNNNNNNNNNNNNNNNNNNNNNNNNNNNNNNNNNNNNNNNNNNNNNNNNNNNNNNNNNNNNNNNNNNNNNNNNNNNNNNNNNNNNNNNNNNNNNNNcaggaatatatttatgcgcttggacatgatcaggatttaggtttaaataggtccattttgttgtcacaaaaaaaggttatgacacaaaatacagtttactagttgtaaaacgtttagttattcgaatgtatcaacagaattttttgattctttctgttaatgattctaacaaaaatgcatttcttgtgcccaagaaaaatttgtattcccaacggatctcagagggatttgcagctatttcggaaattccattt----------------------------------------------------------------------------------------------------------------------------------------------------------------------------------------------------------------------------------------------------------------------------------------------------------------------------------------------------------------------------------------------------------------------------------------------------------------aactttcaaattcagagaaaccctggaataaaaaaacggataatcctgagccaactcctgctttccaaaagaaaaatacaggataggtgcagagactcaatggaagctgttctaacaaacggagttgactgtattgcgtataagaattcttccgtcaaaactcaaaaaaggatgaagaataaacctatatgcatacgtacgtaaaaaagaataatattgatgacaacccggatattattttatgacaaagaaga--------------tatgaatcaatttcaaattgaagaaaaaattaaatattca-tttattattatagctactcccaagtctgatggatcttttaaagaaccgatccatcggatgagaatgaagatagagtcccattctacgtgtcaatcctgacaacaatgaaatttatagtaagaggaaaatccgtcgactttataaatcgtgagggttcaagtccctctataaaagcgcattcgattctctaactaattatcctctttttttgttaacttgggcctcttcctcattgactcttacaagggtatccgagctgaaaagtttttctcttatcacgagtcttg-------cgatataaatgtgaacggctttgagcaaggagtactctatttgaatgattcccaatacatattattactcatactcagacttccatacaaagtcttcaagataccggaaagtccggggcctagataagactttgtaatccctttttattgacatagacccccgttttatactaaaattcgtagatgatggaaacctgccaagcagagagacccgcggaccg---accaacgaaaccccggcgcggattgcgcagcgcgtcccggcccggcc-tccgggggggcgacgacgcgtcgtaacagaacgactctcggcaacggatatctcggctctcgcatcgatgaagaacgtagcgaaatgcgatacttggtgtgaattgcagaatcccgtgaaccatcgagtctttgaacgcaagttaggccttcgggccgagggcacgtctggctgggcgtcacgcacagcgtcgcccccgggtgaggggcggagaatggccccccgcgcgtcagcacggccggcctaaacgcagaccccgtggacgcgaagcgccgcgacgagccctcgtgtcccc
Fagopyrum_tataricum_          NNNNNNNNNNNNNNNNNNNNNNNNNNNNNNNNNNNNNNNNNNNNNNNNNNNNNNNNNNNNNNNNNNNNNNNNNNNNNNNNNNNNNNNNNNNNNNNNNNNNNNNNNNNNNNNNNNNNNNNNNNNNNNNNNNNNNNNNNNNNNNNNNNNNNNNNNNNNNNNNNNNNNNNNNNNNNNNNNNNNNNNNNNNNNNNNNNNNNNNNNNNNNNNNNNNNNNNNNNNNNNNNNNNNNNNNNNNNNNNNNNNNNNNNNNNNNNNNNNNNNNNNNNNNNNNNNNNNNNNNNNNNNNNNNNNNNNNNNNNNNNNNNNNNNNNNNNNNNNNNNNNNNNNNNNNNNNNNNNNNNNNNNNNNNNNNNNNNNNNNNNNNNNNNNNNNNNNNNNNNNNNNNNNNNNNNNNNNNNNNNNNNNNNNNNNNNNNNNNNNNNNNNNNNNNNNNNNNNNNNNNNNNNNNNNNNNNNNNNNNNNNNNNNNNNNNNNNNNNNNNNNNNNNNNNNNNNNNNNNNNNNNNNNNNNNNNNNNNNNNNNNNNNNNNNNNNNNNNNNNNNNNNNNNNNNNNNNNNNNNNNNNNNNNNNNNNNNNNNNNNNNNNNNNNNNNNNNNNNNNNNNNNNNNNNNNNNNNNNNNNNNNNNNNNNNNNNNNNNNNNNNNNNNNNNNNNNNNNNNNNNNNNNNNNNNNNNNNNNNNNNNNNNNNNNNNNNNNNNNNNNNNNNNNNNNNNNNNNNNNNNNNNNNNNNNNNNNNNNNNNNNNNNNNNNNNNNNNNNNNNNNNNNNNNNNNNNNNNNNNNNNNNNNNNNNNNNNNNNNNNNNNNNcaagaatctatttatgcacttgtacataatcaggatttaggtttaaatgggtccattttgttgtc--aaaaaaaggttatgacacaaaatacagtttactagttgtaaaacgtttagttattcgaatgtatcaacagaattttgtgattctttctcttaatgattctaacaaaaatgagttttttgtgcccaacaaaaatttgtattctcaacggatctcagagggatttgcagttcttgcggaaattccatttt------------------------------------------------------------------------------------------------------------------------------------------------------------------------------------------------------------------------------------------------------------------------------------------------------------------------------------------------------------------------------------------------------------------------------------------------------------------------attcagagaaaccctggaatcaaaaaacgggtaatcctgagccaactcctgttttccaaaagaaaaatacaggataggtgcagagactcaatggaagctgttctaacaaatggagttgactgtcttgcgtataagaactcttccgtcgaaactcaaaaaaggatgaagaataaatgtatacgcatacatacgtcaaaagaaaaagtcgggtcgttatcaatatttttattttatgactatgaaaaaa-ggaagaattgttatgaatcgatttcaagatgaagaaagaatcgaatattcg-tttagtaaattatttactcccccgtctgatagatcttttgaaaaaccgatccatcggatgagaatgaagatagagtcccattctacgtgtcaatcctgacaacaaagaaatttatagtaagaggaaaatccgtcgactttataaatcgtgagggttcaagtccctctataaaagctcatttgattctctaactaattatcatctttttttgttaactcgggtttcttcctcattgactcttacaaaggtatccgagcagaaaagtttttctcttatcacaagtcttg-------tgatataaatctgagcggctttgagcaaggagtactttatttgaatgattcccaat-----------------ctaagacttccatacaaagtcttt---ataccgaaaattccggagcctagataagactttgtaatacccttttcttgacatagaccccagttttctactaaaatgagtggatgctggaaacctgcagagcagacagacccgcgcacccgttcccaa-cgaaccccggcgcggaccgcgcagcgcgtcccgtcccggtc-cccgggagggcggcgccgcgtcgtaacagaacgactctcggcaacggatatctcggctctcgcatcgatgaagaacgtagcgaaatgcgatacttggtgtgaattgcagaatcccgtgaaccatcgagtctttgaacgcaagttaggcctcccggccgagggcacgcctgtctgggcgtcacgcaccgcgtcgccccccggtaaggggcggacagtggccccccgtgcgttcgcgcggccggcctaaacgcagaccccgtggccgcgaacggccgcgacgaccccgcgagccccg
Fallopia_convolvulus_         NNNNNNNNNNNNNNNNNNNNNNNNNNNNNNNNNNNNNNNNNNNNNNNNNNNNNNNNNNNNNNNNNNNNNNNNNNNNNNNNNNNNNNNNNNNNNNNNNNNNNNNNNNNNNNNNNNNNNNNNNNNNNNNNNNNNNNNNNNNNNNNNNNNNNNNNNNNNNNNNNNNNNNNNNNNNNNNNNNNNNNNNNNNNNNNNNNNNNNNNNNNNNNNNNNNNNNNNNNNNNNNNNNNNNNNNNNNNNNNNNNNNNNNNNNNNNNNNNNNNNNNNNNNNNNNNNNNNNNNNNNNNNNNNNNNNNNNNNNNNNNNNNNNNNNNNNNNNNNNNNNNNNNNNNNNNNNNNNNNNNNNNNNNNNNNNNNNNNNNNNNNNNNNNNNNNNNNNNNNNNNNNNNNNNNNNNNNNNNNNNNNNNNNNNNNNNNNNNNNNNNNNNNNNNNNNNNNNNNNNNNNNNNNNNNNNNNNNNNNNNNNNNNNNNNNNNNNNNNNNNNNNNNNNNNNNNNNNNNNNNNNNNNNNNNNNNNNNNNNNNNNNNNNNNNNNNNNNNNNNNNNNNNNNNNNNNNNNNNNNNNNNNNNNNNNNNNNNNNNNNNNNNNNNNNNNNNNNNNNNNNNNNNNNNNNNNNNNNNNNNNNNNNNNNNNNNNNNNNNNNNNNNNNNNNNNNNNNNNNNNNNNNNNNNNNNNNNNNNNNNNNNNNNNNNNNNNNNNNNNNNNNNNNNNNNNNNNNNNNNNNNNNNNNNNNNNNNNNNNNNNNNNNNNNNNNNNNNNNNNNNNNNNNNNNNNNNNNNNNNNNNNNNNNNNNNNNNNNNNNNNNNNNcaggaatatatttatgcacttgtacatgatccgggttttggtttaaacgggcccgttttgttgtcacaaataggggttatgacacaaactacagtttactagttgtaaagcgtttagttattcgaatgtatcaacagaattatttgattctttctgttaatgattctaacaaaaatgaatttttggggcacaagaaaaatttttattctcaacggatctcagaggggtttgtagctattgcggaaattccattttctatgcgattaatatcttccctagaaggaaacgaactaaacgaatctaaaaatttacgaccaattcattcaacatttccttttttagaggacaaatttttacgtttaagttttgtgttagatatattaatacctcaccctgtccatctggaaatcttggttcaaactattcggtactgggtaaaggatacctcctgtttgcatttattacgattctttctttatgagtattgtaatagtgttattactctaaagagatctgtttccaatttttcaaaaaaaaagaatcaacgattattattgttcctatataattcctatgtgtgtgaatacgaatacatcttcgtttttctccgcaaccaatcctctcatttacgacttttatggagcctttcttgcacgagttgatttctacctaaagttagaacattttgtaaaagtatttactaactttcaaattcagagaaaccctggaat-aaaaaatgggcaatcctgagccaactccttctttccaaaaggaaacaaaaggataggtgcagagactcaatggaagttgttctaacaaatggagttgacggtcttgcgtataagaattcttccatcgaaacttcaaaaaggatgaagaataaacctagacgcatacgtacttaaaatg-aaaaatatggatgacgacccgaatcttattttatgactatgaaaaagcggaagaattgttgtgaattgattccaagtttaagaaagaatcgaatattcgttttagtaaatg--ctagtccccagtccgagagatct---------ccgacccatcggatgagaatgaagatagagtccctttctacgtgtcaatcctgacaacaatgaaattgataggaagaggaaaaaccgtcgactttaaatatcgtgtgggtccaagtacctctataaactctcctttgtttctctaactaattatcctctttttttgttaacttgggtctcttcctcatttcctcttacaaaggtatccgagcagaaaagtttttctcttatcaccagtcttgtgatgtatgatgtaaatgtgagcagctttgagcaaggagtactctatttgaatgattctcaatacatatcattactcatactaagacttacaaaaaaagtcttaaagatacaggaaattccgggacctagataagactttgtaatatcctttaattgacatagaacctagttttctagtaaaatgagtagacggtggaaacctgcggagcagaaagacccgcgaacccgttgccaacacaaccccggcgcggattgcgcggcgcgcccctcgccggtcctccggcgcggcggcgtcgcgtcgtaacaaaacgactctcggcaacggatatctcggctctcgcatcgatgaagaacgtagcgaaatgcgatacttggtgtgaattgcagaatcccgtgaaccatcgagtctttgaacgcaagttaagccctcgtggccagggcacgtctgtctgggcgtcacgcaccgcgtcgcccccgggatcggggcggagactggccccccgtgcgcgcgcgcggccggcctaaacgcagaccccgcggccgcgaaacggcgcgacgacccgagcggtcccc
Fallopia_dentatoalata_        NNNNNNNNNNNNNNNNNNNNNNNNNNNNNNNNNNNNNNNNNNNNNNNNNNNNNNNNNNNNNNNNNNNNNNNNNNNNNNNNNNNNNNNNNNNNNNNNNNNNNNNNNNNNNNNNNNNNNNNNNNNNNNNNNNNNNNNNNNNNNNNNNNNNNNNNNNNNNNNNNNNNNNNNNNNNNNNNNNNNNNNNNNNNNNNNNNNNNNNNNNNNNNNNNNNNNNNNNNNNNNNNNNNNNNNNNNNNNNNNNNNNNNNNNNNNNNNNNNNNNNNNNNNNNNNNNNNNNNNNNNNNNNNNNNNNNNNNNNNNNNNNNNNNNNNNNNNNNNNNNNNNNNNNNNNNNNNNNNNNNNNNNNNNNNNNNNNNNNNNNNNNNNNNNNNNNNNNNNNNNNNNNNNNNNNNNNNNNNNNNNNNNNNNNNNNNNNNNNNNNNNNNNNNNNNNNNNNNNNNNNNNNNNNNNNNNNNNNNNNNNNNNNNNNNNNNNNNNNNNNNNNNNNNNNNNNNNNNNNNNNNNNNNNNNNNNNNNNNNNNNNNNNNNNNNNNNNNNNNNNNNNNNNNNNNNNNNNNNNNNNNNNNNNNNNNNNNNNNNNNNNNNNNNNNNNNNNNNNNNNNNNNNNNNNNNNNNNNNNNNNNNNNNNNNNNNNNNNNNNNNNNNNNNNNNNNNNNNNNNNNNNNNNNNNNNNNNNNNNNNNNNNNNNNNNNNNNNNNNNNNNNNNNNNNNNNNNNNNNNNNNNNNNNNNNNNNNNNNNNNNNNNNNNNNNNNNNNNNNNNNNNNNNNNNNNNNNNNNNNNNNNNNNNNNNNNNNNNNNNNNNNNNcaggaatatatttatgcacttgtacatgatccgggttttggtttaaacgggcccgttttgttgtcacaaataggggttatgacacaaattacagtttactagtcgtaaagcgtttagttattcgaatgtatcaacagaattatttgattctttctgttaatgattctaataaaaatgaatttttggggcacaagaaaaatttttattctcaacggatctcagaggggtttgtagctattgcggaaattccattttctatgcgattaatatcttccctagaaggaaacgaactaaaagaatctaaaaatttacgaccaattcattcaacatttccttttttagaagacaaatttttacgtttaagttttgtgttagatatattaatacctcaccctgtccatctggaaatcttggttcaaactattcgttactggctaaaggatacctcctgtttgcatttattacgattctttctttatgagtattgtaatagtgttattactctaaagagatctgtttccaatttttcaaaaaaaaagaatcaacgattattattgttcctatataattcctatgtgtgtgaatacgaatacatcttcgtttttctccgcaaccaatcctctcatttacgacttttatggagcctttcttgcacgagttgatttctacctaaagttagaacattttttaaaagtatttactaactttcaaattcagagaaaccctggaat-aaaaaatgggcaatcctgagccaactccttctttccaaaaggaaacaaaaggataggtgcagagactcaatggaagttgttctaacaaatggagttgacggtcttgcgtataagaattcttccatcgaaactccaaaaaggatgaagaataaacctagacgcatacgtacttaaaataaaaaaatatggatgacgacccgaatcttattttatgattatgaaaaagtggaagaattgttgtgaattgattccaagtttaagaaagaatcgaatattcgttttagtaaatg--ctattccccagtccgatagatct---------ccgacccatcggatgagaatgaagatagagtcccattctacgtgtcaatcctgacaacaatgaaatttatagtaagaggaaaatccgtcgactttaaaaatcgtgagggttcaagtccctctataaacgctcctttgattctctaactaattatcctctttttttgttaacttggatctcttcctcatttccttttacaaaggtatccgagcagaaaagtttttctcttatcaccagtcttgtgatgtatgatgtaaatgtgagcagctttgagcaaggagtactctatttgaatgattctcaatacatatcattactcatactaagacttacaaaaaaagtcttaaagatacaggaaattccgggacctagataagactttgtaatatcctttaattgacatagaacctagttttctagtaaaatgagtagacggtggaaacctgcggagcagaaagacccgcgaacccgttaccaacacacccccggcgcggattgcgcagcgcgccccgcgtcggtcctccggcgcggcggcgtcgtgtcgtaacaaaacgactctcggcaacggatatctcggctctcgcatcgatgaagaacgtagcgaaatgcgatacttggtgtgaattgcagaatcccgtgaaccatcgagtctttgaacgcaagttaagccctcgtggccagggcacgtctgtctgggcgtcacgcaccgcgtcgcccccggggccggggcggagactggccccccgtgcgcgcgcgcggccggcctaaacgcagaccccgcggccgcgaaacggcgcgacgacccgagcggtcccc
Fallopia_dumetorum_           NNNNNNNNNNNNNNNNNNNNNNNNNNNNNNNNNNNNNNNNNNNNNNNNNNNNNNNNNNNNNNNNNNNNNNNNNNNNNNNNNNNNNNNNNNNNNNNNNNNNNNNNNNNNNNNNNNNNNNNNNNNNNNNNNNNNNNNNNNNNNNNNNNNNNNNNNNNNNNNNNNNNNNNNNNNNNNNNNNNNNNNNNNNNNNNNNNNNNNNNNNNNNNNNNNNNNNNNNNNNNNNNNNNNNNNNNNNNNNNNNNNNNNNNNNNNNNNNNNNNNNNNNNNNNNNNNNNNNNNNNNNNNNNNNNNNNNNNNNNNNNNNNNNNNNNNNNNNNNNNNNNNNNNNNNNNNNNNNNNNNNNNNNNNNNNNNNNNNNNNNNNNNNNNNNNNNNNNNNNNNNNNNNNNNNNNNNNNNNNNNNNNNNNNNNNNNNNNNNNNNNNNNNNNNNNNNNNNNNNNNNNNNNNNNNNNNNNNNNNNNNNNNNNNNNNNNNNNNNNNNNNNNNNNNNNNNNNNNNNNNNNNNNNNNNNNNNNNNNNNNNNNNNNNNNNNNNNNNNNNNNNNNNNNNNNNNNNNNNNNNNNNNNNNNNNNNNNNNNNNNNNNNNNNNNNNNNNNNNNNNNNNNNNNNNNNNNNNNNNNNNNNNNNNNNNNNNNNNNNNNNNNNNNNNNNNNNNNNNNNNNNNNNNNNNNNNNNNNNNNNNNNNNNNNNNNNNNNNNNNNNNNNNNNNNNNNNNNNNNNNNNNNNNNNNNNNNNNNNNNNNNNNNNNNNNNNNNNNNNNNNNNNNNNNNNNNNNNNNNNNNNNNNNNNNNNNNNNNNNNNNNNNN--------------------------------------------------gcccgttttgttgtcacaaataggggctatgacacaaactacagtttactagttgtaaagcgtttagttattcgaatgtatcaacagaattatttgattctttctgttaatgattctaacaaaaatgaatttttggggcacaagaaaaatttttattctcaacggatctcagaggggtttgtagctattgcggaaattccattttctatgcgattaatatcttccctagaaggaaacgaactaaacgaatctaaaaatttacgaccaattcattcaacatttccttttttagaggacaaatttttacgtttaagttttgtgttagatatattaatacctcaccctgtccatctggaaatcttggttcaaactattcggtactgggtaaaggatacctcctgtttgcatttattacgattctttctttatgagtattgtaatagtgttattactctaaagagatctgtttccaatttttcaaaaaaaaagaatcaacgattattattgttcctatataattcctatgtgtgtgaatacgaatacatcttcgtttttctccgcaaccaatcctctcatttacgacttttatggagcctttcttgcacgagttgatttctaccgaaagttagaacattttgtaaaagtatttactaactttcaaattcagagaaaccctggaataaaaaaatgggcaatcctgagccaactccttctttccaaaaggaaacaaaaggataggtgcagagactcaatggaagttgttctaacaaatggagttgacggtcttgcgtataagaattcttccatcgaaactccaaaaaggatgaagaataaacctagacgcatacgtacttaaaatg-aaaaatatggatgacgacccgaatcttattttatgactatgaaaaagtggaagaattgttgtgaattgattccaagtttaagaaagaatcgaatattcgttttagtaaatg--ctattccccagtccgatagatct---------ccgacccatcggatgagaatgaagatagagtcccattctacgtgtcaatcctgacaacaatgaaatttatagtaagaggaaaatccgtcgactttaaaaatcgtgagggttcaagtccctctataaacgcccctttgattctctaactaattatcctctttttttgttaacttgggtcgcttcctcatttcctcttacaaaggtatccgagcagaaaagtttttctcttatcaccagtcttgtgatgtatgatgtaaatgtgagcggctttgagcaaggagtactctatttgaatgattctcaatacatatcattactcatactaagacttacaaaaaaagtcttaaagatacaggaaattccgggacctagataagactttgtaatatccttaaattgacatagaacctagttttctagtaaaatgagtagacggtggaaacctgcggagcagaaagacccgcgaactcgttaccaacacaaccccggcgcggattgcgcagcgcgccccgcgccggtcctccggcgcggcggcgtcgcgtcgtaacagaacgactctcggcaacggatatctcggctctcgcatcgatgaagaacgtagcgaaatgcgatacttggtgtgaattgcagaatcccgtgaaccatcgagtctttgaacgcaagttaagccctcgtggccagggcacgtctgtctgggcgtcacgcaccgcgtcgcccccggagtcggggcggagactggccccccgtgcgcgcgcgcggccggcctaaacgcagaccccgcggccgcgaagcggcgcgacgacccgagcggtcccc
Limonium_narbonense_          NNNNNNNNNNNNNNNNNNNNNNNNNNNNNNNNNNNNNNNNNNNNNNNNNNNNNNNNNNNNNNNNNNNNNNNNNNNNNNNNNNNNNNNNNNNNNNNNNNNNNNNNNNNNNNNNNNNNNNNNNNNNNNNNNNNNNNNNNNNNNNNNNNNNNNNNNNNNNNNNNNNNNNNNNNNNNNNNNNNNNNNNNNNNNNNNNNNNNNNNNNNNNNNNNNNNNNNNNNNNNNNNNNNNNNNNNNNNNNNNNNNNNNNNNNNNNNNNNNNNNNNNNNNNNNNNNNNNNNNNNNNNNNNNNNNNNNNNNNNNNNNNNNNNNNNNNNNNNNNNNNNNNNNNNNNNNNNNNNNNNNNNNNNNNNNNNNNNNNNNNNNNNNNNNNNNNNNNNNNNNNNNNNNNNNNNNNNNNNNNNNNNNNNNNNNNNNNNNNNNNNNNNNNNNNNNNNNNNNNNNNNNNNNNNNNNNNNNNNNNNNNNNNNNNNNNNNNNNNNNNNNNNNNNNNNNNNNNNNNNNNNNNNNNNNNNNNNNNNNNNNNNNNNNNNNNNNNNNNNNNNNNNNNNNNNNNNNNNNNNNNNNNNNNNNNNNNNNNNNNNNNNNNNNNNNNNNNNNNNNNNNNNNNNNNNNNNNNNNNNNNNNNNNNNNNNNNNNNNNNNNNNNNNNNNNNNNNNNNNNNNNNNNNNNNNNNNNNNNNNNNNNNNNNNNNNNNNNNNNNNNNNNNNNNNNNNNNNNNNNNNNNNNNNNNNNNNNNNNNNNNNNNNNNNNNNNNNNNNNNNNNNNNNNNNNNNNNNNNNNNNNNNNNNNNNNNNNNNNNNNNNNNN----------------------------------------------------------------------------------------------------------------------------------------------------------------------------------------------------------------------------------------------------------------------------------------------------------------------acnatcaattcattcaatatttccttttttagaggacccatttntacatttaaattatgtgttagatatattnataccttaccccgttcatcttgaaatcttggttcaaagtattcgctactnnntaaaagatncctcttgcttgcatttattgcgagtctttctttatatntattntaatagtctttttattcaaaaaaaatccgtttacaaattttttaaaaca---agtaaaagattcttcttgttactatataattgccatntgtgtgaatatcaatccatcttcgtttttctccgcaaccaatcctctcatttacgaatcttacggagcctttcttgcacgagtatatttctacggaaagatagaatatcttggaaaaggctttactaactttcaaaatcagagaaaccctggaatagaaaaatgggcaatcctgagccaactcccgctttccaaatc---aaaaaaggataggtgcagagactcaatggaagctattctaacaaatgtcgttgacttcgctgcatataagaattaatc--------ctccaaaaaggatgaagaa-------------atatgtatacgttcgaaaaaagaattaatgatgacccgaatacttttatatgaatatgaaaaaatggaataattgttgtgaattgattccaagttgaagaaagaatcgaatatgaa-tttatgaaattaatttaccccgtgtctgatagatcttttgaagaaccgatcaattggatgagaatgaagatagagtcccattctacatgtcaataccgacaagaatgaaatttatagtaagaggaaaatccgtcgactttataaatcgtgagggttcaagtccctctataaaatctcatttgattctctaactagttatcctc-tttttcgttaacttggttctcttcctaatttactcttataaaggtatctgagcattaaaatttgattattattaaaaatcttgtgatagaaatgatagatgtgaccagctttgagaaatgagtattcattttgaatgattcacaatacatattatttattgtactaaaacttacatacaaagtcttctagatccaagaaattctgaggcctagataacactttgtaatatcctttaattgacatagaaacctgttatctagtaacatgagtagatactggaaaactgcacagttaagccacatgttaacttgttatgaa-caattttcggcgcggaatgcgtaacgtaaggctcttgctgccggttggtttagggtgttgcattgtgacttaatgactcttggcaacggatatctcggctcttgcatcgatgaagaacgtagcgaaatgcgatacttggtgtgaattgcagaatcccgtgaaccatcgagtctttgaacgcaagttaagctatttggctgagggcacgtcttcctgggtgtcatactttgcgctgcccccatgagatgggcggagattggtctcctatgtgtgcacatgggtgtcttaaacatggagcttgatgtagtga-gcaccgtgatgagtgacgtgctgagt
Polygonum_erectum_            NNNNNNNNNNNNNNNNNNNNNNNNNNNNNNNNNNNNNNNNNNNNNNNNNNNNNNNNNNNNNNNNNNNNNNNNNNNNNNNNNNNNNNNNNNNNNNNNNNNNNNNNNNNNNNNNNNNNNNNNNNNNNNNNNNNNNNNNNNNNNNNNNNNNNNNNNNNNNNNNNNNNNNNNNNNNNNNNNNNNNNNNNNNNNNNNNNNNNNNNNNNNNNNNNNNNNNNNNNNNNNNNNNNNNNNNNNNNNNNNNNNNNNNNNNNNNNNNNNNNNNNNNNNNNNNNNNNNNNNNNNNNNNNNNNNNNNNNNNNNNNNNNNNNNNNNNNNNNNNNNNNNNNNNNNNNNNNNNNNNNNNNNNNNNNNNNNNNNNNNNNNNNNNNNNNNNNNNNNNNNNNNNNNNNNNNNNNNNNNNNNNNNNNNNNNNNNNNNNNNNNNNNNNNNNNNNNNNNNNNNNNNNNNNNNNNNNNNNNNNNNNNNNNNNNNNNNNNNNNNNNNNNNNNNNNNNNNNNNNNNNNNNNNNNNNNNNNNNNNNNNNNNNNNNNNNNNNNNNNNNNNNNNNNNNNNNNNNNNNNNNNNNNNNNNNNNNNNNNNNNNNNNNNNNNNNNNNNNNNNNNNNNNNNNNNNNNNNNNNNNNNNNNNNNNNNNNNNNNNNNNNNNNNNNNNNNNNNNNNNNNNNNNNNNNNNNNNNNNNNNNNNNNNNNNNNNNNNNNNNNNNNNNNNNNNNNNNNNNNNNNNNNNNNNNNNNNNNNNNNNNNNNNNNNNNNNNNNNNNNNNNNNNNNNNNNNNNNNNNNNNNNNNNNNNNNNNNNNNNNNNNNNNcaggaatatatttatgcacttgtacacgattcgggttttgttttaaacgggcccattttgttgtccgaaataaaggttatgacacaaactacagtttcctagttgtaaaacgtttagttattcgaatgtatcaacagaattttttgattccttctgttaatgattctaacaaaaacgactttcttgggcacaagaaaaatttttattctcaacagatctcagaggggtttgcagctattgcggaaattccattttctatgcgattaatatcttccctagaaggaaaagaactcaaaaaatcgcaaaatttacgaccaattcattcaacgtttccttttttagaggacaaatttttacgtttaagttttgtgttanatatactnatancccancccanccntntggaaatctgtgatnaganct---------------------------------------------------------------------------------------------------------------------------------------------------------------------------------------------------------------------------------------------------------------------------------------NNNNNNNNNNNNNNNNNNNNNNNNNNNNNNNNNNNNNNNNNNNNNNNNNNNNNNNNNNNNNNNNNNNNNNNNNNNNNNNNNNNNNNNNNNNNNNNNNNNNNNNNNNNNNNNNNNNNNNNNNNNNNNNNNNNNNNNNNNNNNNNNNNNNNNNNNNNNNNNNNNNNNNNNNNNNNNNNNNNNNNNNNNNNNNNNNNNNNNNNNNNNNNNNNNNNNNNNNNNNNNNNNNNNNNNNNNNNNNNNNNNNNNNNNNNNNNNNNNNNNNNNNNNNNNNNNNNNNNNNNNNNNNNNNNNNNNNNNNNNNNNNNNNNNNNNNNNNNNNNNNNNNNNNNNNNNNNNNNNNNNNNNNNNNNNNNNNNNNNNNNNNNNNNNNNNNNNNNNNNNNNNNNNNNNNNNNNNNNNNNNNNNNNNNNNNNNNNNNNNNNNNNNNNNNNNNNNNNNNNNNNNNNNNNNNNNNNNNNNNNNNNNNNNNNNNNNNNNNNNNNNNNNNNNNNNNNNNNNNNNNNNNNNNNNNNNNNNNNNNNNNNNNNNNNNNNNNNNNNNNNNNNNNNNNNNNNNNNNNNNNNNNNNNNNNNNNNNNNNNNNNNNNNNNNNNNNNNNNNNNNNNNNNNNNNNNNNNNNNNNNNNNNNNNNNNNNNNNNNNNNNNNNNNNNNNNNNNNNNNNNNNNNNNNNNNNNNNNNNNNNNNNNNNNNNNNNNNNNNNNNNNNNNNNNNNNNNNNNNNNNNNNNNNNNNNNNNNNNNNNNNNNNNNNNNNNNNNNNNNNNNNNNNNNNNNNNNNNNNNNNNNNNNNNNNNgaaacctgcgaagcagaaagacccgcgaacatgttaccaacaaaaccccggcgcggattgcgcagcgcgccccgcgccgggcctccggcggagcggcgtcgtgtcgtaacagaacgactctcggcaacggatatctcggctctcgcatcgatgaagaacgtagcgaaatgcgatacttggtgtgaattgcagaatcccgtgaaccatcgagtctttgaacgcaagttaagccctngtggccagggcacgtctgtctgggcgtcacgcaccgcgtcgcccccgggtacggggcggagattggccccccgtgtgcgcgcgcggccggcccaaacatagaccccgcgaccgctggacggcgcgacgacccgagcggccctc
Reynoutria_multiflora_        NNNNNNNNNNNNNNNNNNNNNNNNNNNNNNNNNNNNNNNNNNNNNNNNNNNNNNNNNNNNNNNNNNNNNNNNNNNNNNNNNNNNNNNNNNNNNNNNNNNNNNNNNNNNNNNNNNNNNNNNNNNNNNNNNNNNNNNNNNNNNNNNNNNNNNNNNNNNNNNNNNNNNNNNNNNNNNNNNNNNNNNNNNNNNNNNNNNNNNNNNNNNNNNNNNNNNNNNNNNNNNNNNNNNNNNNNNNNNNNNNNNNNNNNNNNNNNNNNNNNNNNNNNNNNNNNNNNNNNNNNNNNNNNNNNNNNNNNNNNNNNNNNNNNNNNNNNNNNNNNNNNNNNNNNNNNNNNNNNNNNNNNNNNNNNNNNNNNNNNNNNNNNNNNNNNNNNNNNNNNNNNNNNNNNNNNNNNNNNNNNNNNNNNNNNNNNNNNNNNNNNNNNNNNNNNNNNNNNNNNNNNNNNNNNNNNNNNNNNNNNNNNNNNNNNNNNNNNNNNNNNNNNNNNNNNNNNNNNNNNNNNNNNNNNNNNNNNNNNNNNNNNNNNNNNNNNNNNNNNNNNNNNNNNNNNNNNNNNNNNNNNNNNNNNNNNNNNNNNNNNNNNNNNNNNNNNNNNNNNNNNNNNNNNNNNNNNNNNNNNNNNNNNNNNNNNNNNNNNNNNNNNNNNNNNNNNNNNNNNNNNNNNNNNNNNNNNNNNNNNNNNNNNNNNNNNNNNNNNNNNNNNNNNNNNNNNNNNNNNNNNNNNNNNNNNNNNNNNNNNNNNNNNNNNNNNNNNNNNNNNNNNNNNNNNNNNNNNNNNNNNNNNNNNNNNNNNNNNNNNNNNNNNcaggaatatatttatgcacttgtacatgatccgggttttggtttaaacgggcccattttgttgtcacaaataaaggttatgacacaaactacagtttactagttgtaaaacgtttagttattcgaatgtatcaacagaattatttgattctttctgttaatgattctaacaaaaatgaatttcttgggcccaagaaaaatttttattctcaacagatctcagaggggtttgcagctattgcggaaattccattttctatgcgattaatatcttccctagaaggaaaagaactcaaaaaatctcaaaatttacgaccaattcattcaacatttccttttttagaggacaaatttttacatttaagttttgtgttagatatattgatacctcaccctgtccatctggaaatcttggttcaaactattcggtactgggtaaaagatacctcctgtttgcatttattacgattctttctttatgagtattgtaatagtgttattactctaaagagatctgtttccaatttttcaaaaaaaaagaatcaaagattcttattgttcctatataattcctatgtgtgtgaatgcgaatccatcttcgtttttctccgcaaccaatcctctcatttacgagtcttacgaagcctttcttgcacgagtttatttctacctaaagttagaacattttttaaaaggttttactaactttcaaattcagagaaaccctggaataaaaaaatgggcaatcctgagccaactccttctttccaaaaggaaaaaaaaggataggtgcagagactcaatggaagctgttctaacaaatggagttgacggtcttgcgtataagaattcttccatcgaaactccaaaaaggatgaagaatcaatctagacgcatacgtacttaaaatgaaaaaatattgatgacgacccgaatcttattttatgactatgaaaaagtggaagaattgttgtgaatcgattccaagtttaagaaagaatcgaatattcgttttagtaaattatttattccccagtccgatagatcttttgaaaacccgacccatcggatgagaatgaagatagagtcccgttctacgtgtcaatcctgacaacaatgaaatttatagtaagaggaaaatccgtcgactttaaaaatcgtgagggttcaagtccctctataaaagatcctttgattctctaactaattatcctctttttttgttaacttgggtctcttcctcatttactcttacaaaggtatccgagcagaaaagtttttctcttatcacaagtcttgtgatgtatgatgtaaatgtgagcagctttgagcaaggagtactctatttgaatgattcccaatacatatcattactcgtactaagacttacaaaaaaagtcttcaagatacaggaaattccgggacctagataagactttgtaatatcctttaattgacatagaccccagttttctagtaaaatgagtagacgatggaaacctgcggagcagaaagacccgcgaacccgtyaccaacaaaaccccggcgcggattgcgcagcgcgccccgcgccgggcccccggcgcggcggcgkcgtgtcgtaacagaacgactctcggcaacggatatctcggctctcgcatcgatgaagaacgtagcgaaatgcgatacttggtgtgaattgcagaatcccgtgaaccatcgagtctttgaacgcaagttaagccctcgcggccagggcacgcctgtctgggcgtcacgcaccgcgtcgcccccgggatcggggcggagactggccccccgtgcgcgcgcgcggccggcctaaacgcagaccccgcggccgcaaaacggcgcgacgacccgagcggccccc
Rheum_officinale_             NNNNNNNNNNNNNNNNNNNNNNNNNNNNNNNNNNNNNNNNNNNNNNNNNNNNNNNNNNNNNNNNNNNNNNNNNNNNNNNNNNNNNNNNNNNNNNNNNNNNNNNNNNNNNNNNNNNNNNNNNNNNNNNNNNNNNNNNNNNNNNNNNNNNNNNNNNNNNNNNNNNNNNNNNNNNNNNNNNNNNNNNNNNNNNNNNNNNNNNNNNNNNNNNNNNNNNNNNNNNNNNNNNNNNNNNNNNNNNNNNNNNNNNNNNNNNNNNNNNNNNNNNNNNNNNNNNNNNNNNNNNNNNNNNNNNNNNNNNNNNNNNNNNNNNNNNNNNNNNNNNNNNNNNNNNNNNNNNNNNNNNNNNNNNNNNNNNNNNNNNNNNNNNNNNNNNNNNNNNNNNNNNNNNNNNNNNNNNNNNNNNNNNNNNNNNNNNNNNNNNNNNNNNNNNNNNNNNNNNNNNNNNNNNNNNNNNNNNNNNNNNNNNNNNNNNNNNNNNNNNNNNNNNNNNNNNNNNNNNNNNNNNNNNNNNNNNNNNNNNNNNNNNNNNNNNNNNNNNNNNNNNNNNNNNNNNNNNNNNNNNNNNNNNNNNNNNNNNNNNNNNNNNNNNNNNNNNNNNNNNNNNNNNNNNNNNNNNNNNNNNNNNNNNNNNNNNNNNNNNNNNNNNNNNNNNNNNNNNNNNNNNNNNNNNNNNNNNNNNNNNNNNNNNNNNNNNNNNNNNNNNNNNNNNNNNNNNNNNNNNNNNNNNNNNNNNNNNNNNNNNNNNNNNNNNNNNNNNNNNNNNNNNNNNNNNNNNNNNNNNNNNNNNNNNNNNNNNNNNNNNNNNNcaggagtatatttatgcacttgtacatgatcaggatttaggtttaaacagatccattttgttgtcaaaaaaaaaagttctgacacaaaatacagtttactagttataaaacgtttagttattcgaatgtatcaacagaatttttttattctttctgttaatgattctaacaaaaccgaatttcttgtgcccaagaaaaatttgtattctcaacagatctcagagggatttgcaactattacggaaattccattttctatgcgattaatatcttccctagacggaaaaggactaaaaaaatatcaaaatttacgatcaattcattcaatatttccttttttagaggacaaatttttacgtttaaattatgtgttagatatattgatacctcaccctgtccatctggaaatcttggttcaaactattcgttactgggtaaaagatacctcttgtttgcatttattacgattctttctttatgagtattgtaatagtgttattactctaaagaaatctgtttccgatttttcaaaaaaaaaatataaaagattcttattgttcctatataattcctacgtgtgtgaatgcgaatccatcttcgtttttctccgcaatcaatcctctcatttaccaatcttacggagcctttcttgcacgagtttatttctacctaaagttagaacattttgtaaaagtatttact---------attcagagaaaccctggaataaaaaaatgggcaatcctgagccaactccttctttaaaaaaggaaaaaaaaggataggtgcagagactcaatggaagctgttctaacaaatggagttgacgatcttgcgtataaaaattcttccatcgaaactccaaaaaagatgaagaataaacctatatgcagacgtacttaaaattaaaaaatcttgatgacgacccgcatttttttttatgactatgaaaaaatggaagaattgttgtgaagcgattccaagttgaagaaagagtcgaatatgcg-tttaataaattatttattccccggtctgagagatcttttgaagaaccgatccatcggatgagaatgaagatagagtcccattctacgtgtcaatcctgacaacaatgaaatttatagtaagaggaaaatccgtcgactttataaatcgtgagggttcaagtccctctataaaagatcatttgattctctaactaattatcctctttgtttgttaacttgggtctcttactcatttactcttacaaaggcatccgagcagaaaagtttttctattatcacaagtcttgtgatgtatgatgtaaatgtgagcagctttgagcaaggagtactctatttgaatgattcccaatacatatcattactcttactaaga---acatacaaagtcttcaagatacaggaaattccggggcctagataagactttgtcataccctttaattgacatagacccctgttttctagtaaaatgagtagatgatggaaacctatggagcaagcagagtcatgaacccattgccaaccaaaccttggcacagattgcatagcacatcccg------------------acgatgtctcgtcataacataacgactctaggcaacatatatcttggatctcgcatcaatgaagaatgtagcgaaatgcgatacttggtgtgaattgcataatcttgtaaaccatcgagtctatgaacacaagttaaaccttatggccgagggcacgtctgtctaggcatcacgcactgcgtcacccccgggatcggggcagagactga-cccacatgcgcccgcatggccagactaaatgcaggccccacagcggcgagaagctgcaacgacccgcgcagccctc
Armeria_splendens_            NNNNNNNNNNNNNNNNNNNNNNNNNNNNNNNNNNNNNNNNNNNNNNNNNNNNNNNNNNNNNNNNNNNNNNNNNNNNNNNNNNNNNNNNNNNNNNNNNNNNNNNNNNNNNNNNNNNNNNNNNNNNNNNNNNNNNNNNNNNNNNNNNNNNNNNNNNNNNNNNNNNNNNNNNNNNNNNNNNNNNNNNNNNNNNNNNNNNNNNNNNNNNNNNNNNNNNNNNNNNNNNNNNNNNNNNNNNNNNNNNNNNNNNNNNNNNNNNNNNNNNNNNNNNNNNNNNNNNNNNNNNNNNNNNNNNNNNNNNNNNNNNNNNNNNNNNNNNNNNNNNNNNNNNNNNNNNNNNNNNNNNNNNNNNNNNNNNNNNNNNNNNNNNNNNNNNNNNNNNNNNNNNNNNNNNNNNNNNNNNNNNNNNNNNNNNNNNNNNNNNNNNNNNNNNNNNNNNNNNNNNNNNNNNNNNNNNNNNNNNNNNNNNNNNNNNNNNNNNNNNNNNNNNNNNNNNNNNNNNNNNNNNNNNNNNNNNNNNNNNNNNNNNNNNNNNNNNNNNNNNNNNNNNNNNNNNNNNNNNNNNNNNNNNNNNNNNNNNNNNNNNNNNNNNNNNNNNNNNNNNNNNNNNNNNNNNNNNNNNNNNNNNNNNNNNNNNNNNNNNNNNNNNNNNNNNNNNNNNNNNNNNNNNNNNNNNNNNNNNNNNNNNNNNNNNNNNNNNNNNNNNNNNNNNNNNNNNNNNNNNNNNNNNNNNNNNNNNNNNNNNNNNNNNNNNNNNNNNNNNNNNNNNNNNNNNNNNNNNNNNNNNNNNNNNNNNNNNNNNNNNNNNNNNNNNNNNNNNNNNNNNNNNNNNNNNNNNNNNNNNNNNNNNNNNNNNNNNNNNNNNNNNNNNNNNNNNNNNNNNNNNNNNNNNNNNNNNNNNNNNNNNNNNNNNNNNNNNNNNNNNNNNNNNNNNNNNNNNNNNNNNNNNNNNNNNNNNNNNNNNNNNNNNNNNNNNNNNNNNNNNNNNNNNNNNNNNNNNNNNNNNNNNNNNNNNNNNNNNNNNNNNNNNNNNNNNNNNNNNNNNNNNNNNNNNNNNNNNNNNNNNNNNNNNNNNNNNNNNNNNNNNNNNNNNNNNNNNNNNNNNNNNNNNNNNNNNNNNNNNNNNNNNNNNNNNNNNNNNNNNNNNNNNNNNNNNNNNNNNNNNNNNNNNNNNNNNNNNNNNNNNNNNNNNNNNNNNNNNNNNNNNNNNNNNNNNNNNNNNNNNNNNNNNNNNNNNNNNNNNNNNNNNNNNNNNNNNNNNNNNNNNNNNNNNNNNNNNNNNNNNNNNNNNNNNNNNNNNNNNNNNNNNNNNNNNNNNNNNNNNNNNNNNNNNNNNNNNNNNNNNNNNNNNNNNNNNNNNNNNNNNNNNNNNNNNNNNNNNNNNNNNNNNNNNNNNNNNNNNNNNNNNNNNNNNNNNNNNNNNNNNNNNNNNNNNNNNNNNNNNNNNNNNNNNNNNNNNNNNNNNNNNNNNNNNNNNNNNNNNNNNNNNNNNNNNNNNNNNNNNNNNNNNNaactttcaaa-tcagag-aaccctggaataaaaaaatgggcaatcctgagccaactcccgctttccaca-----aaaaaaggataggtgcagagactcaatggaagctattctaacaaatgtcgttgacttcgttgcatataagaattcatc--------ctccaaaaaggatgaagaagaaacgtatatacatatgtatacgttcaaaaaaagaattaatgatgacccgaatactttttcatattcataaaaaaatggaagaattgttgtgaatttcttccaagttgaagaaagaatctaatatgaa-tttatgcaattaacttaccccgtgtctgatagatcttttgaagaaccgat-----ggatgagaatgaagatagagtcccattctacatgtcaataccgacaagaatgaaatttatagtaagaggaaaatccgtcgactttataaatcgtgagggttcaagtccctctataaaagctcgtttgattctctaactagttatcctc-tttttcgttaacttggttctcttcctcatttactcttctaaaggtatctgagcagaaaaatttt-ttcttatcacaagacttatgatagaaatcatagatgtgaccagctttgag----tagtagtcaatttgaatcattc---------------------------------aaataaatt----aagatccaagaaattctgaggcttagataagactttggaatatcctttaattgacatagaccccggttatctagtaacatgagtagatactggaaacctgcaaagcagagccacgtgtgaacttgttatgaacaactttccggcgcggaatgcgyagcttcacctt-cttgtgccgactggttggaggtgttgcggtgtaatcaaatgactctcggcaacggatatctcggctctcgcatcgatgaagaacgtagcgaaatgcgatacttggtgtgaattgcagaatcccgtgaaccatcgagtctttgaacgcaagttaagccttttggccgagggcacgtttgcctgggcgtcacgcattgcgtcgctcccgttagaggggcggagagtggtctcccgtgtgcttgcacggatgacttaaacttggagcttacgacagtga-gcgccgtgatgagcgtcgtgcctttt
Atraphaxis_bracteata_         NNNNNNNNNNNNNNNNNNNNNNNNNNNNNNNNNNNNNNNNNNNNNNNNNNNNNNNNNNNNNNNNNNNNNNNNNNNNNNNNNNNNNNNNNNNNNNNNNNNNNNNNNNNNNNNNNNNNNNNNNNNNNNNNNNNNNNNNNNNNNNNNNNNNNNNNNNNNNNNNNNNNNNNNNNNNNNNNNNNNNNNNNNNNNNNNNNNNNNNNNNNNNNNNNNNNNNNNNNNNNNNNNNNNNNNNNNNNNNNNNNNNNNNNNNNNNNNNNNNNNNNNNNNNNNNNNNNNNNNNNNNNNNNNNNNNNNNNNNNNNNNNNNNNNNNNNNNNNNNNNNNNNNNNNNNNNNNNNNNNNNNNNNNNNNNNNNNNNNNNNNNNNNNNNNNNNNNNNNNNNNNNNNNNNNNNNNNNNNNNNNNNNNNNNNNNNNNNNNNNNNNNNNNNNNNNNNNNNNNNNNNNNNNNNNNNNNNNNNNNNNNNNNNNNNNNNNNNNNNNNNNNNNNNNNNNNNNNNNNNNNNNNNNNNNNNNNNNNNNNNNNNNNNNNNNNNNNNNNNNNNNNNNNNNNNNNNNNNNNNNNNNNNNNNNNNNNNNNNNNNNNNNNNNNNNNNNNNNNNNNNNNNNNNNNNNNNNNNNNNNNNNNNNNNNNNNNNNNNNNNNNNNNNNNNNNNNNNNNNNNNNNNNNNNNNNNNNNNNNNNNNNNNNNNNNNNNNNNNNNNNNNNNNNNNNNNNNNNNNNNNNNNNNNNNNNNNNNNNNNNNNNNNNNNNNNNNNNNNNNNNNNNNNNNNNNNNNNNNNNNNNNNNNNNNNNNNNNNNNNNNNNNNNNNNNNNNNNNNNNNNNNNNNNNNNNNNNNNNNNNNNNNNNNNNNNNNNNNNNNNNNNNNNNNNNNNNNNNNNNNNNNNNNNNNNNNNNNNNNNNNNNNNNNNNNNNNNNNNNNNNNNNNNNNNNNNNNNNNNNNNNNNNNNNNNNNNNNNNNNNNNNNNNNNNNNNNNNNNNNNNNNNNNNNNNNNNNNNNNNNNNNNNNNNNNNNNNNNNNNNNNNNNNNNNNNNNNNNNNNNNNNNNNNNNNNNNNNNNNNNNNNNNNNNNNNNNNNNNNNNNNNNNNNNNNNNNNNNNNNNNNNNNNNNNNNNNNNNNNNNNNNNNNNNNNNNNNNNNNNNNNNNNNNNNNNNNNNNNNNNNNNNNNNNNNNNNNNNNNNNNNNNNNNNNNNNNNNNNNNNNNNNNNNNNNNNNNNNNNNNNNNNNNNNNNNNNNNNNNNNNNNNNNNNNNNNNNNNNNNNNNNNNNNNNNNNNNNNNNNNNNNNNNNNNNNNNNNNNNNNNNNNNNNNNNNNNNNNNNNNNNNNNNNNNNNNNNNNNNNNNNNNNNNNNNNNNNNNNNNNNNNNNNNNNNNNNNNNNNNNNNNNNNNNNNNNNNNNNNNNNNNNNNNNNNNNNNNNNNNNNNNNNNNNNNNNNNNNNNNNNNNNNNNNNNNNNNNNNNNNNNNNNNNNNNNNNNNNNNNNNNNNNNNNNNNNNNNNNNNNNNNNNNNaactcgtgaaaccagat------------gaaaaaatgggca--tctgaggcaactccttccttcaaaaagaagaaaaaaggata-gtgcagagactcaatgaag--ctgtctaacaaatggagttg-cgatcgtgcgt-ttagaattcttacatcgaaattccaaaaa-gatgaagaataaacctagacgcacacgtacttaaaaattaaatgaaaaaatgacggccccaatcttattttttgactatgaaaaggcggaagaattgttgtgaattgatttttagtttaagaaagaattgaatatttg-tttagtaaattatttattcccccgtcggatagatcttttgaaaacccgaccccttggatgggaaagaagaaagagtcccctttttcgtgtcaatcctgacaacaatgaaatttatagtaagaggaaaatccgtcgactttaaaaatcgtgagggttcaagtccctctttaaaagatactttgattttttaaataattatcctttttttttgttaacttaggtctcttcctcatttactcttacaaagggatacgagcagaaaagtttttctcttatcacaagtcttgtgatgtatgatgtaaatgtgagcagctttgagcaaggagtactctatttgaatgattcccaatacatataagtactcgtactaagacttacataaaaagtcttcaagatacaggaaattacgggacctagataagactttgtaataccctttaattgacatagaccccagttttttagtaaaatgagtagatggtggaaacctgcggagcagaaagacccgcgaacacgttaccaacccaaccccggcgcggattgcgcagcgcgccccgccccggtcctccggcggcgcggcgtcgtgtcgtaacaaaacgactctcggcaacggatatctcggctctcgcatcgatgaagaacgtagcgaaatgcgatacttggtgtgaattgcagaatcccgtgaaccatcgagtctttgaacgcaagttaagccctcgtggccagggcacgtctgtctgggcgtcacgcaccgcgtcgcccccgggatcggggcggagactggccccccgcgctcgggcgcggccggcctaaacgcagaccccgcggccgcgaaacggcgcgacgacccgagcggcccgc
Atraphaxis_suaedifolia_       NNNNNNNNNNNNNNNNNNNNNNNNNNNNNNNNNNNNNNNNNNNNNNNNNNNNNNNNNNNNNNNNNNNNNNNNNNNNNNNNNNNNNNNNNNNNNNNNNNNNNNNNNNNNNNNNNNNNNNNNNNNNNNNNNNNNNNNNNNNNNNNNNNNNNNNNNNNNNNNNNNNNNNNNNNNNNNNNNNNNNNNNNNNNNNNNNNNNNNNNNNNNNNNNNNNNNNNNNNNNNNNNNNNNNNNNNNNNNNNNNNNNNNNNNNNNNNNNNNNNNNNNNNNNNNNNNNNNNNNNNNNNNNNNNNNNNNNNNNNNNNNNNNNNNNNNNNNNNNNNNNNNNNNNNNNNNNNNNNNNNNNNNNNNNNNNNNNNNNNNNNNNNNNNNNNNNNNNNNNNNNNNNNNNNNNNNNNNNNNNNNNNNNNNNNNNNNNNNNNNNNNNNNNNNNNNNNNNNNNNNNNNNNNNNNNNNNNNNNNNNNNNNNNNNNNNNNNNNNNNNNNNNNNNNNNNNNNNNNNNNNNNNNNNNNNNNNNNNNNNNNNNNNNNNNNNNNNNNNNNNNNNNNNNNNNNNNNNNNNNNNNNNNNNNNNNNNNNNNNNNNNNNNNNNNNNNNNNNNNNNNNNNNNNNNNNNNNNNNNNNNNNNNNNNNNNNNNNNNNNNNNNNNNNNNNNNNNNNNNNNNNNNNNNNNNNNNNNNNNNNNNNNNNNNNNNNNNNNNNNNNNNNNNNNNNNNNNNNNNNNNNNNNNNNNNNNNNNNNNNNNNNNNNNNNNNNNNNNNNNNNNNNNNNNNNNNNNNNNNNNNNNNNNNNNNNNNNNNNNNNNNNNNNNNNNNNNNNNNNNNNNNNNNNNNNNNNNNNNNNNNNNNNNNNNNNNNNNNNNNNNNNNNNNNNNNNNNNNNNNNNNNNNNNNNNNNNNNNNNNNNNNNNNNNNNNNNNNNNNNNNNNNNNNNNNNNNNNNNNNNNNNNNNNNNNNNNNNNNNNNNNNNNNNNNNNNNNNNNNNNNNNNNNNNNNNNNNNNNNNNNNNNNNNNNNNNNNNNNNNNNNNNNNNNNNNNNNNNNNNNNNNNNNNNNNNNNNNNNNNNNNNNNNNNNNNNNNNNNNNNNNNNNNNNNNNNNNNNNNNNNNNNNNNNNNNNNNNNNNNNNNNNNNNNNNNNNNNNNNNNNNNNNNNNNNNNNNNNNNNNNNNNNNNNNNNNNNNNNNNNNNNNNNNNNNNNNNNNNNNNNNNNNNNNNNNNNNNNNNNNNNNNNNNNNNNNNNNNNNNNNNNNNNNNNNNNNNNNNNNNNNNNNNNNNNNNNNNNNNNNNNNNNNNNNNNNNNNNNNNNNNNNNNNNNNNNNNNNNNNNNNNNNNNNNNNNNNNNNNNNNNNNNNNNNNNNNNNNNNNNNNNNNNNNNNNNNNNNNNNNNNNNNNNNNNNNNNNNNNNNNNNNNNNNNNNNNNNNNNNNNNNNNNNNNNNNNNNNNNNNNNNNNNNNNNNNNNNNNNNNNNNNNNNNNNNNNNNNNNNNNNNNNNNNNNNNNNNNNNNNNNNNNNNaactttcaaattcagagaaaccctgg-aaaaaaaaatgggcaatcctgagccaactccttctttccaaaaggaaaaaaaaggataggtgcagagactcaatggaagctgttctaacaaatggagttggcgatcttgcgtataagaattcttccatcgaaattccaaaaaggatgaagaataaacctagacgcatacgtacttaaaaattaaatgaaaaaatgacgacccaaatcttattttatgactatgaaaaggcggaagaattgttgtgaatcgatttttagtttaagaaagaatcgaatattcgttttagtaaattatttattccccagtcggatagatctttcgaaaacccgacccattggacgagaatgaagatagagtcccattctacgtgtcaatcctgacaacaatgaaatttatagtaagaggaaaatccgtcgactttaaaaatcgtgagggttcaagtccctctataaaagatactttgattctctaactaattatcctctttttttgttaacttaggtctcttcctcatttactcttacaaaggtatccgagcagaaaagtttttctcttatcacaagtcttgtgatgtatgatgtaaa------------------------------------------------------------------------------------------------------------------------------------------------------------------------------------gaaacctgcggagcagaaagacccgcgaacacgttaccaacccaaccccggcgcggattgcgcagcgcgccccgccccggtcctccggcggcgcggcgtcgtgtcgtaacaaaacgactctcggcaacggatatctcggctctcgcatcgatgaagaacgtagcgaaatgcgatacttggtgtgaattgcagaatcccgtgaaccatcgagtctttgaacgcaagttaagccctcgtggccagggcacgtctgtctgggcgtcacgcaccgcgtcgcccccgggatcggggcggagactggccccccgcgctcgggcgcggccggcctaaacacagaccccgcggccgcgaaacggcgcgacgacccgagcggcccgc
Bistorta_vivipara_            NNNNNNNNNNNNNNNNNNNNNNNNNNNNNNNNNNNNNNNNNNNNNNNNNNNNNNNNNNNNNNNNNNNNNNNNNNNNNNNNNNNNNNNNNNNNNNNNNNNNNNNNNNNNNNNNNNNNNNNNNNNNNNNNNNNNNNNNNNNNNNNNNNNNNNNNNNNNNNNNNNNNNNNNNNNNNNNNNNNNNNNNNNNNNNNNNNNNNNNNNNNNNNNNNNNNNNNNNNNNNNNNNNNNNNNNNNNNNNNNNNNNNNNNNNNNNNNNNNNNNNNNNNNNNNNNNNNNNNNNNNNNNNNNNNNNNNNNNNNNNNNNNNNNNNNNNNNNNNNNNNNNNNNNNNNNNNNNNNNNNNNNNNNNNNNNNNNNNNNNNNNNNNNNNNNNNNNNNNNNNNNNNNNNNNNNNNNNNNNNNNNNNNNNNNNNNNNNNNNNNNNNNNNNNNNNNNNNNNNNNNNNNNNNNNNNNNNNNNNNNNNNNNNNNNNNNNNNNNNNNNNNNNNNNNNNNNNNNNNNNNNNNNNNNNNNNNNNNNNNNNNNNNNNNNNNNNNNNNNNNNNNNNNNNNNNNNNNNNNNNNNNNNNNNNNNNNNNNNNNNNNNNNNNNNNNNNNNNNNNNNNNNNNNNNNNNNNNNNNNNNNNNNNNNNNNNNNNNNNNNNNNNNNNNNNNNNNNNNNNNNNNNNNNNNNNNNNNNNNNNNNNNNNNNNNNNNNNNNNNNNNNNNNNNNNNNNNNNNNNNNNNNNNNNNNNNNNNNNNNNNNNNNNNNNNNNNNNNNNNNNNNNNNNNNNNNNNNNNNNNNNNNNNNNNNNNNNNNNNNNNNNNNNNNNNNNNNNNNNNNNNNNNNNNNNNNNNNNNNNNNNNNNNNNNNNNNNNNNNNNNNNNNNNNNNNNNNNNNNNNNNNNNNNNNNNNNNNNNNNNNNNNNNNNNNNNNNNNNNNNNNNNNNNNNNNNNNNNNNNNNNNNNNNNNNNNNNNNNNNNNNNNNNNNNNNNNNNNNNNNNNNNNNNNNNNNNNNNNNNNNNNNNNNNNNNNNNNNNNNNNNNNNNNNNNNNNNNNNNNNNNNNNNNNNNNNNNNNNNNNNNNNNNNNNNNNNNNNNNNNNNNNNNNNNNNNNNNNNNNNNNNNNNNNNNNNNNNNNNNNNNNNNNNNNNNNNNNNNNNNNNNNNNNNNNNNNNNNNNNNNNNNNNNNNNNNNNNNNNNNNNNNNNNNNNNNNNNNNNNNNNNNNNNNNNNNNNNNNNNNNNNNNNNNNNNNNNNNNNNNNNNNNNNNNNNNNNNNNNNNNNNNNNNNNNNNNNNNNNNNNNNNNNNNNNNNNNNNNNNNNNNNNNNNNNNNNNNNNNNNNNNNNNNNNNNNNNNNNNNNNNNNNNNNNNNNNNNNNNNNNNNNNNNNNNNNNNNNNNNNNNNNNNNNNNNNNNNNNNNNNNNNNNNNNNNNNNNNNNNNNNNNNNNNNNNNNNNNNNNNNNNNNNNNNNNNNNNNNNNNNNNNNNNNNNNNNNNNNNNNNNNNNNNNNNNNNNNNNNNNNNNNNNNaactttcaaattcagagaaaccctggaattaaaacacgggcaatcctgagccaactcctgctttccaaaaaggaaaaaaaggataggtgcagagactcaatggaagctgttctaacaaatggagttgtctgtcatgcatatacgaattcttacatctaaactccaaaaaggatgaagaagaaacctataggcatacgtacttaaataaaatgaaaattgatgacgacccgaatcttattttatgaatatgaacaaatggaagaattattatgaatcgattccgcgttgaagaaagaatcgaatattcg-tttcttaacttatttactccacagtctgatagatct--------accgatccatcggatgagaatgaagatagagtcccattctacgtgtcactcccgacaacaatgaaatttatagtaagaggaaaatccgtcgacttttaaaatcgtgagggttcaagtccctctataaaagctcatttaattctctaactaattatcttatccaattttttttttgggtctcttcctccacag-----acaaaggtcttcg--------agtttttctcttctcacaagtcttg-------tgatgtaaatgtgaccagctttgagcaaggagtacttcatttgaatgattcccaatatatatcattactcgtactaagacttacatacaaagtcttcaagatccaggaaattccggggactaaataatactttgtaataccctttaattgacatagacctcagttttctactaaaatgagtagataatgg-aacctgcaaagcagaaagacccgcgaactcgttaccaa-cgaaccccggcgcggattgcgcagcgcgccgccactcggtcacccggtg--gcggcgacgtgtcgtaactgaacgactctcggcaacggatatctcggctctcgcatcgatgaagaacgtagcgaaatgcgatacttggtgtgaattgcagaatcccgtgaaccatcgagtctttgaacgcaagttaagccttcgggccgagggcacgtctgcatgggcgtcacgcacagcgtcgcccccgggcgtggggcggattctggccccccgtgtgcgcgcgcggtcggcctaaaatcagaccccgtggccgcgaaatgccgcgacgacttccgtggccctc
Fallopia_baldschuanica_       NNNNNNNNNNNNNNNNNNNNNNNNNNNNNNNNNNNNNNNNNNNNNNNNNNNNNNNNNNNNNNNNNNNNNNNNNNNNNNNNNNNNNNNNNNNNNNNNNNNNNNNNNNNNNNNNNNNNNNNNNNNNNNNNNNNNNNNNNNNNNNNNNNNNNNNNNNNNNNNNNNNNNNNNNNNNNNNNNNNNNNNNNNNNNNNNNNNNNNNNNNNNNNNNNNNNNNNNNNNNNNNNNNNNNNNNNNNNNNNNNNNNNNNNNNNNNNNNNNNNNNNNNNNNNNNNNNNNNNNNNNNNNNNNNNNNNNNNNNNNNNNNNNNNNNNNNNNNNNNNNNNNNNNNNNNNNNNNNNNNNNNNNNNNNNNNNNNNNNNNNNNNNNNNNNNNNNNNNNNNNNNNNNNNNNNNNNNNNNNNNNNNNNNNNNNNNNNNNNNNNNNNNNNNNNNNNNNNNNNNNNNNNNNNNNNNNNNNNNNNNNNNNNNNNNNNNNNNNNNNNNNNNNNNNNNNNNNNNNNNNNNNNNNNNNNNNNNNNNNNNNNNNNNNNNNNNNNNNNNNNNNNNNNNNNNNNNNNNNNNNNNNNNNNNNNNNNNNNNNNNNNNNNNNNNNNNNNNNNNNNNNNNNNNNNNNNNNNNNNNNNNNNNNNNNNNNNNNNNNNNNNNNNNNNNNNNNNNNNNNNNNNNNNNNNNNNNNNNNNNNNNNNNNNNNNNNNNNNNNNNNNNNNNNNNNNNNNNNNNNNNNNNNNNNNNNNNNNNNNNNNNNNNNNNNNNNNNNNNNNNNNNNNNNNNNNNNNNNNNNNNNNNNNNNNNNNNNNNNNNNNNNNNNNNNNNNNNNNNNNNNNNNNNNNNNNNNNNNNNNNNNNNNNNNNNNNNNNNNNNNNNNNNNNNNNNNNNNNNNNNNNNNNNNNNNNNNNNNNNNNNNNNNNNNNNNNNNNNNNNNNNNNNNNNNNNNNNNNNNNNNNNNNNNNNNNNNNNNNNNNNNNNNNNNNNNNNNNNNNNNNNNNNNNNNNNNNNNNNNNNNNNNNNNNNNNNNNNNNNNNNNNNNNNNNNNNNNNNNNNNNNNNNNNNNNNNNNNNNNNNNNNNNNNNNNNNNNNNNNNNNNNNNNNNNNNNNNNNNNNNNNNNNNNNNNNNNNNNNNNNNNNNNNNNNNNNNNNNNNNNNNNNNNNNNNNNNNNNNNNNNNNNNNNNNNNNNNNNNNNNNNNNNNNNNNNNNNNNNNNNNNNNNNNNNNNNNNNNNNNNNNNNNNNNNNNNNNNNNNNNNNNNNNNNNNNNNNNNNNNNNNNNNNNNNNNNNNNNNNNNNNNNNNNNNNNNNNNNNNNNNNNNNNNNNNNNNNNNNNNNNNNNNNNNNNNNNNNNNNNNNNNNNNNNNNNNNNNNNNNNNNNNNNNNNNNNNNNNNNNNNNNNNNNNNNNNNNNNNNNNNNNNNNNNNNNNNNNNNNNNNNNNNNNNNNNNNNNNNNNNNNNNNNNNNNNNNNNNNNNNNNNNNNNNNNNNNNNNNNNNNNNNNNNNNNNNNNNNNNNNNNNNNNNaactttcaaattcagagaaaccctggaataaaaaaatgggcaatcctgagccaactccttctttccaaaaggaaacaaaaggataggtgcagagactcaatggaagttgttctaacaaatggagttgacggtcttgcgtataagaattcttccatcgaaactccaaaaaggatgaagaataaacctagacgcatacgtactttaaatgaaaaaatatggatgacgacccgaatcttattttatgactatgaaaaagtggaagaattgttgtgaattgattccaagtttaagaaagaatcgaatattcgttttagtaaatt--ttattccccagtccgatagatct---------ccgacccatcggatgagaatgaagatagagtcccattctacgtgtcaatcctgacaacaatgaaatttatagtaaaaggaaaatccgtcgactttaaaaatcgtgagggttcaagtccctctataaacgctcccttgattctctaactaattatcctctttttttgttaacttgggtctcttcctcatttcctcttacaaaggtatccgagcataaaagtttttctcttatcaccagtcttgtgatgtatgatgtaaatgtgagcagctttgagcaaggagtactctatttgaatgattcccaatacatatcattactcatactaagacttacaaaaaaagtcttcaagatacaggaaattccgggacctagataagactttgtaatatcctttaattgacatagaacccagttttctagtaaaatgagtagacgatggaaacctgcggagcagaaagacccgcgaacccgttgccaacacaaccccggcgcggattgcgcagcgcgccccgcgccggycctccggcgcggcggcgtcgcgtcgtaacagaacgactctcggcaacggatatctcggctctcgcatcgatgaagaacgtagcgaaatgcgatacttggtgtgaattgcagaatcccgcgaaccatcgagtctttgaacgcaagttaagccctcgtggccagggcacgtctgtctgggcgtcacgcaccgcgtcgcccccggggccggggcggagactggccccccgtgcgcgcgcgcggccggcctaaacgcagaccccgcggccgcgrarcggcgcgacgacccgagcggccccc
Fallopia_koreana_             NNNNNNNNNNNNNNNNNNNNNNNNNNNNNNNNNNNNNNNNNNNNNNNNNNNNNNNNNNNNNNNNNNNNNNNNNNNNNNNNNNNNNNNNNNNNNNNNNNNNNNNNNNNNNNNNNNNNNNNNNNNNNNNNNNNNNNNNNNNNNNNNNNNNNNNNNNNNNNNNNNNNNNNNNNNNNNNNNNNNNNNNNNNNNNNNNNNNNNNNNNNNNNNNNNNNNNNNNNNNNNNNNNNNNNNNNNNNNNNNNNNNNNNNNNNNNNNNNNNNNNNNNNNNNNNNNNNNNNNNNNNNNNNNNNNNNNNNNNNNNNNNNNNNNNNNNNNNNNNNNNNNNNNNNNNNNNNNNNNNNNNNNNNNNNNNNNNNNNNNNNNNNNNNNNNNNNNNNNNNNNNNNNNNNNNNNNNNNNNNNNNNNNNNNNNNNNNNNNNNNNNNNNNNNNNNNNNNNNNNNNNNNNNNNNNNNNNNNNNNNNNNNNNNNNNNNNNNNNNNNNNNNNNNNNNNNNNNNNNNNNNNNNNNNNNNNNNNNNNNNNNNNNNNNNNNNNNNNNNNNNNNNNNNNNNNNNNNNNNNNNNNNNNNNNNNNNNNNNNNNNNNNNNNNNNNNNNNNNNNNNNNNNNNNNNNNNNNNNNNNNNNNNNNNNNNNNNNNNNNNNNNNNNNNNNNNNNNNNNNNNNNNNNNNNNNNNNNNNNNNNNNNNNNNNNNNNNNNNNNNNNNNNNNNNNNNNNNNNNNNNNNNNNNNNNNNNNNNNNNNNNNNNNNNNNNNNNNNNNNNNNNNNNNNNNNNNNNNNNNNNNNNNNNNNNNNNNNNNNNNNNNNNNNNNNNNNNNNNNNNNNNNNNNNNNNNNNNNNNNNNNNNNNNNNNNNNNNNNNNNNNNNNNNNNNNNNNNNNNNNNNNNNNNNNNNNNNNNNNNNNNNNNNNNNNNNNNNNNNNNNNNNNNNNNNNNNNNNNNNNNNNNNNNNNNNNNNNNNNNNNNNNNNNNNNNNNNNNNNNNNNNNNNNNNNNNNNNNNNNNNNNNNNNNNNNNNNNNNNNNNNNNNNNNNNNNNNNNNNNNNNNNNNNNNNNNNNNNNNNNNNNNNNNNNNNNNNNNNNNNNNNNNNNNNNNNNNNNNNNNNNNNNNNNNNNNNNNNNNNNNNNNNNNNNNNNNNNNNNNNNNNNNNNNNNNNNNNNNNNNNNNNNNNNNNNNNNNNNNNNNNNNNNNNNNNNNNNNNNNNNNNNNNNNNNNNNNNNNNNNNNNNNNNNNNNNNNNNNNNNNNNNNNNNNNNNNNNNNNNNNNNNNNNNNNNNNNNNNNNNNNNNNNNNNNNNNNNNNNNNNNNNNNNNNNNNNNNNNNNNNNNNNNNNNNNNNNNNNNNNNNNNNNNNNNNNNNNNNNNNNNNNNNNNNNNNNNNNNNNNNNNNNNNNNNNNNNNNNNNNNNNNNNNNNNNNNNNNNNNNNNNNNNNNNNNNNNNNNNNNNNNNNNNNNNNNNNNNNNNNNNNNNNNNNNNNNNNNNNNNNNNNNNNNNNNNNNNNNNNNNNNNNNN-----------------------------------------------------------------------------------------------------------------------------------------------------------------------------------------------------------------------------------------------------------------------------------------------------------------------------------------------------------------------------------------------------------------------------------------------------------------------------ggttcaagtccctctataaacgctcctttgattctctaactaattatcctctttttttgttaacttgggtctcttcctcatttaatcttacaaaggtatccgagcagaaaagtttttctcttatcaccagtcttgtgatgtatgatgtaaatgtgagcagctttgagcaagcagtactctatttgaatgattcccaatacatatcattactcatactaagacttacaaaaaaagtcttcaagatacaggaaattccgggacctagataagactttgtaatatcctttaattgacatagaacccagttttctagtaaaatgagtagacgatggaaacctgcggagcagaaagacccgcgaacccgttaccaacacaaccccggcgcggattgcgcggcgcgccccgcgccggtcctccggcgcggcggcgtcgcgtcgtaacagaacgactctcggcaacggatatctcggctctcgcatcgatgaagaacgtagcgaaatgcgatacttggtgtgaattgcagaatcccgtgaaccatcgagtctttgaacgcaagttaagccctcgtggccagggcacgtctgtctgggcgtcacgcaccgcgtcgcccccggggcgggggcggagactggccccccgtgcgcgcgcgcggccggcctaaacgcagaccccgcggccgcgagacggcgcgacgacccgagcggccccc
Fallopia_scandens_            NNNNNNNNNNNNNNNNNNNNNNNNNNNNNNNNNNNNNNNNNNNNNNNNNNNNNNNNNNNNNNNNNNNNNNNNNNNNNNNNNNNNNNNNNNNNNNNNNNNNNNNNNNNNNNNNNNNNNNNNNNNNNNNNNNNNNNNNNNNNNNNNNNNNNNNNNNNNNNNNNNNNNNNNNNNNNNNNNNNNNNNNNNNNNNNNNNNNNNNNNNNNNNNNNNNNNNNNNNNNNNNNNNNNNNNNNNNNNNNNNNNNNNNNNNNNNNNNNNNNNNNNNNNNNNNNNNNNNNNNNNNNNNNNNNNNNNNNNNNNNNNNNNNNNNNNNNNNNNNNNNNNNNNNNNNNNNNNNNNNNNNNNNNNNNNNNNNNNNNNNNNNNNNNNNNNNNNNNNNNNNNNNNNNNNNNNNNNNNNNNNNNNNNNNNNNNNNNNNNNNNNNNNNNNNNNNNNNNNNNNNNNNNNNNNNNNNNNNNNNNNNNNNNNNNNNNNNNNNNNNNNNNNNNNNNNNNNNNNNNNNNNNNNNNNNNNNNNNNNNNNNNNNNNNNNNNNNNNNNNNNNNNNNNNNNNNNNNNNNNNNNNNNNNNNNNNNNNNNNNNNNNNNNNNNNNNNNNNNNNNNNNNNNNNNNNNNNNNNNNNNNNNNNNNNNNNNNNNNNNNNNNNNNNNNNNNNNNNNNNNNNNNNNNNNNNNNNNNNNNNNNNNNNNNNNNNNNNNNNNNNNNNNNNNNNNNNNNNNNNNNNNNNNNNNNNNNNNNNNNNNNNNNNNNNNNNNNNNNNNNNNNNNNNNNNNNNNNNNNNNNNNNNNNNNNNNNNNNNNNNNNNNNNNNNNNNNNNNNNNNNNNNNNNNNNNNNNNNNNNNNNNNNNNNNNNNNNNNNNNNNNNNNNNNNNNNNNNNNNNNNNNNNNNNNNNNNNNNNNNNNNNNNNNNNNNNNNNNNNNNNNNNNNNNNNNNNNNNNNNNNNNNNNNNNNNNNNNNNNNNNNNNNNNNNNNNNNNNNNNNNNNNNNNNNNNNNNNNNNNNNNNNNNNNNNNNNNNNNNNNNNNNNNNNNNNNNNNNNNNNNNNNNNNNNNNNNNNNNNNNNNNNNNNNNNNNNNNNNNNNNNNNNNNNNNNNNNNNNNNNNNNNNNNNNNNNNNNNNNNNNNNNNNNNNNNNNNNNNNNNNNNNNNNNNNNNNNNNNNNNNNNNNNNNNNNNNNNNNNNNNNNNNNNNNNNNNNNNNNNNNNNNNNNNNNNNNNNNNNNNNNNNNNNNNNNNNNNNNNNNNNNNNNNNNNNNNNNNNNNNNNNNNNNNNNNNNNNNNNNNNNNNNNNNNNNNNNNNNNNNNNNNNNNNNNNNNNNNNNNNNNNNNNNNNNNNNNNNNNNNNNNNNNNNNNNNNNNNNNNNNNNNNNNNNNNNNNNNNNNNNNNNNNNNNNNNNNNNNNNNNNNNNNNNNNNNNNNNNNNNNNNNNNNNNNNNNNNNNNNNNNNNNNNNNNNNNNNNNNNNNNNNNNNNNNNNNNNNNNNNNNNNNNNNNNNNNNNNNNNNNNNNNNNaactttcaaattcagagaaaccctggaataaaaaaatgggcaatcctgagccaactccttctttccaaaaggaaacaaaaggataggtgcagagactcaatggaagttgttctaacaaatggagttgacggtcttgcgtataagaattcttccatcgaaactccaaaaaggatgaagaataaacctagacgcatacgtacttaaaatgaaaaaatatggatgacgacccgaatcttattttatgactatgaaaaagtggaagaattgttgtgaattgattccaagtttaagaaagaatcgaatattcgttttagtaaatg--ctattccccagtccgatagatct---------ccgacccatcggatgagaatgaagatagagtcccattctacgtgtcaatcctgacaacaatgaaatttatagtaagaggaaaatccgtcgactttaaaaatcgtgagggttcaagtccctctataaacgcccctttgattctctaactaattatcctctttttttgttaacttgggtcgcttcctcatttcctcttacaaaggtatccgagcagaaaagtttttctcttatcaccagtcttgtgatgtatgatgtaaatgtgagcggctttgagcaaggagtactctatttgaatgattctcaatacatatcattactcatactaagacttacaaaaaaagtcttaaagatacaggaaattccgggacctagataagactttgtaatatccttaaattgacatagaacctagttttcgagtaaaatgagtagacggtggaaacctgcggagcagaaagacccgcgaacccgttaccaacacaaccccggcgcggattgcgcagcgcgccccgc-ccggtcctccggcgcggcggcgtcgtgtcgtaacaaaacgactctcggcaacggatatctcggctctcgcatcgatgaagaacgtagcgaaatgcgatacttggtgtgaattgcagaatcccgtgaaccatcgagtctttgaacgcaagttaagccctcgtggccagggcacgtctgtctgggcgtcacgcaccgcgtcgcccccgggatcggggcggagactggccccccgtgcgcgcgcgcggccggcctaaacgcagaccccgcggccgcgaaacggcgcgacgacccgagcggtccac
Koenigia_islandica_           NNNNNNNNNNNNNNNNNNNNNNNNNNNNNNNNNNNNNNNNNNNNNNNNNNNNNNNNNNNNNNNNNNNNNNNNNNNNNNNNNNNNNNNNNNNNNNNNNNNNNNNNNNNNNNNNNNNNNNNNNNNNNNNNNNNNNNNNNNNNNNNNNNNNNNNNNNNNNNNNNNNNNNNNNNNNNNNNNNNNNNNNNNNNNNNNNNNNNNNNNNNNNNNNNNNNNNNNNNNNNNNNNNNNNNNNNNNNNNNNNNNNNNNNNNNNNNNNNNNNNNNNNNNNNNNNNNNNNNNNNNNNNNNNNNNNNNNNNNNNNNNNNNNNNNNNNNNNNNNNNNNNNNNNNNNNNNNNNNNNNNNNNNNNNNNNNNNNNNNNNNNNNNNNNNNNNNNNNNNNNNNNNNNNNNNNNNNNNNNNNNNNNNNNNNNNNNNNNNNNNNNNNNNNNNNNNNNNNNNNNNNNNNNNNNNNNNNNNNNNNNNNNNNNNNNNNNNNNNNNNNNNNNNNNNNNNNNNNNNNNNNNNNNNNNNNNNNNNNNNNNNNNNNNNNNNNNNNNNNNNNNNNNNNNNNNNNNNNNNNNNNNNNNNNNNNNNNNNNNNNNNNNNNNNNNNNNNNNNNNNNNNNNNNNNNNNNNNNNNNNNNNNNNNNNNNNNNNNNNNNNNNNNNNNNNNNNNNNNNNNNNNNNNNNNNNNNNNNNNNNNNNNNNNNNNNNNNNNNNNNNNNNNNNNNNNNNNNNNNNNNNNNNNNNNNNNNNNNNNNNNNNNNNNNNNNNNNNNNNNNNNNNNNNNNNNNNNNNNNNNNNNNNNNNNNNNNNNNNNNNNNNNNNNNNNNNNNNNNNNNNNNNNNNNNNNNNNNNNNNNNNNNNNNNNNNNNNNNNNNNNNNNNNNNNNNNNNNNNNNNNNNNNNNNNNNNNNNNNNNNNNNNNNNNNNNNNNNNNNNNNNNNNNNNNNNNNNNNNNNNNNNNNNNNNNNNNNNNNNNNNNNNNNNNNNNNNNNNNNNNNNNNNNNNNNNNNNNNNNNNNNNNNNNNNNNNNNNNNNNNNNNNNNNNNNNNNNNNNNNNNNNNNNNNNNNNNNNNNNNNNNNNNNNNNNNNNNNNNNNNNNNNNNNNNNNNNNNNNNNNNNNNNNNNNNNNNNNNNNNNNNNNNNNNNNNNNNNNNNNNNNNNNNNNNNNNNNNNNNNNNNNNNNNNNNNNNNNNNNNNNNNNNNNNNNNNNNNNNNNNNNNNNNNNNNNNNNNNNNNNNNNNNNNNNNNNNNNNNNNNNNNNNNNNNNNNNNNNNNNNNNNNNNNNNNNNNNNNNNNNNNNNNNNNNNNNNNNNNNNNNNNNNNNNNNNNNNNNNNNNNNNNNNNNNNNNNNNNNNNNNNNNNNNNNNNNNNNNNNNNNNNNNNNNNNNNNNNNNNNNNNNNNNNNNNNNNNNNNNNNNNNNNNNNNNNNNNNNNNNNNNNNNNNNNNNNNNNNNNNNNNNNNNNNNNNNNNNNNNNNNNNNNNNNNNNNNNNNNNNNNNNNNNNNNNNNNNNNNNNNNNNNNNNaattttaaaattcagagaaaccctggaataaaaaaatgggcaatcctgagccaactcctgctttccaaaagtaaaaaaacggataggtgcagagactcaacggaagctgttctaacaaatggagttgcctctcaggcatatatgaattcttccatataaacttaaaaagggatgaagaataaacctataggcatacctacttaaataaatagaatattgataacgacctgaatcttattttatgaatatgaacaaataaaataattattatgaatcgatttcaagttgaagaaataatataatattcg-tttcttaaaatatttactccacagtctgatagatcttttgaggaaccaacccgttggatgagaatgaagatagagtcccattctacgtgtcaatctcgacaacaatgaaatttatagtaagaggaaaatccgtcgattttaaaaatcgtgagggttcaagtccctctataagagctca--------tataactaattctcctctttttttgttaactggggtctcttcc------------acaaagggtttcgag--------tttttctcttatcacaaacaaagtgtcttatgatataaatgtgaacagttgtgagcaaggagtactccatttgaatgatttgcaatacatctgatt----------agacttacatacaaa------------------------------------------gtaatacccagtaattgacataaaccccagttttttagtaaactgaggatatgatggaaacctgcatagcagaaagacccgtgaactcgttaatcaactaaccccggcgcggattgcgcagcgccccgcatccagggtacctgaag--gcggtgacgtgtcgtaattaaacgactctcggcaacggatatctcggctctcgcatcgatgaagaacgtagcgaaatgcgatacttggtgtgaattgcagaatcccgtgaaccatcgagtctttgaacgcaagttaagccttcgggccaagggcacgcctgcctgggcgtcacgcaccgcgtcgccctcgggttgttggcggagaatggccccccgtgctcgctcacggtcggcctaaatacggaccccgtggccccgaaatgccgcgacgactttcgcggtcctc
Limonium_delicatulum_         NNNNNNNNNNNNNNNNNNNNNNNNNNNNNNNNNNNNNNNNNNNNNNNNNNNNNNNNNNNNNNNNNNNNNNNNNNNNNNNNNNNNNNNNNNNNNNNNNNNNNNNNNNNNNNNNNNNNNNNNNNNNNNNNNNNNNNNNNNNNNNNNNNNNNNNNNNNNNNNNNNNNNNNNNNNNNNNNNNNNNNNNNNNNNNNNNNNNNNNNNNNNNNNNNNNNNNNNNNNNNNNNNNNNNNNNNNNNNNNNNNNNNNNNNNNNNNNNNNNNNNNNNNNNNNNNNNNNNNNNNNNNNNNNNNNNNNNNNNNNNNNNNNNNNNNNNNNNNNNNNNNNNNNNNNNNNNNNNNNNNNNNNNNNNNNNNNNNNNNNNNNNNNNNNNNNNNNNNNNNNNNNNNNNNNNNNNNNNNNNNNNNNNNNNNNNNNNNNNNNNNNNNNNNNNNNNNNNNNNNNNNNNNNNNNNNNNNNNNNNNNNNNNNNNNNNNNNNNNNNNNNNNNNNNNNNNNNNNNNNNNNNNNNNNNNNNNNNNNNNNNNNNNNNNNNNNNNNNNNNNNNNNNNNNNNNNNNNNNNNNNNNNNNNNNNNNNNNNNNNNNNNNNNNNNNNNNNNNNNNNNNNNNNNNNNNNNNNNNNNNNNNNNNNNNNNNNNNNNNNNNNNNNNNNNNNNNNNNNNNNNNNNNNNNNNNNNNNNNNNNNNNNNNNNNNNNNNNNNNNNNNNNNNNNNNNNNNNNNNNNNNNNNNNNNNNNNNNNNNNNNNNNNNNNNNNNNNNNNNNNNNNNNNNNNNNNNNNNNNNNNNNNNNNNNNNNNNNNNNNNNNNNNNNNNNNNNNNNNNNNNNNNNNNNNNNNNNNNNNNNNNNNNNNNNNNNNNNNNNNNNNNNNNNNNNNNNNNNNNNNNNNNNNNNNNNNNNNNNNNNNNNNNNNNNNNNNNNNNNNNNNNNNNNNNNNNNNNNNNNNNNNNNNNNNNNNNNNNNNNNNNNNNNNNNNNNNNNNNNNNNNNNNNNNNNNNNNNNNNNNNNNNNNNNNNNNNNNNNNNNNNNNNNNNNNNNNNNNNNNNNNNNNNNNNNNNNNNNNNNNNNNNNNNNNNNNNNNNNNNNNNNNNNNNNNNNNNNNNNNNNNNNNNNNNNNNNNNNNNNNNNNNNNNNNNNNNNNNNNNNNNNNNNNNNNNNNNNNNNNNNNNNNNNNNNNNNNNNNNNNNNNNNNNNNNNNNNNNNNNNNNNNNNNNNNNNNNNNNNNNNNNNNNNNNNNNNNNNNNNNNNNNNNNNNNNNNNNNNNNNNNNNNNNNNNNNNNNNNNNNNNNNNNNNNNNNNNNNNNNNNNNNNNNNNNNNNNNNNNNNNNNNNNNNNNNNNNNNNNNNNNNNNNNNNNNNNNNNNNNNNNNNNNNNNNNNNNNNNNNNNNNNNNNNNNNNNNNNNNNNNNNNNNNNNNNNNNNNNNNNNNNNNNNNNNNNNNNNNNNNNNNNNNNNNNNNNNNNNNNNNNNNNNNNNNNNNNNNNNNNNNNNNNNNNNNNNNNNNNNNNNNNNNNaactttcgtaatcagagaaaccctggaatagaaaaatgggcaatcctgagccaactcccgctttccaaat----aaaaaaggataggtgcagagactcgatggaagctattctaacaaatgtcgttgacttcgttgcatataagaattaatc--------ctccaaaaaggatgaagaagaagcgtatatacatatgtatacgttcgaaaaaagaattcatgataacccgaatactttcatattcatataaaaaaatggaataattgttgtgaattgattccaagttgaagaaagaatcgaatatgaa-tttcataaattaattgaccctgcttctgatagatcttttgaagagccaatcaattggatgagaatgaagatagagtcccattctacatgtcaataccgacaagaatgaaatttatagtaagaggaaaatccgtcgactttataaatcgtgagggttcaagtccctctataaaagctcatttgattctgtaactagttatcctc-tttttcgttaacttggttctcttcctaatttactcttataaaggtatctgagcataaaaattttattattattacaagtcttgtgatagaaatgatagatgtgaccagctttgagaaatgagtattcattttgaatgattcacaatacatattatttattgtactaaaacttacatacaaagtcttctagatccaagaaattctgaggcctagataacactttgtaatatcctttaattgacatagaaacatgttatctagtaacatgagtagatactggagnactgcacccttaagccacatgttaacttgttatgaa-catttttcggcgcggnatgcgtaacgtaaagcctttgctgccgcttggctgagggtgttgggtcgtgctttaatgactcttggaaacggatatctcggctcttgcatcgatgaagaacgtagcgaaatgcgatacttggtgtgaattgcagaatcccgtgaaccatcgagtctttgaacgcaagttgaagctatttggctgaggcacgtcttcctgggtgtcatacattgcgctgcccctatgagcggggcggagaatggtctcctatgtgtgcacatggctggcttaaacatggagctcgacgtagtga-gcactgtgatgagtgccgtgctgagt
Muehlenbeckia_rhyticarya_     NNNNNNNNNNNNNNNNNNNNNNNNNNNNNNNNNNNNNNNNNNNNNNNNNNNNNNNNNNNNNNNNNNNNNNNNNNNNNNNNNNNNNNNNNNNNNNNNNNNNNNNNNNNNNNNNNNNNNNNNNNNNNNNNNNNNNNNNNNNNNNNNNNNNNNNNNNNNNNNNNNNNNNNNNNNNNNNNNNNNNNNNNNNNNNNNNNNNNNNNNNNNNNNNNNNNNNNNNNNNNNNNNNNNNNNNNNNNNNNNNNNNNNNNNNNNNNNNNNNNNNNNNNNNNNNNNNNNNNNNNNNNNNNNNNNNNNNNNNNNNNNNNNNNNNNNNNNNNNNNNNNNNNNNNNNNNNNNNNNNNNNNNNNNNNNNNNNNNNNNNNNNNNNNNNNNNNNNNNNNNNNNNNNNNNNNNNNNNNNNNNNNNNNNNNNNNNNNNNNNNNNNNNNNNNNNNNNNNNNNNNNNNNNNNNNNNNNNNNNNNNNNNNNNNNNNNNNNNNNNNNNNNNNNNNNNNNNNNNNNNNNNNNNNNNNNNNNNNNNNNNNNNNNNNNNNNNNNNNNNNNNNNNNNNNNNNNNNNNNNNNNNNNNNNNNNNNNNNNNNNNNNNNNNNNNNNNNNNNNNNNNNNNNNNNNNNNNNNNNNNNNNNNNNNNNNNNNNNNNNNNNNNNNNNNNNNNNNNNNNNNNNNNNNNNNNNNNNNNNNNNNNNNNNNNNNNNNNNNNNNNNNNNNNNNNNNNNNNNNNNNNNNNNNNNNNNNNNNNNNNNNNNNNNNNNNNNNNNNNNNNNNNNNNNNNNNNNNNNNNNNNNNNNNNNNNNNNNNNNNNNNNNNNNNNNNNNNNNNNNNNNNNNNNNNNNNNNNNNNNNNNNNNNNNNNNNNNNNNNNNNNNNNNNNNNNNNNNNNNNNNNNNNNNNNNNNNNNNNNNNNNNNNNNNNNNNNNNNNNNNNNNNNNNNNNNNNNNNNNNNNNNNNNNNNNNNNNNNNNNNNNNNNNNNNNNNNNNNNNNNNNNNNNNNNNNNNNNNNNNNNNNNNNNNNNNNNNNNNNNNNNNNNNNNNNNNNNNNNNNNNNNNNNNNNNNNNNNNNNNNNNNNNNNNNNNNNNNNNNNNNNNNNNNNNNNNNNNNNNNNNNNNNNNNNNNNNNNNNNNNNNNNNNNNNNNNNNNNNNNNNNNNNNNNNNNNNNNNNNNNNNNNNNNNNNNNNNNNNNNNNNNNNNNNNNNNNNNNNNNNNNNNNNNNNNNNNNNNNNNNNNNNNNNNNNNNNNNNNNNNNNNNNNNNNNNNNNNNNNNNNNNNNNNNNNNNNNNNNNNNNNNNNNNNNNNNNNNNNNNNNNNNNNNNNNNNNNNNNNNNNNNNNNNNNNNNNNNNNNNNNNNNNNNNNNNNNNNNNNNNNNNNNNNNNNNNNNNNNNNNNNNNNNNNNNNNNNNNNNNNNNNNNNNNNNNNNNNNNNNNNNNNNNNNNNNNNNNNNNNNNNNNNNNNNNNNNNNNNNNNNNNNNNNNNNNNNNNNNNNNNNNNNNNNNNNNNNNNNNNNNNNNNNNaactttcaaattcagagaaaccctggaataaaaaaatgggcaatcctgagccaactccttctttccaaaaggaaacaaaaggataggtgcagagactcaatggaagttgttctaacaaatggagttgacggtcttgcgtataagaattcttccatcgaaactccaaaaaggatgaagaataaacctagatgcatacgtacttaaaatgaaaaaatattgatgacgacccgaatcttattttatgactatgaaaaagtggaagaattgttgtgaatcgattccaagtttaagaaagaatcgaatattcgttttagtaaattatttattccccagtccgatagatcttttgaaaacccgacccatcggatgagaatgaagatagagtcccgttctacgtgtcaatcctgacaacaatgaaatttatagtaagaggaaaatccgtcgactttaaaaatcgtgagggttcaagtccctctataaaagatcctttgattctctaactaattatcctctttttttgttaacttgggtctcttcctcatttactctgacaaaggtatccgagcagaaaagtttttctcttatcacaagtcttgtgatgtatgatgtaaatgtgagcagctttgagcaaggagtactctatttgaatgattcccaatacatatcattactcatactaagacttac-aaaaaagtcttcaagatacaggaaattccgggacctagataagactttgtaataccctttaattgacatagaacccagttttctagtaaaatgagtagacgatggaaacctgcggagcagaacgacccgcgaacccgttaccaacacaaccccggcgcggattgcgcagcgcgccccgcgccgggcctccggcgcggcggcgtcgtgtcgtaacagaacgactctcggcaacggatatctcggctctcgcatcgatgaagaacgtagcgaaatgcgatacttggtgtgaattgcagaatcccgtgaaccatcgagtctttgaacgcaagttaagccctcgtggccagggcacgtctgtctgggcgtcacgcaccgcgtsgcccccgggatcggggcggagactggccccccgtgcgcgcgcgcggccggcccaaacgcagaccccgcggccgcgaagcggcgcgacgacccgagcggccccc
Plumbago_auriculata_          NNNNNNNNNNNNNNNNNNNNNNNNNNNNNNNNNNNNNNNNNNNNNNNNNNNNNNNNNNNNNNNNNNNNNNNNNNNNNNNNNNNNNNNNNNNNNNNNNNNNNNNNNNNNNNNNNNNNNNNNNNNNNNNNNNNNNNNNNNNNNNNNNNNNNNNNNNNNNNNNNNNNNNNNNNNNNNNNNNNNNNNNNNNNNNNNNNNNNNNNNNNNNNNNNNNNNNNNNNNNNNNNNNNNNNNNNNNNNNNNNNNNNNNNNNNNNNNNNNNNNNNNNNNNNNNNNNNNNNNNNNNNNNNNNNNNNNNNNNNNNNNNNNNNNNNNNNNNNNNNNNNNNNNNNNNNNNNNNNNNNNNNNNNNNNNNNNNNNNNNNNNNNNNNNNNNNNNNNNNNNNNNNNNNNNNNNNNNNNNNNNNNNNNNNNNNNNNNNNNNNNNNNNNNNNNNNNNNNNNNNNNNNNNNNNNNNNNNNNNNNNNNNNNNNNNNNNNNNNNNNNNNNNNNNNNNNNNNNNNNNNNNNNNNNNNNNNNNNNNNNNNNNNNNNNNNNNNNNNNNNNNNNNNNNNNNNNNNNNNNNNNNNNNNNNNNNNNNNNNNNNNNNNNNNNNNNNNNNNNNNNNNNNNNNNNNNNNNNNNNNNNNNNNNNNNNNNNNNNNNNNNNNNNNNNNNNNNNNNNNNNNNNNNNNNNNNNNNNNNNNNNNNNNNNNNNNNNNNNNNNNNNNNNNNNNNNNNNNNNNNNNNNNNNNNNNNNNNNNNNNNNNNNNNNNNNNNNNNNNNNNNNNNNNNNNNNNNNNNNNNNNNNNNNNNNNNNNNNNNNNNNNNNNNNNNNNNNNNNNNNNNNNNNNNNNNNNNNNNNNNNNNNNNNNNNNNNNNNNNNNNNNNNNNNNNNNNNNNNNNNNNNNNNNNNNNNNNNNNNNNNNNNNNNNNNNNNNNNNNNNNNNNNNNNNNNNNNNNNNNNNNNNNNNNNNNNNNNNNNNNNNNNNNNNNNNNNNNNNNNNNNNNNNNNNNNNNNNNNNNNNNNNNNNNNNNNNNNNNNNNNNNNNNNNNNNNNNNNNNNNNNNNNNNNNNNNNNNNNNNNNNNNNNNNNNNNNNNNNNNNNNNNNNNNNNNNNNNNNNNNNNNNNNNNNNNNNNNNNNNNNNNNNNNNNNNNNNNNNNNNNNNNNNNNNNNNNNNNNNNNNNNNNNNNNNNNNNNNNNNNNNNNNNNNNNNNNNNNNNNNNNNNNNNNNNNNNNNNNNNNNNNNNNNNNNNNNNNNNNNNNNNNNNNNNNNNNNNNNNNNNNNNNNNNNNNNNNNNNNNNNNNNNNNNNNNNNNNNNNNNNNNNNNNNNNNNNNNNNNNNNNNNNNNNNNNNNNNNNNNNNNNNNNNNNNNNNNNNNNNNNNNNNNNNNNNNNNNNNNNNNNNNNNNNNNNNNNNNNNNNNNNNNNNNNNNNNNNNNNNNNNNNNNNNNNNNNNNNNNNNNNNNNNNNNNNNNNNNNNNNNNNNNNNNNNNNNNNNNNNNNNNNNNNNNNNNNNNNNNNNNNNNNNNaactttcaaa-tcagagaaaccctggaatataaaaatgggcaatcctgagccaactcctgctttccaaaagcgaaaaaaaggataggtgcagagactcaatggaagctgttctaacaaatggagttgactaccttgcgtataaaaatgaatc--------ttccaaaaaggatgaagaagaaagatatatacagatgtatacgtatcgaaaaaaaatgaatgatgacccgaatccttttatatgaataggaaaaaatggaagaattnttgtgaatggactcgaagttgaagaaagaatcgaatattca-tttatgaaatcatttactccgcagtctgatagatcttttgaagaatcgatcaatcggatgagaatgaagatagagtcccattctacatgtcaataccgacaagaatgaaatttatagtaagaggaaaatccgtcgactttagaaatcgtgagggttcaagtccctctataaaagctcatttcatttcctaactagttatcctc-ctttttgttaacttggttctgttcctcatttactcttgaaaaggtatctgagcag-aaattttntttcttatcacaagacttgtgatagaaatgatacatgtgaccagcttttagaaatgagttgaatctttgaattattc--------aatcatttcttggactaaaacttacatacaaagtcttcacgatccaagaaattctggggcctagataagactttggaatatcctttaattgacatagaccccagttatctagtaaaatgggtatatgatggaaacctcc-caaccgaamgacccgagcacctgttttgaacaaaaacacggcgcgggttgcgctaaccttgcygccctccgtctctcggacmgaggcagcgtgcggtytattaacgactctcgacaacggatatctcggctctcgcatcgatgaagaacgtagcgaaatgcgatacttggtgtgaattgcagaatcccgtgaaccatcgagtctttgaacgcaagttaagccttctggccgagggcacgtctgcctgggcgtcatgcatcgcgtcgccaccrwcgagggggcgcaatgtggccctccgtgcacatgcgcggttggcttaaattcggggcttgcggcatcga-gcgccgcggcaagcgtcgtgcctcca
Rumex_nepalensis_             NNNNNNNNNNNNNNNNNNNNNNNNNNNNNNNNNNNNNNNNNNNNNNNNNNNNNNNNNNNNNNNNNNNNNNNNNNNNNNNNNNNNNNNNNNNNNNNNNNNNNNNNNNNNNNNNNNNNNNNNNNNNNNNNNNNNNNNNNNNNNNNNNNNNNNNNNNNNNNNNNNNNNNNNNNNNNNNNNNNNNNNNNNNNNNNNNNNNNNNNNNNNNNNNNNNNNNNNNNNNNNNNNNNNNNNNNNNNNNNNNNNNNNNNNNNNNNNNNNNNNNNNNNNNNNNNNNNNNNNNNNNNNNNNNNNNNNNNNNNNNNNNNNNNNNNNNNNNNNNNNNNNNNNNNNNNNNNNNNNNNNNNNNNNNNNNNNNNNNNNNNNNNNNNNNNNNNNNNNNNNNNNNNNNNNNNNNNNNNNNNNNNNNNNNNNNNNNNNNNNNNNNNNNNNNNNNNNNNNNNNNNNNNNNNNNNNNNNNNNNNNNNNNNNNNNNNNNNNNNNNNNNNNNNNNNNNNNNNNNNNNNNNNNNNNNNNNNNNNNNNNNNNNNNNNNNNNNNNNNNNNNNNNNNNNNNNNNNNNNNNNNNNNNNNNNNNNNNNNNNNNNNNNNNNNNNNNNNNNNNNNNNNNNNNNNNNNNNNNNNNNNNNNNNNNNNNNNNNNNNNNNNNNNNNNNNNNNNNNNNNNNNNNNNNNNNNNNNNNNNNNNNNNNNNNNNNNNNNNNNNNNNNNNNNNNNNNNNNNNNNNNNNNNNNNNNNNNNNNNNNNNNNNNNNNNNNNNNNNNNNNNNNNNNNNNNNNNNNNNNNNNNNNNNNNNNNNNNNNNNNNNNNNNNNNNNNNNNNNNNNNNNNNNNNNNNNNNNNNNNNNNNNNNNNNNNNNNNNNNNNNNNNNNNNNNNNNNNNNNNNNNNNNNNNNNNNNNNNNNNNNNNNNNNNNNNNNNNNNNNNNNNNNNNNNNNNNNNNNNNNNNNNNNNNNNNNNNNNNNNNNNNNNNNNNNNNNNNNNNNNNNNNNNNNNNNNNNNNNNNNNNNNNNNNNNNNNNNNNNNNNNNNNNNNNNNNNNNNNNNNNNNNNNNNNNNNNNNNNNNNNNNNNNNNNNNNNNNNNNNNNNNNNNNNNNNNNNNNNNNNNNNNNNNNNNNNNNNNNNNNNNNNNNNNNNNNNNNNNNNNNNNNNNNNNNNNNNNNNNNNNNNNNNNNNNNNNNNNNNNNNNNNNNNNNNNNNNNNNNNNNNNNNNNNNNNNNNNNNNNNNNNNNNNNNNNNNNNNNNNNNNNNNNNNNNNNNNNNNNNNNNNNNNNNNNNNNNNNNNNNNNNNNNNNNNNNNNNNNNNNNNNNNNNNNNNNNNNNNNNNNNNNNNNNNNNNNNNNNNNNNNNNNNNNNNNNNNNNNNNNNNNNNNNNNNNNNNNNNNNNNNNNNNNNNNNNNNNNNNNNNNNNNNNNNNNNNNNNNNNNNNNNNNNNNNNNNNNNNNNNNNNNNNNNNNNNNNNNNNNNNNNNNNNNNNNNNNNNNNNNNNNNNNNNNNNNNNNNNNNNNNNNNNNaactttcaaattcagagaaaccctggaataaaaaaatgggcaatcctgagccaactcctcctttccaaaaggaaaaaaaaggataggtgcagagactcaatggaagctgttctaacaaatggagttgaggatcttgcgtataagaattcttccatcgaaactccaaaaaggatgaagaataaacctatacgcagacatacaaatatatataataaaataataaaaaattaaat-------------------------aaagcatttatttgaa----------------------------------------------------------gtctgatagaccttttgaa-----gatccatcgtatgagaatgaagatagagtcccattctacgtgtcaatcttgacaccactgaaatttatagtaagaagaaaatccgtcgactttatacgtcgtgagg------------------------------------------------------------------------------------------------------------------------------------------------------------------------------------------------------------------------------------------------------------------------------------------------------------------------------------------gaaacctgccgagcagacagacccgcgaacccgttgccaacccacccccggcgcggattgcgcatcgccccccggcccggtcctccggagccgcggcggcgtgtcgtcaaaaaacgactctcggcaacggatatctcggctctcgcatcgatgaagaacgtagcgaaatgcgatacttggtgtgaattgcagaatcccgtgaaccatcgagtctttgaacgcaagttaggccttctggccgagggcacgtctgtctgggcgtcacgcaccgcgtcgcccccggaccgggggcggagactggccccccgtgcgcgcg-gcggccggcctaaacgcagaccccgcggccgcgaaatggcgcgacgaccctgcggcccccc
Reynoutria_forbesii_          NNNNNNNNNNNNNNNNNNNNNNNNNNNNNNNNNNNNNNNNNNNNNNNNNNNNNNNNNNNNNNNNNNNNNNNNNNNNNNNNNNNNNNNNNNNNNNNNNNNNNNNNNNNNNNNNNNNNNNNNNNNNNNNNNNNNNNNNNNNNNNNNNNNNNNNNNNNNNNNNNNNNNNNNNNNNNNNNNNNNNNNNNNNNNNNNNNNNNNNNNNNNNNNNNNNNNNNNNNNNNNNNNNNNNNNNNNNNNNNNNNNNNNNNNNNNNNNNNNNNNNNNNNNNNNNNNNNNNNNNNNNNNNNNNNNNNNNNNNNNNNNNNNNNNNNNNNNNNNNNNNNNNNNNNNNNNNNNNNNNNNNNNNNNNNNNNNNNNNNNNNNNNNNNNNNNNNNNNNNNNNNNNNNNNNNNNNNNNNNNNNNNNNNNNNNNNNNNNNNNNNNNNNNNNNNNNNNNNNNNNNNNNNNNNNNNNNNNNNNNNNNNNNNNNNNNNNNNNNNNNNNNNNNNNNNNNNNNNNNNNNNNNNNNNNNNNNNNNNNNNNNNNNNNNNNNNNNNNNNNNNNNNNNNNNNNNNNNNNNNNNNNNNNNNNNNNNNNNNNNNNNNNNNNNNNNNNNNNNNNNNNNNNNNNNNNNNNNNNNNNNNNNNNNNNNNNNNNNNNNNNNNNNNNNNNNNNNNNNNNNNNNNNNNNNNNNNNNNNNNNNNNNNNNNNNNNNNNNNNNNNNNNNNNNNNNNNNNNNNNNNNNNNNNNNNNNNNNNNNNNNNNNNNNNNNNNNNNNNNNNNNNNNNNNNNNNNNNNNNNNNNNNNNNNNNNNNNNNNNNNNNNNNNNNNNNNNNNNNNNNNNNNNNNNNNNNNNNNNNNNNNNNNNNNNNNNNNNNNNNNNNNNNNNNNNNNNNNNNNNNNNNNNNNNNNNNNNNNNNNNNNNNNNNNNNNNNNNNNNNNNNNNNNNNNNNNNNNNNNNNNNNNNNNNNNNNNNNNNNNNNNNNNNNNNNNNNNNNNNNNNNNNNNNNNNNNNNNNNNNNNNNNNNNNNNNNNNNNNNNNNNNNNNNNNNNNNNNNNNNNNNNNNNNNNNNNNNNNNNNNNNNNNNNNNNNNNNNNNNNNNNNNNNNNNNNNNNNNNNNNNNNNNNNNNNNNNNNNNNNNNNNNNNNNNNNNNNNNNNNNNNNNNNNNNNNNNNNNNNNNNNNNNNNNNNNNNNNNNNNNNNNNNNNNNNNNNNNNNNNNNNNNNNNNNNNNNNNNNNNNNNNNNNNNNNNNNNNNNNNNNNNNNNNNNNNNNNNNNNNNNNNNNNNNNNNNNNNNNNNNNNNNNNNNNNNNNNNNNNNNNNNNNNNNNNNNNNNNNNNNNNNNNNNNNNNNNNNNNNNNNNNNNNNNNNNNNNNNNNNNNNNNNNNNNNNNNNNNNNNNNNNNNNNNNNNNNNNNNNNNNNNNNNNNNNNNNNNNNNNNNNNNNNNNNNNNNNNNNNNNNNNNNNNNNNNNNNNNNNNNNNNNNNNNNNNNNNNNNNNNNNNNNNNNNNNNNNNNNNNNNNNNNNNNNNNNNNNNNNNNNNNNNNNNNNNNNNNNNNNNNNNNNNNNNNNNNNNNNNNNNNNNNNNNNNNNNNNNNNNNNNNNNNNNNNNNNNNNNNNNNNNNNNNNNNNNNNNNNNNNNNNNNNNNNNNNNNNNNNNNNNNNNNNNNNNNNNNNNNNNNNNNNNNNNNNNNNNNNNNNNNNNNNNNNNNNNNNNNNNNNNNNNNNNNNNNNNNNNNNNNNNNNNNNNNNNNNNNNNNNNNNNNNNNNNNNNNNNNNNNNNNNNNNNNNNNNNNNNNNNNNNNNNNNNNNNNNNNNNNNNNNNNNNNNNNNNNNNNNNNNNNNNNNNNNNNNNNNNNNNNNNNNNNNNNNNNNNNNNNNNNNNNNNNNNNNNNNNNNNNNNNNNNNNNNNNNNNNNNNNNNNNNNNNNNNNNNNNNNNNNNNNNNNNNNNNNNNNNNNNNNNNNNNNNNNNNNNNNNNNNNNNNNNNNNNNNNNNNNNNNNNNNNNNNNNNNNNNNNNNNNNNNNNNNNNNNNNNNNNNNNNNNNNNNNNNNNNNNNNNNNNNNNNNNNNNNNNNNNNNNNNNNNNNNNNNNNNNNNNNNNNNNNNNNNNNNNNNNNNNNNNNNNNNNNNNNNNNNNNNNNNNNNNNNNNNNNNNNNNNNNNNNNNNNNNNNNNNNNNNNNNNNNNNNNNNNNNNNNNNNNNNNNNNNNNNNNNNNNNNNNNNNNNNNNNNNNNNNNNNNNNNNNNNNNNNNNNNNNNNNNNNNNNNNNNNNNNNNNNNNNNNNNNNNNNNNNNNNNNNNNNNNNNNNNNNNNNNNNNgaaacctgcggagcagaaagacccgcgaacccgttaccaacacaaccccggcgcggattgcgcagcgcgccccgcgccgg-cctccggcgcggcggcggcgtgtcgtaacaraacgactctcggcaacggatatctcggctctcgcatcgatgaagaacgtagcgaaatgcgatacttggtgtgaattgcagaatcccgtgaaccatcgagtctttgaacgcaagttaagccctcgtggccagggcacgtctgtctgggcgtcacgcaccgcgtcgcccccggggtcggggcggagactggccccccgtgcgcgcgcgcggccggcctaaacgaaggccccgcgaccgcgaagcggcgcgacgacccgagcggcccac
;
end;

begin sets;
charset Poly_biogeo_matK_24Sep2012.nex = 807-1508;
charset Poly_biogeo_trnL_F_24Sep2012.nex = 1509-2300;
charset Poly_biogeo_ndhF_24Sep2012.nex = 1-806;
charset Poly_biogeo_ITS_24Sep2012_1.nex = 2301-2678;
charpartition combined = Poly_biogeo_ndhF_24Sep2012.nex: 1-806, Poly_biogeo_matK_24Sep2012.nex: 807-1508, Poly_biogeo_trnL_F_24Sep2012.nex: 1509-2300, Poly_biogeo_ITS_24Sep2012_1.nex: 2301-2678;
end;
