# Supplementary material for: Age Estimates for the Buckwheat Family Polygonaceae Based on Sequence Data Calibrated by Fossils and with a Focus on the Amphi-Pacific Muehlenbeckia
Source: PLoS One. 2013 Apr 5;8(4):e61261. doi: 10.1371/journal.pone.0061261 (PMC3621405; doi:10.1371/journal.pone.0061261)
Supplement: Appendix S3 — Input files for the 1) exponential/lognormal and 2) uniform prior analyses in Beast for divergence time estimation of Polygonaceae. (XML) [file pone.0061261.s004.xml]

<!--	1 Input file BEAST exponential/lognormal priors										-->

<?xml version="1.0" standalone="yes"?>

<!-- Generated by BEAUTi v1.6.2                                              -->
<!--       by Alexei J. Drummond, Andrew Rambaut and Marc A. Suchard         -->
<!--       Department of Computer Science, University of Auckland and        -->
<!--       Institute of Evolutionary Biology, University of Edinburgh        -->
<!--       David Geffen School of Medicine, University of California, Los Angeles-->
<!--       http://beast.bio.ed.ac.uk/                                        -->
<beast>

	<!-- The list of taxa analyse (can also include dates/ages).                 -->
	<!-- ntax=81                                                                 -->
	<taxa id="taxa">
		<taxon id="Aconogonon_molle_"/>
		<taxon id="Antigonon_guatimalense_"/>
		<taxon id="Antigonon_leptopus_"/>
		<taxon id="Atraphaxis_pungens_"/>
		<taxon id="Atraphaxis_spinosa_"/>
		<taxon id="Bistorta_tenuicaulis_"/>
		<taxon id="Brunnichia_ovata_"/>
		<taxon id="Calligonum_aphyllum_"/>
		<taxon id="Calligonum_junceum_"/>
		<taxon id="Chorizanthe_brevicornu_"/>
		<taxon id="Coccoloba_swartzii_"/>
		<taxon id="Dedeckera_eurekensis_"/>
		<taxon id="Duma_coccoloboides_"/>
		<taxon id="Duma_florulenta_"/>
		<taxon id="Duma_horrida_"/>
		<taxon id="Emex_spinosa_"/>
		<taxon id="Eriogonum_alatum_"/>
		<taxon id="Gilmania_luteola_"/>
		<taxon id="Gymnopodium_floribundum_"/>
		<taxon id="Johanneshowellia_crateriorum_"/>
		<taxon id="Knorringia_sibirica_"/>
		<taxon id="Leptogonum_buchii_"/>
		<taxon id="Muehlenbeckia_adpressa_"/>
		<taxon id="Muehlenbeckia_arnhemica_"/>
		<taxon id="Muehlenbeckia_astonii_"/>
		<taxon id="Muehlenbeckia_australis_"/>
		<taxon id="Muehlenbeckia_axillaris_"/>
		<taxon id="Muehlenbeckia_complexa_"/>
		<taxon id="Muehlenbeckia_costata_"/>
		<taxon id="Muehlenbeckia_diclina_"/>
		<taxon id="Muehlenbeckia_ephedroides_"/>
		<taxon id="Muehlenbeckia_gracillima_"/>
		<taxon id="Muehlenbeckia_gunnii_"/>
		<taxon id="Muehlenbeckia_platyclada_"/>
		<taxon id="Muehlenbeckia_tamnifolia_"/>
		<taxon id="Muehlenbeckia_tiliifolia_"/>
		<taxon id="Muehlenbeckia_tuggeranong_"/>
		<taxon id="Muehlenbeckia_urubambensis_"/>
		<taxon id="Muehlenbeckia_volcanica_"/>
		<taxon id="Muehlenbeckia_zippelii_"/>
		<taxon id="Neomillspaughia_emarginata_"/>
		<taxon id="Oxyria_digyna_"/>
		<taxon id="Oxyria_sinensis_"/>
		<taxon id="Persicaria_sagittata_"/>
		<taxon id="Persicaria_virginiana_"/>
		<taxon id="Podopterus_cordifolius_"/>
		<taxon id="Polygonum_americanum_"/>
		<taxon id="Polygonum_aviculare_"/>
		<taxon id="Koenigia_forrestii_"/>
		<taxon id="Pteropyrum_aucheri_"/>
		<taxon id="Pteropyrum_olivierii_"/>
		<taxon id="Pterostegia_drymarioides_"/>
		<taxon id="Pteroxygonum_giraldii_"/>
		<taxon id="Reynoutria_japonica_"/>
		<taxon id="Reynoutria_sachalinensis_"/>
		<taxon id="Rheum_nobile_"/>
		<taxon id="Rumex_acetosella_"/>
		<taxon id="Triplaris_americana_"/>
		<taxon id="Coccoloba_uvifera_"/>
		<taxon id="Fagopyrum_gracilipes_"/>
		<taxon id="Fagopyrum_tataricum_"/>
		<taxon id="Fallopia_convolvulus_"/>
		<taxon id="Fallopia_dentatoalata_"/>
		<taxon id="Fallopia_dumetorum_"/>
		<taxon id="Limonium_narbonense_"/>
		<taxon id="Polygonum_erectum_"/>
		<taxon id="Reynoutria_multiflora_"/>
		<taxon id="Rheum_officinale_"/>
		<taxon id="Armeria_splendens_"/>
		<taxon id="Atraphaxis_bracteata_"/>
		<taxon id="Atraphaxis_suaedifolia_"/>
		<taxon id="Bistorta_vivipara_"/>
		<taxon id="Fallopia_baldschuanica_"/>
		<taxon id="Fallopia_koreana_"/>
		<taxon id="Fallopia_scandens_"/>
		<taxon id="Koenigia_islandica_"/>
		<taxon id="Limonium_delicatulum_"/>
		<taxon id="Muehlenbeckia_rhyticarya_"/>
		<taxon id="Plumbago_auriculata_"/>
		<taxon id="Rumex_nepalensis_"/>
		<taxon id="Reynoutria_forbesii_"/>
	</taxa>
	<taxa id="crown1">
		<taxon idref="Muehlenbeckia_adpressa_"/>
		<taxon idref="Muehlenbeckia_arnhemica_"/>
		<taxon idref="Muehlenbeckia_astonii_"/>
		<taxon idref="Muehlenbeckia_australis_"/>
		<taxon idref="Muehlenbeckia_axillaris_"/>
		<taxon idref="Muehlenbeckia_complexa_"/>
		<taxon idref="Muehlenbeckia_costata_"/>
		<taxon idref="Muehlenbeckia_diclina_"/>
		<taxon idref="Muehlenbeckia_ephedroides_"/>
		<taxon idref="Muehlenbeckia_gracillima_"/>
		<taxon idref="Muehlenbeckia_gunnii_"/>
		<taxon idref="Muehlenbeckia_platyclada_"/>
		<taxon idref="Muehlenbeckia_rhyticarya_"/>
		<taxon idref="Muehlenbeckia_tamnifolia_"/>
		<taxon idref="Muehlenbeckia_tiliifolia_"/>
		<taxon idref="Muehlenbeckia_tuggeranong_"/>
		<taxon idref="Muehlenbeckia_urubambensis_"/>
		<taxon idref="Muehlenbeckia_volcanica_"/>
		<taxon idref="Muehlenbeckia_zippelii_"/>
	</taxa>
	<taxa id="crown2">
		<taxon idref="Polygonum_americanum_"/>
		<taxon idref="Polygonum_aviculare_"/>
		<taxon idref="Polygonum_erectum_"/>
	</taxa>
	<taxa id="crown4">
		<taxon idref="Calligonum_aphyllum_"/>
		<taxon idref="Calligonum_junceum_"/>
	</taxa>
	<taxa id="crown6">
		<taxon idref="Coccoloba_swartzii_"/>
		<taxon idref="Coccoloba_uvifera_"/>
	</taxa>
	<taxa id="crown7">
		<taxon idref="Armeria_splendens_"/>
		<taxon idref="Limonium_delicatulum_"/>
		<taxon idref="Limonium_narbonense_"/>
	</taxa>
	<taxa id="crown8">
		<taxon idref="Muehlenbeckia_australis_"/>
		<taxon idref="Muehlenbeckia_tamnifolia_"/>
		<taxon idref="Muehlenbeckia_tiliifolia_"/>
		<taxon idref="Muehlenbeckia_urubambensis_"/>
		<taxon idref="Muehlenbeckia_volcanica_"/>
	</taxa>
	<taxa id="crown5">
		<taxon idref="Aconogonon_molle_"/>
		<taxon idref="Atraphaxis_bracteata_"/>
		<taxon idref="Atraphaxis_pungens_"/>
		<taxon idref="Atraphaxis_spinosa_"/>
		<taxon idref="Atraphaxis_suaedifolia_"/>
		<taxon idref="Bistorta_tenuicaulis_"/>
		<taxon idref="Bistorta_vivipara_"/>
		<taxon idref="Calligonum_aphyllum_"/>
		<taxon idref="Calligonum_junceum_"/>
		<taxon idref="Duma_coccoloboides_"/>
		<taxon idref="Duma_florulenta_"/>
		<taxon idref="Duma_horrida_"/>
		<taxon idref="Emex_spinosa_"/>
		<taxon idref="Fagopyrum_gracilipes_"/>
		<taxon idref="Fagopyrum_tataricum_"/>
		<taxon idref="Fallopia_baldschuanica_"/>
		<taxon idref="Fallopia_convolvulus_"/>
		<taxon idref="Fallopia_dentatoalata_"/>
		<taxon idref="Fallopia_dumetorum_"/>
		<taxon idref="Fallopia_koreana_"/>
		<taxon idref="Fallopia_scandens_"/>
		<taxon idref="Knorringia_sibirica_"/>
		<taxon idref="Koenigia_forrestii_"/>
		<taxon idref="Koenigia_islandica_"/>
		<taxon idref="Muehlenbeckia_adpressa_"/>
		<taxon idref="Muehlenbeckia_arnhemica_"/>
		<taxon idref="Muehlenbeckia_astonii_"/>
		<taxon idref="Muehlenbeckia_australis_"/>
		<taxon idref="Muehlenbeckia_axillaris_"/>
		<taxon idref="Muehlenbeckia_complexa_"/>
		<taxon idref="Muehlenbeckia_costata_"/>
		<taxon idref="Muehlenbeckia_diclina_"/>
		<taxon idref="Muehlenbeckia_ephedroides_"/>
		<taxon idref="Muehlenbeckia_gracillima_"/>
		<taxon idref="Muehlenbeckia_gunnii_"/>
		<taxon idref="Muehlenbeckia_platyclada_"/>
		<taxon idref="Muehlenbeckia_rhyticarya_"/>
		<taxon idref="Muehlenbeckia_tamnifolia_"/>
		<taxon idref="Muehlenbeckia_tiliifolia_"/>
		<taxon idref="Muehlenbeckia_tuggeranong_"/>
		<taxon idref="Muehlenbeckia_urubambensis_"/>
		<taxon idref="Muehlenbeckia_volcanica_"/>
		<taxon idref="Muehlenbeckia_zippelii_"/>
		<taxon idref="Oxyria_digyna_"/>
		<taxon idref="Oxyria_sinensis_"/>
		<taxon idref="Persicaria_sagittata_"/>
		<taxon idref="Persicaria_virginiana_"/>
		<taxon idref="Polygonum_americanum_"/>
		<taxon idref="Polygonum_aviculare_"/>
		<taxon idref="Polygonum_erectum_"/>
		<taxon idref="Pteropyrum_aucheri_"/>
		<taxon idref="Pteropyrum_olivierii_"/>
		<taxon idref="Pteroxygonum_giraldii_"/>
		<taxon idref="Reynoutria_forbesii_"/>
		<taxon idref="Reynoutria_japonica_"/>
		<taxon idref="Reynoutria_multiflora_"/>
		<taxon idref="Reynoutria_sachalinensis_"/>
		<taxon idref="Rheum_nobile_"/>
		<taxon idref="Rheum_officinale_"/>
		<taxon idref="Rumex_acetosella_"/>
		<taxon idref="Rumex_nepalensis_"/>
	</taxa>
<!-- added to keep tree rooted; all but outgroup			-->
	<taxa id="crown9">
		<taxon idref="Aconogonon_molle_"/>
		<taxon idref="Antigonon_guatimalense_"/>
		<taxon idref="Antigonon_leptopus_"/>
		<taxon idref="Atraphaxis_pungens_"/>
		<taxon idref="Atraphaxis_spinosa_"/>
		<taxon idref="Bistorta_tenuicaulis_"/>
		<taxon idref="Brunnichia_ovata_"/>
		<taxon idref="Calligonum_aphyllum_"/>
		<taxon idref="Calligonum_junceum_"/>
		<taxon idref="Chorizanthe_brevicornu_"/>
		<taxon idref="Coccoloba_swartzii_"/>
		<taxon idref="Dedeckera_eurekensis_"/>
		<taxon idref="Duma_coccoloboides_"/>
		<taxon idref="Duma_florulenta_"/>
		<taxon idref="Duma_horrida_"/>
		<taxon idref="Emex_spinosa_"/>
		<taxon idref="Eriogonum_alatum_"/>
		<taxon idref="Gilmania_luteola_"/>
		<taxon idref="Gymnopodium_floribundum_"/>
		<taxon idref="Johanneshowellia_crateriorum_"/>
		<taxon idref="Knorringia_sibirica_"/>
		<taxon idref="Leptogonum_buchii_"/>
		<taxon idref="Muehlenbeckia_adpressa_"/>
		<taxon idref="Muehlenbeckia_arnhemica_"/>
		<taxon idref="Muehlenbeckia_astonii_"/>
		<taxon idref="Muehlenbeckia_australis_"/>
		<taxon idref="Muehlenbeckia_axillaris_"/>
		<taxon idref="Muehlenbeckia_complexa_"/>
		<taxon idref="Muehlenbeckia_costata_"/>
		<taxon idref="Muehlenbeckia_diclina_"/>
		<taxon idref="Muehlenbeckia_ephedroides_"/>
		<taxon idref="Muehlenbeckia_gracillima_"/>
		<taxon idref="Muehlenbeckia_gunnii_"/>
		<taxon idref="Muehlenbeckia_platyclada_"/>
		<taxon idref="Muehlenbeckia_tamnifolia_"/>
		<taxon idref="Muehlenbeckia_tiliifolia_"/>
		<taxon idref="Muehlenbeckia_tuggeranong_"/>
		<taxon idref="Muehlenbeckia_urubambensis_"/>
		<taxon idref="Muehlenbeckia_volcanica_"/>
		<taxon idref="Muehlenbeckia_zippelii_"/>
		<taxon idref="Neomillspaughia_emarginata_"/>
		<taxon idref="Oxyria_digyna_"/>
		<taxon idref="Oxyria_sinensis_"/>
		<taxon idref="Persicaria_sagittata_"/>
		<taxon idref="Persicaria_virginiana_"/>
		<taxon idref="Podopterus_cordifolius_"/>
		<taxon idref="Polygonum_americanum_"/>
		<taxon idref="Polygonum_aviculare_"/>
		<taxon idref="Koenigia_forrestii_"/>
		<taxon idref="Pteropyrum_aucheri_"/>
		<taxon idref="Pteropyrum_olivierii_"/>
		<taxon idref="Pterostegia_drymarioides_"/>
		<taxon idref="Pteroxygonum_giraldii_"/>
		<taxon idref="Reynoutria_japonica_"/>
		<taxon idref="Reynoutria_sachalinensis_"/>
		<taxon idref="Rheum_nobile_"/>
		<taxon idref="Rumex_acetosella_"/>
		<taxon idref="Triplaris_americana_"/>
		<taxon idref="Coccoloba_uvifera_"/>
		<taxon idref="Fagopyrum_gracilipes_"/>
		<taxon idref="Fagopyrum_tataricum_"/>
		<taxon idref="Fallopia_convolvulus_"/>
		<taxon idref="Fallopia_dentatoalata_"/>
		<taxon idref="Fallopia_dumetorum_"/>
		<taxon idref="Polygonum_erectum_"/>
		<taxon idref="Reynoutria_multiflora_"/>
		<taxon idref="Rheum_officinale_"/>
		<taxon idref="Atraphaxis_bracteata_"/>
		<taxon idref="Atraphaxis_suaedifolia_"/>
		<taxon idref="Bistorta_vivipara_"/>
		<taxon idref="Fallopia_baldschuanica_"/>
		<taxon idref="Fallopia_koreana_"/>
		<taxon idref="Fallopia_scandens_"/>
		<taxon idref="Koenigia_islandica_"/>
		<taxon idref="Muehlenbeckia_rhyticarya_"/>
		<taxon idref="Rumex_nepalensis_"/>
		<taxon idref="Reynoutria_forbesii_"/>
	</taxa>
	
	<!-- The sequence alignment (each sequence refers to a taxon above).         -->
	<!-- ntax=81 nchar=2678                                                      -->
	<alignment id="alignment" dataType="nucleotide">
		<sequence>
			<taxon idref="Aconogonon_molle_"/>
			ttaagtctagtnntgc-tttttcaataaaattgtctattcancaaataaatagcaattacatcnnccaatnnntatggtcttggacaatcaataatga-ttttctttagagttcggttacttggttgatccacttacttctattatgttaatgttaataactactgtnggtattctagttcttatttttagtgacaattatatgtctcatgatcaaggatatttgagattctttgcttatctgagttttttcaatacttctatgcttggcttagttactagttcgaatttaatacaaatttatgttttttgggaattagttggaatgtgctcgtatctattaataggtttttggtttacacgacctattgcagcaaatgcttgtcaaaaagcgtttgtgacaaatcgtgtaggggattttggtttattattaggaattttaggtctttattggctaacgggcagtttcgaatttcgagatctgttcgaaatattcaatacctcgatttctaataatggaatccattttttggttggaactgtatgtacttttttattatttgctggtgccgttgccaaatctgcgcaatttccccttcatgtatggttgcctgatgctatggaggggcctactcctatttcggctcttatacatgctgctactatggtagcagcgggtatttttcttgtcgctcgtctttttcctattttgatagtcattccctccatactcaatctaatcgctttaatagggataataacagtacttttaggggctactttagctctttctcaaaaagacantaacaggaatatatttatgcacttgtacatgatcaggatttaggattaaataggtccgttttgttgtcaaaacgaaagggtatgacacaaagtacagtttactagttgtaaaacgtttagttattcgaatgtatcaacagaatcattttattctttctgttaataattttaacagaaatgaatttcttgtacccaagaagaatttttattctcgatggatctcggagggatttgcagctattgcggaaattccattttctaggcgattaataccttccctagacggaaaagaattaaaaaaatacaaaaatttacgatcaattcattccatctttccttttttagaggacaaattttcacgtttaaattatgtgttagatatattgatacctcaccctatccattttgcaatcttggttcaaactattcgttactgggtaaaagatatttcctgtttgcatttgttgcgattctttctttatgagtattgtaatagtgttattattataaagagatctgtttc---------------aaaaaataagagattcttcttgttcctatataattactttgtgtttgaatgcgaatccatcttcgtttttatacgcaaccaatactctcatttagtaatcttacnaagcctttcttgcacgantctatttctacctaaagntagaacattttgtaaaantatgtactaattttcaaattcagagaaaccctggaataaaaaaatgggcaatcctgagccaactcctgctttccaaaagtaaaaaaaaggataggtgcagagactcaatggaagctgttctaacaaatggagttgactgtcatgcgtataagaattcttccataaaaattccaaaaaggatgaagaagaaacctctaggcatacgtacttaaataaatataatattgatgacgacccgaatcttattttatgaatatgaacaaataaaataattattatgaatcgattccaagttgaagaaagaatcgaatattcg-tttcttaaattatttactccacagtctgatagatcttttgaagaaccgatccgtcggatgagaatgaagatagagtcccattctacgtgtcaatctcgacaacaatgaaatttatagtaagaggaaaatccgtcgactttataaatcgtgagggttcaagtccctctataaaagctcatttga
			ttctgtaactaattatcctctttttttgttaactggggtctcttcc------------gcaaagggtttcgag--------tttttctcttatcacaagtg-----tcttgtgatataaatgtgaatagctttgagcaaggagtactccagttgaatgatttgcaatacatctcattactcgtactaagacttacatacaaa------------------------------------------gtaataccctttcattgacatagaccccagttttctagtaaaatgagtagatgatggaaacctgcaaagcagaaagacccgcgaactcgttaaacaacgaaccccggcgcggattgcgcagcgcgtcgcaacgggggtctcccggtg-gtggcgacgtgttgtaataggacgactctcggcaacggatatctcggctctcgcatcgatgaagaacgtagcgaaatgcgatacttggtgtgaattgcagaatcccgtgaaccatcgagtctttgaacgcaagttaagccttcgggccaagggcacgtctgcctgggcgtcacgcaccgcgtcgcccccgggcggtgggcggagattggccccccgtgcgcgctcgtggtcggcctaaatactgaccccgtggccgcgaaatgccgcgacgactttcgcacccctc
		</sequence>
		<sequence>
			<taxon idref="Antigonon_guatimalense_"/>
			ttaagtctagttatgcttttttcaatgcaattgtctattcagcaaataaatagcagttctatctatcaatctgtctggtcttggaccatcaataatgatttttctttagagttcggttacttggttgatccacttacttctattatgtcaatgttaatcactactgttgggattctagttcttatttatagtgacaattatatgtctcatgatcaaggatatttgagattttttgcttatctgagttttttcaatacttctatgcttggcttagttactagttcgaatttaatacaaatttatattttttgggaattagttggaatgtgttcgtatctattaataggtttttggtttacacgacctattgcagcaaatgcttgtcaaaaagcgtttgtgactaatcgggtaggggattttggtttattattaggaattttaggtctttattggctaacgggcagtttcgaatttcgagatttgttcaaaatattcaataccttgacttatactaatgaagtccatcttttagttggaactgtatgtactttcttattatttgctggtgcagttgctaaatccgcccaatttccccttcatgtatggttacctgatgctatggaggggcctactcctatttcggcccttatacatgctgctactatggtagcagcgggtatttttcttgtcgctcgactttttcctcttttgatagtgatcccctccatactaaacctaatcgctttaataggtataataacagtactattaggagctactttagctattgctcaaaaaga------caagaatatatttatgcacttgtacatgatcagcatttaggtttaaataggtccattttgttgtcacaaataaaggttatgacacaaaatacagtttactagttgtaaaacgtttagttattcgaatgtatcaacagaatcatttgattctttctgttaatgattctaacaaaaatgaatttcttgggcacaagaaaaatttgtattctcaacggatctcagaaggatttgcagctattgcggaaattccattttctctgcgattaatatcttcactagaaggaaaagaactcaaaaaatctcaaaatttacgatcaattcattcaatatttccttttttagaggacaaattttcacgtttaaattatgtgttagatatattgatacctcnccctgtccatctggacatcttggttcaaactaatcgttactgggtaaaagatacctcatgcttgcatttattacgattctttctttatgagtattgtaataatgttattactctaaagaaatctgtttccaatttttcaaaaaaaaagaatcaaagattattattgttcctatataattcccatgtgtgtgaatgcgaattcatcttcgtttttctccgcaaccaatcctctcatttacgaatcctccggagcctttcttgcacgagtctatttctacgtaaagctagaacatcttgtaaaagtatttact????????????????????????????????????????????????????????????????????????????????????????????????????????????????????????????????????????????????????????????????????????????????????????????????????????????????????????????????????????????????????????????????????????????????????????????????????????????????????????????????????????????????????????????????????????????????????????????????????????????????????????????????????????????????????????????????????????????????????????????????????????????
			????????????????????????????????????????????????????????????????????????????????????????????????????????????????????????????????????????????????????????????????????????????????????????????????????????????????????????????????????????????????????????????????????????????????????????????????????????????gaaacctgcagagcagagcgacccgcgaactcgttgccaa-cgaaccccggcgcggattgcgcagcgtgtcccgccccggtcacccggcggggcgactgcgcgntgtgaaaaaacgactctcggcaacggatatctcggctctcgcatcgatgaagaacgtagcgaaatgcgatacttggtgtgaattgcagaatcccgtgaaccatcgagtctttgaacgcaagttaagccgttcggccgagggcacgtctgcctgggcgtcacgcatcgcgttgcccccggggagggggcggatgttggcctcccgtgcgcgcgcgcggctggcctaaacgaggagcccgcggcgaggg--agccgcgacgagccccgcagccttc
		</sequence>
		<sequence>
			<taxon idref="Antigonon_leptopus_"/>
			ttaagtctagttatgattttttcaatgcaattgtctattcagcaaataaatagcagttctatctatcaatctgtctggtcttggaccatcaataatgatttttctttagagttcggttacttggttgatccacttacttctattatgtcaatgttaatcactactgttgggattctagttctaatttatagtgacaattatatgtctcatgatcaaggatatttgagattttttgcttatctganttttttcaatacttctatgcttggcttagttactagttcgaatttaatacaaatttatattttttgggaattagttggaatgtgttcgtatctattaataggtttttggtttacacgacctattgcagcaaatgcttgtcaaaaagcgtttgtgactaatcgggtaggggattttggtttattattaggaattttaggtctttattggctaacgggcagtttcgaatttcgagatttgttcaaaatattcaataccttgacttatactaatgaagtccatcttttagttggaactgtatgtactttcttattatttgctggtgcagttgctaaatccgcccaatttccccttcatgtatggttacctgatgctatggaggggcctactcctatttcggcccttatacatgctgctactatggtagcagcgggtatttttcttgtcgctcgactttttcctcttttgatagtgatcccctccatactaaacctaatcgctttaataggtataataacagtactattaggagctactttagctattgctcaaaaagacattaacaagaatatatttatgcacttgtacatgatcagcatttaggtttaaataggtccattttgttgtcacaaataaaggttatgacacaaaatacagtttactcgttgtaaaacgtttagttattcgaatgtatcaacagaatcatttgattctttctgttaatgattctaacaaaaatgaatttcttgggcacaagaaaaagttgtattctcaacggatctcagaaggatttgcagctattgcggaaattccattttctctgcgattaatatcttcactagaaggaaaagaactaaaaaaatctaaaaatttacgatcaattcattcaatatttccttttttagaggacaaattgtcacgtttaaattatgtgttagatatattgatacctcaccctgtccatctggacatcttggttcaaactagtcgttactgggtaaaagatacctcatgcttgcatttattacgattctttctttatgagtattgtaataatgttattactctaaagaaatctgtttcaaatttttcaaaaaaaaagaatcaaagattcttattgttcctatataattcccatgtgtgtgaatgcgaattcatcttcgtttttctccgcaaccaatcctctcatttacgaatcctacggagcctttcttgcacgagtctatttctacgtaaagctagaacatcttgtaaaagtatttact????????????????????????????????????????????????????????????????????????????????????????????????????????????????????????????????????????????????????????????????????????????????????????????????????????????????????????????????????????????????????????????????????????????????????????????????????????????????????????????????????????????????????????????????????????????????????????????????????????????????????????????????????????????????????????????????????????????????????????????????????????????
			????????????????????????????????????????????????????????????????????????????????????????????????????????????????????????????????????????????????????????????????????????????????????????????????????????????????????????????????????????????????????????????????????????????????????????????????????????????gaaacctgcaaagcagaacgacccgcgaactcgttgccaa-cgaaccccggcgcggattgcgcagcgcgtcccgccccggtcgtccgggggggcgang------cgtaacaaaacgactctcggcaacggatatctcggctctcgcatcgatgaagaacgtagcgaaatgcgatacttggtgtgaattgcagaatcccgtgaaccatcgagtctttgaacgcaagttaagccatccggccgagggcacgtctgcctgggcgtcacgcatcgcgttgccccccgggagggggcggatgttggcctcccgtgcgcgcgcgcggctggcctaaatgcggagcccgcggcgaagg--agccgcgacgagccccgcagtcagc
		</sequence>
		<sequence>
			<taxon idref="Atraphaxis_pungens_"/>
			ttaactatagttatgattttttcaattaaattatctattcagcaaataaatagcagttctatctatcaagctgtctggtcttggaccatcaataatgatttttctttagagttcggttacttggttgatccacttacttctattatgttaatgttaattactactgttggtattctagttcttatttatagtgacaattatatgcttcatgatcaaggatatttgagattctttgcttatctgagttttttcaatacttctatgcttggcttagttactagttcaaatttaatacaaatttatattttttgggaattagttggaatgtgttcgtatctattaataggtttttggtttacacgacctgctgcagcaaatgcttgtcaaaaggcatttgtaactaatcgtgtaggggattttggtttattattaggcattttaggcctttattggctaacaggtagtttcgaatttcgcgatttgttcgaaatattcaataccttgctttataataacgaagtctattttttaattggaactgtatgtactttcttattatttgctggtgcagttgccaaatctgcccaattcccccttcatgtatggttaccggatgctatggagggacctactcctatttcggctcttatacatgctgctactatggtagctgcggggatttttcttgttgctcgactttttcctcttttgatactcattccctctatattacatctgattgctttaattggtataataacagtacttttaggagccactttagctcttgcccaaaaagacattaa??????????????????????????????????????????????????????????????????????????????????????????????????????????????????????????????????????????????????????????????????????????????????????????????????????????????????????????????????????????????????????????????????????????????????????????????????????????????????????????????????????????????????????????????????????????????????????????????????????????????????????????????????????????????????????????????????????????????????????????????????????????????????????????????????????????????????????????????????????????????????????????????????????????????????????????????????????????????????????????????????????????????????????????????????????????????????????????????----------ttcagagaaaccctgg-aaaaaaaaatgggcaatcctgagccaactccttctttccaaaaggaaaaaaaaggataggtgcagagactcaatggaagctgttctaacaaatggagttggcgatcttgcgtataagaattcttccatcgaaattccaaaaaggatgaagaataaacctagacgcatacgtacttaaaaattaaatgaaaaaatgacgacccaaatcttattttatgactatgaaaaggcggaagaattgttgtgaatcgatttttagtttaagaaagaatcgaatattcgttttagtaaattatttattccccagtcggatagatctttcgaaaacccgacccattggatgagaatgaagatagagtcccattctacgtgtcaatcctgacaacaatgaaatctatagtaagaggaaaatccgtcgactttataaatcgtgagggttcaagtccctctataaaagatactttga
			ttctctaactaattatcctctttttttgttaacttaggtctcttcctcatttactcttacaaagggatacgagcagaaaagtttttctcttatcacaagtcttgtgatgtatgatgtaaatgtgagcagctttgagcaaggagtactctatttgaatgattcccaatacatataagtactcgtactaagacttacataaaaagtcttcaagatacaggaaattacgggacctagataagactttgtaataccctttaattgac-------------------------------------cgaacctgcggagcagaaagacccgcgaacacgttactaacccaaccccggcgcggattgcgcagcgcgccccgccccggtcctccggcggcgcggcgtcgggtcgtaacaaaacgactctcggcaacggatatctcggctctcgcatcgatgaaaaacgtaccgaaatgcgatacttggggtgaattgcaaaatcccgtgaaccatcgagtctttgaacgcaagttaagccctcggggccagggcacgtctgtctgggcgtcacgcaccgcgtcgcccccgggatcggggcggaaactggccccccgcgctcgggcgcggccggcctaaacgcaaaccccggggccgcgaaacggggcgacgacccgagcggcccgg
		</sequence>
		<sequence>
			<taxon idref="Atraphaxis_spinosa_"/>
			ttaagtatagttatgattttttcaatgaaattgtctattcagcaaataaatagcagttctatctatcaatctgtatggtcttggaccatcaataatgatttttctttagagttcggttacttggttgatccacttacttctattatgtcaatgttaatcactactgttgggattctagttattatttatagtgacaattatatgtctcatgatcaaggatatttgagatttttcgcttatctgagttttttcactacttctatgcttggcttagttactagttcgaatttaatacaaatttatattttttgggaattagttggaatgtgttcgtatctattaataggtttttggtttacacgacctattgcagcaaatgcttgtcaaaaagcgtttgtgactaatcgtgtaggggattttggtttattattaggaattttaggtctttattggctaacgggcagtttcgaatttcgagatttgttcaaaatattcaataccttgacttatactaatgaagtccatcttttagttggaactgtatgtacttttttattatttgctggtgcagttgctaaatccgcccaatttccccttcatgtatggttacctgatgctatggaggggcctactcctatttcggctcttatacatgctgctactatggtagcagcggggatttttcttgtcgctcgactttttcctcttttgatagtcatcccctccatactaaacctaatcgctttaataggtataataacagtactattaggagctactnnngctcttgctcaaaaagacattaacaggaatatatttatgcacttgtccatgattcgggttttgctttaaacgggcctattttgttgtcctaactaaaggttatgacacaaactacagtttactagttgtaaaacgtttagttattcgaatgtatcaacagacttttttgattctttctgttaatgattctaacaaaaacgactttcttgggcacaagaaaaatttgtattctcaacagatctcagaggggtttgcagctattgcggaaattccattttctatgcgattaatatcttccctagaaggaaaagaacgcaaaaaatctcaaaatgtacgaccaattcattcaacgtttccttttttagaggacaaatttttacgtttaagttttgtgttagatatattgatacctcaccctgtccatctggaaatcttagttcaaactattcggtactgggtaaaagatacctcctgtttgcatttattacgattctttctttatgagtattgtaatagtgttattactctaaagagatctgtttccaatttttcaaaaaaaaagaatcaaagatttttattgttcctatataattcccatgngngggaatgcgaattcatcttcgtttttctccgcaaccaatcctctcatttacgaatcttacagagcctttcttgcgcgagtttatttctacctaaaggtagaaaattttgtaaaagtatttactaactttcaaattcagagaaaccctggtaaaaaaaaatgggcaatcctgagccaactccttctttccaaaaggaaaaaaaaggataggtgcagagactcaatggaagctgttctaacaaatggagttggcgatcttgcgtataagaattcttccatcgaaattccaaaaaggatgaagaataaacctagacgcatacgtacttaaaaattaaatgaaaaaatgacgacccaaatcttattttatgactatgaaaaggcggaagaattgttgtgaatcgatttttagtttaagaaagaatcgaatattcgttttagtaaattatttattccccagtcggatagatctttcgaaaacccgacccattggatgagaatgaagatagagtcccattctacgtgtcaatcctgacaacaatgaaatttatagtaagaggaaaatccgtcgactttaaaaatcgtgagggttcaagtccctctataaaaaaaactttga
			ttttctaactaataatcctctttttttgttaacttaggtctcttcctcatttactcttacaaagggatacgagcagaaaagtttttctcttatcacaagtcttgtgatgtatgatgtaaatgtgagcagctttgagcaaggagtactctatttgaatgattcccaatacatataagtactcgtactaagacttacataaaaagtcttcaagatacaggaaattacgggacctagataagactttgtaataccctttaattgacatagaccccagttttttagtaaaatgagtagatggtgcgaacctgcgtagcagaaagacccgcgaacacgttnccaacccaaccccggcgcggattgcgcagcgcgccccgccccggtcctccggcggcgcggcgtcgtgtcgtaacaaaacgactctcggcaacggatatctcggctctcgcatcgatgaagaacgtagcgaaatgcgatacttggtgtgaattgcagaatcccgtgaaccatcgagtctttgaacgcaagttaagccctcgtggccagggcacgtctgtctgggcgtcacgcaccgcgtcgcccccgggatcggggcggagactggccccccgcgctcgggcgcggccggcctaaacgcagaccccgcggccgcgaaacggcgcgacgacccgagcggcccgt
		</sequence>
		<sequence>
			<taxon idref="Bistorta_tenuicaulis_"/>
			ttgagtctagttatgcttttttcaatgaacttgtctattcaacaaataaatagcaattctatctaccaatctgtatggtcttggaccatcaataatgatttttctttagagttcggttacttggttgatccgcttacttctattatgtcaatgttaatcactactgttggtattctagttattatttatagtgacagttatatgtctcatgatcaaggatatttaagattctttgcttatctgagttttttcaatacttctatgcttggcttagttacaagttcgaatttactacaaatttatattttttgggaattaattggaatgtgctcgtatctattaataggtttttggtttacacgacctattgcagcaaatgcttgtcaaaaagcgtttgtaactaat-----------------------------------------------------------------------------------------------------------------------------------------------------------------------------------------------------------------------------------------------------------------------------------------------------------------------------------------------------------------------------------------------------------------??????????????????????????????????????????????????????????????????????????????????????????????????????????????????????????????????????????????????????????????????????????????????????????????????????????????????????????????????????????????????????????????????????????????????????????????????????????????????????????????????????????????????????????????????????????????????????????????????????????????????????????????????????????????????????????????????????????????????????????????????????????????????????????????????????????????????????????????????????????????????????????????????????????????????????????????????????????????????????????????????????????????????????????????????????????????????????????????????????????????????????????????????????????????????????????????????????????????????????????????????????????????????????????????????????????????????????????????????????????????????????????????????????????????????????????????????????????????????????????????????????????????????????????????????????????????????????????????????????????????????????????????????????????????????????????????????????????????????????????????????????????????????????????????????????????????????????????????????????????
			????????????????????????????????????????????????????????????????????????????????????????????????????????????????????????????????????????????????????????????????????????????????????????????????????????????????????????????????????????????????????????????????????????????????????????????????????????????-----------------------------------accaancgaaccccggcgcggattgcgcagcgcgccgccactcggtaatccggtg--gcggcggcgtgtcgtaactgaacgactctcggcaacggatatctcggctctcgcatcgatgaagaacgtagcgaaatgcgatacttggtgtgaattgcagaatcccgtgaaccatcgagtctttgaacgcaagttaagccttagggccgagggcacgtctgcatgggcgtcacgcacagcgtcgcccccgggcgtggggcggattctggccccccgtgtgcgcncgcggtcggcctaaaatcagaccccgtggccgcgaaatgccgcgacgacttccgtggccctn
		</sequence>
		<sequence>
			<taxon idref="Brunnichia_ovata_"/>
			ttaagtatagttatgattttttcaatgaaattgtctattcagcaaataaatagcagttctatctatcaatctgtatggtcttggaccatcaataatgatttttctttagagttcggttacttggttgatccacttacttctattatgtcaatgttaatcactactgttgggattctagttattatttatagtgacaattatatgtctcatgatcaaggatatttgagatttttcgcttatctgagttttttcactacttctatgcttggcttagttactagttcgaatttaatacaaatttatattttttgggaattagttggaatgtgttcgtatctattaataggtttttggtttacacgacctattgcagcaaatgcttgtcaaaaagcgtttgtgactaatcgtgtaggggattttggtttattattaggaattttaggtctttattggctaacgggcagtttcgaatttcgagatttgttcaaaatattcaataccttgacttatactaatgaagtccatcttttagttggaactgtatgtacttttttattatttgctggtgcagttgctaaatccgcccaatttccccttcatgtatggttacctgatgctatggaggggcctactcctatttcggctcttatacatgctgctactatggtagcagcggggatttttcttgtcgctcgactttttcctcttttgatagtcatcccctccatactaaacctaatcgctttaataggtataataacagtactattaggagctactttagctcttgctcaaaaagacattaa----------------------------------------------------------------------------------------------------------------------------------------------------------------------------------------------------------------------------------------------------------------------------------------------------------------------------------------------------------------------tttaaattatgtgttagatatattgatacctcaccctgtccatctggaaatcttggttcaaactattcgttactgggtaaaagatacctcctgtttgcatttattacgattctttctttatgagtattgtaataatgttattactctaaagaaatctgtttcaaatttttcaaaaaaaaataatcaaagatttttattgttcctatataattcccatgtgtgtgaatgcgaattcatcttcgtttttctccgcacccaatcctctcatttacgaatcctccggagcctttcttgcacgagtctatttctacgtaaagctagaacatcttgtaaaagtatttact????????????????????????????????????????????????????????????????????????????????????????????????????????????????????????????????????????????????????????????????????????????????????????????????????????????????????????????????????????????????????????????????????????????????????????????????????????????????????????????????????????????????????????????????????????????????????????????????????????????????????????????????????????????????????????????????????????????????????????????????????????????
			????????????????????????????????????????????????????????????????????????????????????????????????????????????????????????????????????????????????????????????????????????????????????????????????????????????????????????????????????????????????????????????????????????????????????????????????????????????gaaacctgcggagcagaacgacccgcgaactcgttaccaa-cgaaccccggcgcggattgcgcagcgcgtcccgcctcggtcgtccgagggcgcgacgacgtgttgtaacaaaacgactctcggcaacggatatctcggctctcgcatcgatgaagaacgtagcgaaatgcgatacttggtgtgaattgcagaatcccgtgaaccatcgagtctttgaacgcaagttaagccgttcggccaagggcacgtctgcctgggcgtcacccgtcgcgttgcccccgaggagggggcggatgttggcctcccgtgtgcgtgcgcggccggcctaaatgcggagctcgtggacacgg-acgccgcgacgagtcccagcgtccaa
		</sequence>
		<sequence>
			<taxon idref="Calligonum_aphyllum_"/>
			ttaagtatagttatgattttttcaatgaaattgtctattcagcaaataaatagcagttctatctatcaatctgtatggtcttggaccatcaataatgatttttctttagagttcggttacttggttgatccacttacttctattatgtcaatgttaatcactactgttggtattctagttcttatttatagtgacaattatatgtctcatgatcaaggatatttgagattctttgcttatctgagttttttcaatacttctatgcttggcttagttactagttcgaatttaatacaaatttatattttttgggaattagttggaatgtgttcgtacctattaataggtttttggtttacacgacctgttgcagcaaatgcttgccaaaaagcgtttgtgactaatcgtgtaggggattttggtttattattaggaattttaggtctttattggctaacaggcagttttgaatttcgagatttgtttgaaatattcaataccttgatttataataatgaaatccattttttagttggaactttatgtactttcttattatttgctggtgcagttgccaaatccgcccaattcccccttcatgtatggttacctgatgctatggaggggcctactcctatttcggctcttatncatgctgccactatggtagctgcggggatttttcttgtcgctcgactttttcctcttttgatagtcatcccctccatactacatctaatcgcgttaataggtataataacagtacttttaggagctactttagctcttgcccaaaaagacantaacaggaatatatttatgcncttgtacatgatcaggatttaggtttaaacaggtccattttgttgtcaaaaaaaaaggttatgacacaaaatatagtttactagttgtgaaacgtttagttattcgaatgtatcaacagaattatttgattctttctgttaatgattctaacaaaaatgaatttcttgtgcccaagaaaaatttgtattctcaacaaatctcagagggatttgcagctattgcggaaattccattttctatgcgattacgatcttccctagaagcaaaagaactaaaaaaatctcaaaatttacgatcaattcattcaatatttccttttttagaggacaaatttttacgtttaaattatgtgttagatatattgatacctcaccctgtccatctggaaatcttggttcaaactattcgttacngggtaaaagatacctcctgcttgcatttattgcgattctttctttatgagtattttaatagngttattactctaaagaggtctgtttccaatttttcaaaaaaaacgaatcaaagattcttattgttcttatataattcccatgtgtgtgaatgcgaatccatcttcgtttttctccgcaaccaatcctctcatttacgaatcttacagancctttcttgcacgagtttatttctacctaaagttagaacattttgtaaaagtttttactaactttcaaattcagagaaaccctggaataaaaaaatgggcaatcctgagccaaatccttctttccaaaaggaaaaaaagggataggtgcagagactcaatggaagctgttctaacaaatggagttaacggtcttgcgtataagaattcttccatcgaaactccaaaaaggatgaagaataaacctatacgcatacatacgtaaaaaaagaaaatcttgatgacgacccgaattttgttttatgactatgaaaaaatggaagaattgttgtgaatcgattccaagttgaggaaagaatcgaatattcg-tttagtaaattatctagtccccagtctgatagatcttttgaagaaccgatccatcggatgagaatgaagatagagtcccattctacgtgtcaatcctgacaacaatgaaatttatagtaagaggaaaatccgtcgactttataaatcgtgagggttcaagtccctctataaaagatcatttga
			ttctctaactaattctcctctttttttgttaacttgggtctcttcctcatttactcttacaaaggtatccgagcagaaaagtgtttctcctatcacaagtcttgtgatgtatgatgtaaatgtgagtagcttggagcaaggagtactctatttgaatgattcccaatacat---attactcgtactaagacttacatacaaagtcttc---atacagggaattccggggcctagataagactttgtaataccctttaattgacatagaccccagttttctagtaaaatgagtagatgatg??????????????????????????????????????????????????????????????????????????????????????????????????????????????????????????????????????????????????????????????????????????????????????????????????????????????????????????????????????????????????????????????????????????????????????????????????????????????????????????????????????????????????????????????????????????????????????????
		</sequence>
		<sequence>
			<taxon idref="Calligonum_junceum_"/>
			ttaagtatagttatggttttttcaatgaaattgtctattcagcaaataaatagcagttctatctatcaatctgtatggtcttggaccatcaataatgatttttctttagagttcggttacttggttgatccacttacttctattatgtcaatgttaatcactactgttggtattctagttcttatttatagngacaattatatgtctcatgatcaaggatatttganattctttgcttatctgagttttttcaatacttctatgcttggcttagttactagttcgaatttaatacaaatttatattttttgggaattagttggaatgtgttcgtatctattaataggtttttggtttacacgacctgttgcagcaaatgcttgtcaaaaagcgtttgtgactaatcgtgtangggattttggtttattattaggaattttaggtctttattggctaacaggcagttttgaatttcgagatttgttcnaaatattcnataccttaatttataataatgaaatccattttttagttggaactttatgtactttcttattatttgctggtgcagttgccaaatccgcccaattccccc-------------------------------------------------------------------------------------------------------------------------------------------------------------------------------------------------------------------caggaatatatttatgcncttgtacatgatcaggatttaggtttaaacaggtccnttttgttgtcaaaaaaaaaggttatgacacaaaatatagtttactagttgtgaaacgtttagttattcgaatgtatcaacagaattatttgattctttctgttaatgattctaacaaaaatgaatttcttgtgcccaagaaaaatttgtattctcaacaaatctcagagggatttgcagctattgcggaaattccattttctatgcgattacgatcttccctagaagcaaaagaactaaaaaaatctcaaaatttacgatcaattcattcaatatttccttttttagaggacaaatttttacgtttaaattatgtgttagatatattgatacctcnccctgtccatctggaaatcttggttcaaactattcgttactgggtaaaagatacctcctgcttgcatttattgcgattctttctttatgagtattttaatagtgttattactctaaagaggtctgtttccaatttttcaaaaaaaacgaatcaaagattcttattgttcttatataattcccatgtgtgtgaatgcgaatccatcttcgtttttctccgcaaccaatcctctcatttacgaatcttacagagcctttcttgcacgagtttatttctacctaaagttagaacattttgtaaaagtttttact---------attcagagaaaccctggaataaaaaaatgggcaatcctgagccaactccttctttccaaaaggaaaaaaagggataggtgcagagactcaatggaagctgttctaacaaatggagttaacggtcttgcgtataagaattcttccatcgaaactccaaaaaggatgaagaataaacctatacgcatacatacgtaaaaaaagaaaatcttgatgacgacccgaattttgttttatgactatgaaaaaatggaagaattgttgtgaatcgattccaagttgaggaaagaatcgaatattcg-tttagtaaattatctagtccccagtctgatagatcttttgaagaaccgatccatcggatgagaatgaagatagagtcccattctacgtgtcaatcctgacaacaatgaaatttatagtaagaggaaaatccgtcgactttataaatcgtgagggttcaagtccctctataaaagatcatttga
			ttctctaactaattctcctctttttttgttaacttgggtctcttcctcatttactcttacaaaggtatccgagcagaaaagtgtttctcctatcacaagtcttgtgatgtatgatgtaaatgtgagtagcttggagcaaggagtactctatttgaatgattcccaatacat---attactcgtactaagacttacatacaaagtcttc---atacagggaattccggggcctagataagactttgtaataccctttaattgacatagaccccagttttctagtaaaatgagtagatgatg??????????????????????????????????????????????????????????????????????????????????????????????????????????????????????????????????????????????????????????????????????????????????????????????????????????????????????????????????????????????????????????????????????????????????????????????????????????????????????????????????????????????????????????????????????????????????????????
		</sequence>
		<sequence>
			<taxon idref="Chorizanthe_brevicornu_"/>
			ttaagtatagttatgattttttcaatgaaattttctattcagcaaattaatagcagttctatctatcaatctgtatggtcttggaccatcaataatgatttttctttagagttcggttacttggttgatccacttacttctattatgtcaatgttaataactactgttgggattctagttcttatttatagtgacagttatatgtctcatgaccaaggatatttgagattttttgcttatctgagttttttcaatacttcgatgcttggcttagttactagttcgaatttaatacaaatttatattttttgggaattagttggaatgtgttcgtatctattaataggtttttggtttacacgacctattgcagcaaatgcctgtcaaaaagcgtttgtaaccaatcgggtaggggattttggtttattattaggaattttaggtctttattggctaacgggcagtttcgaatttcgagatttgttcaaaatattcaataccctgacttataataatgaagtccatcttttagttggaactgtatgtactttcttattatttgctggtgcagttgccaaatccgcccaatttccccttcatgtatggttacctgatgctatggaggggcctactcctatttccgcgcttatacatgctgctactatggtagcagcggggatttttcttgtcgctcggctttttcctctttttagagtcatcccccccatactaaatctaatcgctttaataggtataataacaatactattgggagctactttagctcttgctcaaaaagacattaacaggaatatatttatgcacttgtccatgatcaggatttaggtttcaataggcccatttcttttncacaaaaaagggttatgacaaaaaatacagtttactagttggaaaacgtttagttattcgaatgtatcaacagaatcatttgattctttctgttaatgattctaacaaaaatgaatttcttgggcacaagaaaaatttgtattctcaacggatctcagagggatttgnagctattgcggaaattccattttctctgcgattaatatcttccctagaggaaaaagaactaaaaaaatatcaaaatttacgatcaattcattcactatttccgtttttagaggacaaattttcacgtttaaattatgtgttagatatattgatacctcaccctgtccatctggaaatcgtggntcaaactattcgttattgggtaaaagatacttcctgtttgcatttattacgattctttctttatgagtattgtaataatgttattactctnaagaaatctgtttcaaatttctcaaaaaaaaagaatcaaagattcgtag---------------------------------------------------------------------------------------------------------------------------------------------------????????????????????????????????????????????????????????????????????????????????????????????????????????????????????????????????????????????????????????????????????????????????????????????????????????????????????????????????????????????????????????????????????????????????????????????????????????????????????????????????????????????????????????????????????????????????????????????????????????????????????????????????????????????????????????????????????????????????????????????????????????????
			????????????????????????????????????????????????????????????????????????????????????????????????????????????????????????????????????????????????????????????????????????????????????????????????????????????????????????????????????????????????????????????????????????????????????????????????????????????gaaacctgcacagcagaacgacccgcgaacccgttagtacccaaacaccggcgcgggttgcgcaccgcgtcccgccccgggcgaccgggcgcgcgagggcgcgtcgaaacaaaacgactctcggcaacggatatctcggctctcgcatcgatgaagaacgtagcgaaatgcgatacttggtgtgaattgcagaatcccgtgaaccatcgagtctttgaacgcaagttaagccatccggccgagggcacgtctgcctgggcgtcacgcatcgcgtcgcccccgagagaggggcggattatggccccccgtgcgcccgcgcggccggcctaaacacggagcccgcggacgcga-gcgccgcgacgtcaggagcgtccccg
		</sequence>
		<sequence>
			<taxon idref="Coccoloba_swartzii_"/>
			ttaagtatagttatgattttttcaatgaaattgtctattcagcaaataaatagcagttctatctatcaatttgtatggtcttggaccatcaataatgatttttctttagagttcggttacttggttgatccacttacttctattatgtcaatgttaatcactactgttgggattctagttcttatttatagtgacaattatatgtctcatgatcaaggatatttgagattttttgcttatctgagttttttcaatacttctatgcttggcttagttactagttcgaatttaatacaaatttatattttttgggaattagttggaatgtgttcgtatctattaataggtttttggtttacacgacctattgcagcaaatgcttgtcaaaaagcgtttgtgactaatcgtgtaggggattttggtttattattaggaattttaggtctttattggctaacgggcagtttcgaatttcgagatttgttcaaaatattcaatactttgacttatactaatgaagtccatcttttagttggaactgtatgtactttcttattatttgctggtgcagttgccaaatccgcccaatttccccttcatgtatggttacctgatgctatggaggggcctactcctatttcggctcttatacatgctgctactatggtagcagcggggatttttcttgtcgctcgactttttcctcttttgatagtcatcccctccatactaaatctaatcgctttaataggtataataacagtactattaggagctactttagctcttgctcaaaaagacattaacaggaatatatttatgcacttgtacatgatcaggatttaggtttaaataggtccatttttttttcacaaaaaggggttatgacacaaaatacagtttactagttgtaaaacgtttagttattcgaatgtatcaacagaatcatttgattctttctgttaatgattctaacaaaaatgaatttcttgggcacaagaaaaatttgtattctcaacggatctcagagggatttgcagctattgcggaaattccattttctctgcgattaatatcttccctagaaggaaaagaactaaaaaaatctcaaaatttacggtcaattcattcaatatttccttttttagaggacaaattttcacgtttaaattatgtgttagatatattgatacctcaccctgtccatctggaaatcttggttcaaactattcgttactgggtaaaagatacctcctgtttgcatttattacgattctttctttatgagtattgtaataatgttattactctaaagaaatccgtttcaaatttttcaaaaaaaaagaatcaaagattattattgttcctatataattcccatgtgtgtgaatgcgaatccatctttgtttttctccgcaaccaatcctctcatttacgaatcctccggagcctttcttgcacgagtctatttctacgtaaagctagaacatcttgtaaaagtatttact????????????????????????????????????????????????????????????????????????????????????????????????????????????????????????????????????????????????????????????????????????????????????????????????????????????????????????????????????????????????????????????????????????????????????????????????????????????????????????????????????????????????????????????????????????????????????????????????????????????????????????????????????????????????????????????????????????????????????????????????????????????
			??????????????????????????????????????????????????????????????????????????????????????????????????????????????????????????????????????????????????????????????????????????????????????????????????????????????????????????????????????????????????????????????????????????????????????????????????????????????????????????????????????????????????????????????????????????????????????????????????????????????????????????????????????????????????????????????????????????????????????????????????????????????????????????????????????????????????????????????????????????????????????????????????????????????????????????????????????????????????????????????????????????????????????????????????????
		</sequence>
		<sequence>
			<taxon idref="Dedeckera_eurekensis_"/>
			ttaagtatagttatgattttttcaatgaaattttctattcagcaaatgaatagcagttctatctatcaatctgtatggtcttggaccatcaataatgatttttctttagagttcggttacttggttgatccacttacttctattatgtcaatgttaataactactgttgggattctagttcttatttatagtgacagttatatgtctcatgatcaaggatatttgagattttttgcttatcttagttttttcaatactgcgatgcttggcttagttactagttcgaatttaatacaaatttatattttttgggaattagttggaatgtgttcgtatctattaataggtttttggtttacacgacctattgcagcaaatgcctgtcaaaaagcgtttgtaaccaatcgtgtaggggattttggtttattattaggaattttaggtctttattggctaacgggcagtttcgaatttcgagatttgttcaaaatattcaataccctgacttataataatgaagtccatcttttggttggaactgtatgtactttcttattatttgctggtgcagttgccaaatccgcccaatttccccttcatgtatggttacctgatgctatggaggggcctactcctatttctgcgcttatacatgctgctactatggtagcagcggggatttttcttgtcgctcggctttttcctctttttagagtcatcccccccatactaaatctaatcgctttaataggtataataacaatactattcggagctactttagctcttgctcaaaaagacattaacaggaatatatttatgcacttgtccatgatcaggatttaggtttcaataggcccatttcttttgcacaaaaaagggttatgacaaaagatacagtttactagttggaaaacgtttagttattcgaatgtatcaacagaatcatttgattctttctgttaatgattctaacaaaaatgaatttcttgggcacaagaaaaatttgtattctcaatggatctcagagggatttgcagctattgcggaaattccattttctctgcgattaatatcttccctagaggaaaaagaac-gaaaaaatatcaaaatttacgatcaattcattcactatttccgtttttagaggacaaattttcccgcttaaattatgtgttagatatattgatacctcaccctgtccatctggaaatcgtggttcaaactattcgttattgggtaaaagatacttcctgtttgcatttattacgattctttctttatgagtattgtaataatgttattactctcaagaaatatgtttcaaatttctcaaaaaaaaagaatcaaagattagtagtgttcctatataattcccatgtgtctaaatgngaatccatctttgtttttctccgcaaccaatcctctcatttacgaatcctccggaacctttcttgcacgagtctatttctacgtaaagctagaacatcttgtcaaagtattgact????????????????????????????????????????????????????????????????????????????????????????????????????????????????????????????????????????????????????????????????????????????????????????????????????????????????????????????????????????????????????????????????????????????????????????????????????????????????????????????????????????????????????????????????????????????????????????????????????????????????????????????????????????????????????????????????????????????????????????????????????????????
			????????????????????????????????????????????????????????????????????????????????????????????????????????????????????????????????????????????????????????????????????????????????????????????????????????????????????????????????????????????????????????????????????????????????????????????????????????????gaaacctgcacagcagaacgacccgcgaacttgttagtacccaaacaccggcgcgggttgcgcatcgcgactccccctgggcgaccgggtgcgcg---tcgtgtcgaaacaaaacgactctcggcaacggatatctcggctctcgcatcgatgaagaacgtagcgaaatgcgatacttggtgtgaattgcagaatcccgtgaaccatcgagtctttgaacgcaagttaagccatccggccgagggcacgtctgcctgggcgtcacgcatcgcgtcgcccccgagagaggggcggaatatggccccccgtgtgcgcgcgcggtcggcctaaacacggagcccgtggccgcga-gtgccgcgacgtccggagcgtactcg
		</sequence>
		<sequence>
			<taxon idref="Duma_coccoloboides_"/>
			------atagttatgattttttcaattaaattatctattcagcaaataaatagcagttctatctatcaagttgtatggtcttggaccatcaataatgatttttctttagagttcggttacttggttgatccacttacttctcttatgttaatgttaattactactgttggcattctagttcttatttatagtgacaattatatgtttcatgatcaaggatatttgagattctttgcttatctgagttttttcaatacttctatgcttggcttagttactagttcaaatttaatacaaatttatattttttgggaattagttggaatgtgttcgtatctattaataggtttttggtttacacgacctgctgcagcaaatgcttgtcaaaaggcatttgtaactaatcgggtaggggattttggtttattattaggcattttaggtctttattggctaacaggcagtttcgaatttcgcgatttgttcgaaatattcaataccttaatttataataacgaagtctattttttagttggaactgtatgtactttcttattatttgctggtgcagttgccaaatccgcccaattcccccttcatgtatggttaccggatgctatggaggggcctactcctatttcggctcttatacatgctgctactatggtagctgcggggatttttcttgtcgctcgcctttttcctcttttgatagtcattccctccatcctatatctaatcgctttaataggtatactaacagtacttttaggagccactttagctcttgcccaaaaagacattaacaggaatatatttatgcacttgtatatgattcgggttttgttttaaacgggcccgttttgttgtcctaaataaaggttatgacacaacctacagtttactagttgtaaaacgtttagttattcgaatgtatcaacagaattttttgattctttctgttaatgattctaccaaaaacgactttcttgggcacaagaaaaatttttattctcaacagatctcagaggggtttgcagctattgcggaaattccattttctatgcgattaatatctgccctagaaggaaaagaactaaaaaaatctcaaaatttacgaccaattcactcaacatttccttttttagaggacaaatttttacgtttaagctttgtgttagatatattgatacctcatcctgtccatctggaaatcttggttcaaattattcggtactgggtacaagatacctcctgtttgcatttattacgattatttctttatgagtattgtaatagtgttattactgtaaagagatctgtttccaacttttcaaaaaaaaagaatcaaagattcttattgttcctatataattcctatgtgtgtgaatgcgaatccatcttcgtttttctccgcaaccaatcctctcgtttacgaatcttacagagcctttcttgcacgagtttatttctacctaaagttagaacattttgtaaaagta-ttactaactttcaaattcagagaaaccctggaataaaaaaatgggcaatcctgagccaactccttctttccaaaaggaaaaaaaaggataggtgcagagactcaatggaagctgttctaacaaatggagttgacggtcttgcgtataagaattcttccatcgaaattctaaaaaggatgaagaataaacctagacgcatacatacttaaaatgaaaaaatattgatgacgacccaaatcttattttatgactatgaaaaggtggaagaattgttgtgaatcgattcaaagtttaagaaagaatcgaatattcgttttagtaaattatttattccccagtcggatagatcttttgaaaacccgacccatcggatgagaatgaagatagagtcccattctacgtgtcaatcctgacaacaatgaaatttatagtaagaggaaaatccgtcgactttaaaaatcgtgagggttcaagtccctctataaaagatcctttga
			ttctctaactaattatcctctttttttgttaacttgggtctcttccggatttactcttacaaaggcatacgaacagaaaagtttttcgcttatcacaagtcttgtgatgtatgatgtaaatgtgagcagctttgagcaaggggtactctatttgaattattcccaatacatatcattactcgtattcagacttacataaaaagtcttcaagatacaggaaattccgggacctagataagactttgtaataccctttaattgacatagaccccagttttctactaaaatgagtagatgctggaaacctgcggagcagaaagacatgtgtacacgttacgaatacccctccggcgcggatcgcgtagggcgtccctcgtgggtccccaggtgtggtgatgttgtgtcgtaatagaacgactctcggcaacggatatctcggctctcgcatcgatgaagaacgtagcgaaatgcgatacttggtgtgaattgcagaatcccgtgaaccatcgagactttgaacgcaagttaaactctcatggccaaggcacgtctgtctgggcgtcatgcaccgcatagcccccggggctggggcggagactggccccccgtgcgcatgcgcggtcggcctaaacgtagaccccttggccgtggagcggtgtgacgacatgagcgtccctt
		</sequence>
		<sequence>
			<taxon idref="Duma_florulenta_"/>
			tt-actatagttatgattttttcaattaaattatctattcagcaaataaatagcagttctatctatcaagttgtatggtcttggaccatcaataatgatttttctttagagttcggttacttggttgatccacttacttctattatgttaatgttaattactactgttggtattctagttcttatttatagtgacaattatatgtttcatgatcaaggatatttgagattctttgcttatctgagttttttcaatacttctatgcttggcttagttactagttcaaatttaatacaaatttatattttttgggaattagttggaatgtgttcgtatctattaataggtttttggtttacacgacctgctgcagcaaatgcttgtcaaaaggcatttgtaactaatcgtgtaggggattttggtttattattaggcattttaggtctttattggctaacaggcagtttcgaatttcgcgatttgttcgaaatatttaataccttaatttataataacgaagtctattttttagttggaactgtatgtactttcttattatttgttggtgcagttgccaaatccgcccaattcccccttcatgtatggttaccggatgctatggaggggcctactcctatttcggctcttatacatgctgctactatggtagcagcggggatttttcttgtcgctcgcctttttcctcttttgatagtcattccctctatcctacatctaatcgctttaataggtataataacagtacttttaggagccactttagctcttgcccaaaaagacattaacaggaatatatttatgcacttgtatatgattcgggttttgttttaaacgggcccgttttgttgtcctaaataaaggttatgacacaaactacagtttactagttgtaaaacgtttagttattcgaatgtatcaacaggattttttgattctttctgttaatgattctaccaaaaacgactttcttgtgcacaagaaaaatttttattctcaacagatctcagaggggtttgcagctattgcggaaattccattttctatgcgattaatatctgccctagaaggaaaagaactaaaaaaatctcaaaatttacgaccaattcattcaacatttccttttttagaggacaaatttttacgtttaagttttgtgttagatatattgatacctcaccctgtccatctggaaatcttggttcaaactattcggtactgggtaaaagatacctcctgtttgcatttattacgattatttctttatgagtattgtaatagtgttattactgtaaagagatctgtttccaacttttcaaaaaaaaagaatcaaagattcttattgttcctatataattcctatgtgtgtgaatgcgaatccatcttcgtttttctccgcaaccaatcctctcgtttacgaatcttacagagcctttcttgcacgagtttatttctacctaaagttagaacattttgtaaaagtatttactaactttcaaattcagagaaaccctggaataaaaaaatgggcaatcctgagccaactccttctttccaaaagtaaaaaaaaggataggtgcagagactcaatggaagctgttctaacaaatggagttgacggtcttgcgtataagaattcttccatcgaaattccaaaaaggatgaagaataaacctagacgcatacatacttaaaatgaaaaaatattgatgacgacccaaatcttattttatgactatgaaaaggtggaagaattgttgtgaatcgattcaaagtttaagaaagaatcgaatattcgttttagtaaattatttattccccagtcggatagatcttttgaaaacccgacccatcggatgagaatgaagatagagtcccattctacgtgtcaatcctgacaacaatgaaatttatagtaagaggaaaatccgtcgactttaaagatcgtgagggttcaagtccctctataaaagatcctttga
			ttctctaactaattatcctctttttttgttaacttgggtttcttccgcatttactcttacaaaggcatccgagcagaaaagtttttcgcttatcacaagtcttgtgatgtatgatgtaaatgtgagcagctttgagcaaggggtactctatttgaatgattcccaatacatatcattactcgtactcagacttacataaaaagtcttcaagatacaggaaattccgggacctagataagactttgtaataccctttaattgacatagaccccagttttctagtaaaatgagtagatgctggaaacctgcggagcagacagacccgcgaacacgttacgaacaaacccccggcgcggaccgcgcagcgcgtcccgcgccggccccccggcgcggcgacgccgtgtcgtaacagaacgactctcggcaacggatatctcggctctcgcatcgatgaagaacgtagcgaaatgcgatacttggtgtgaattgcagaatcccgtgaaccatcgagtctttgaacgcaagttaagccctcgtggccagggcacgtctgtctgggcgtcacgcaccgcgtcgcccccggggccggggcggagaatggccccccgtgcgcgcgcgcggccggcctaaacgcagaccccgcggccgtgaaacggcgcgacgacccgagcggccccc
		</sequence>
		<sequence>
			<taxon idref="Duma_horrida_"/>
			tt-aatatagttatgattttttcaattaaattatctattcagcaaataaatagcagttctatctatcaagttgtatggtcttggaccatcaataatgatttttctttagagttcggttacttggttgatccacttacttctcttatgttaatgttaattactactgttggtattctagttcttatttatagtgacaattatatgtttcatgatcaaggatatttgagattctttgcttatctgagttttttcaatacttctatgctgggcttagttactagttcaaatttaatacaaatttatattttttgggaattagttggaatgtgttcgtatctattaataggtttttggtttacacgacctgctgcagcaaatgcttgtcaaaaggcatttgtaactaatcggataggggattttggtttattattaggcattttaggtctttattggctaacaggcagtttcgaatttcgcgatttgttcgaaatattcaataccttaatttataataacgaagtctattttttagttggaactgtatgtactttcttattatttgctggtgcagttgccaaatccgcccaattcccccttcatgtatggttaccggatgctatggaggggcctactcctatttcggctcttatacatgctgctactatggtagctgcggggatttttcttgtcgctcgcctttttcctcttttgatagtcattccctccatcctatatctaatcgctttaataggtatactaacagtacttttaggagccactttagctcttgcccaaaaagacattaacaggaatatatttatgcacttgtatatgattcgggttttgttttaaacgggcccgttttgttgtcctaaataaaggttatgacacaaactacagtttactagttgtaaaacgtttagttattcgaatgtatcaacagaattttttgattctttctgttaatgattctaccaaaaacgactttcttgggcacaagaaacatttttattctcaacagatctcagaggggtttgcagctattgcggaaattccattttctatgcgattaatatctgccctagaaggaaaagaactcaaaaaatctcaaaatttacgaccaattcactcaacatttccttttttagaggacaaatttttacgtttaaggtttgtgttagatatattgatacctcatcctgtccatctggaaatcttggttcaaattattcggtactgggtacaagatacctcctgtttgcatttattacgattatttctttatgagtattgtaatagtgttattactgtaaagagatctgtttccaacttttcaaaaaaaaagaatcaaagattcttattgttcctatataattcctatgtgtgtgaatgcgaatccatcttcgtttttctccgcaaccaatcctctcgtttacgaatcttacagagcctttcttgcacgagtttatttctacctaaagttagaacattttgtaaaagtattt-ttaactttcaaattcagagaaaccctggaataaaaaaatgggcaatcctgagccaactccttctttccaaaaggaaaaaaaaggataggtgcagagactcaatggaagctgttctaacaaatggagttgacggtcttgcgtataagaattcttccrtcgaaattctaaaaaggatgaagaataaacctagacgcatacatacttaaaatgaaaaaatattgatgacgacccaaatctgattttatgactatgaaaaggtggcagaattgttgtgaatcgattcaaagtttaagaaagaatcgaatattcgttttagtaaattatttattccccagtcggatagatcttttgaaaacccgacccatcggatgagaatgaagatagagtcccattctacgtgtcaatcctgacaacaatgaaatttatagtaagaggaaaatccgtcgactttaaaaatcgtgagggttcaagtccctctataaaagatcctttga
			ttctctaactaattatcctctttttttgttaacttgggtctcttccgcatttactcttacaaaggcatacgagcagaaaagtttttcgcttatcacaagtcttgtgatgtatgatgtaaatgtgagcagctttgagcaaggggtactctatttgaattattcccaatacatatcattactcgtattcagacttacataaaaagtcttcaagatacaggaaattccgggacctagataagactttgtaataccctttaattgacatagaccccagttttctactaaaatgagtagatgctggaaacttgcggagcagaaagacacgtgaacacgttacgaacacccctccggcgcggatcgcgtagggcgtcccgcgtcggtcccccggcgtggcgacgttgcgtcgtaatagaacgactctcggcaacggatatctcggctctcgcatcgatgaagaacgtagcgaaatgcgatacttggtgtgaattgcagaatcccgtgaaccatcgagtctttgaacgcaagttaagccctcgtggccagggcacgtctgtctgggcatcacgcaccgcatcgcccccggggccggggcggagactggccccccgtgcgcgcgcacggccggcctaaacacagaccccgtggccgtgaagcggcgtgacgacgcgagcggccctc
		</sequence>
		<sequence>
			<taxon idref="Emex_spinosa_"/>
			ttaagtatagttatgattttttcaataaaattgtctattcagcaaataaatagcagttctatgtatcaatctgtatggtcttggaccatcactaatgatttttctttagaatttggttacttggttgatccgcttacttctattatgtcactcttaatcactactgttggtattctagttcttatttatagtgacagttatatgtctcatgatcaaggatatttgagattctttgcttatctgagttttttcaatacttctatgcttggcttagttactagttcgaatttaatacaaatttattttttttgggaattagttggaatgtgttcgtatctattaataggtttttggtttacacnacctgttgcancaaatgcttgtcaaaaagcgtttgtgactaaccgtgtaggggattttggtttattattaggaatcttaggtctttattggctcacagggagtttcgaatttcgagatttgttcgaaatattcaataccttgatttataacaatgaagtttattttttagttggaactatatgtactttcttattatttgctggtgcagttgccaaatccgcccaattcccccttcatgtatggttacctgatgctatggaagggcctactcctatttcggctcttatacatgctgctactatggtagctgcggggatttttcttgtcgctcgactttttcctcttttgatagtaaccccctacatactacatctaatcgctttgataggtataataacagtaattttaggagctactttagctcttgcccaaaaagacattaa-----------------------------------------------------------------------------------------------------------------------------------------------------------------------------------------------------------------------------------------------------------------------------------------------------------------------------------------------------------------------ttaaattatgtgttagatatattgatacctcaccctatccatttggaaatcttggttcaaactattcgttactgggtacaagatacctcttgtttgcatttattacgattatttctttatgagtattgtaatag---tttgactctaaagaggtctgtttccgatttttcaaaaaataagaatcaaagattcttattgttcctatataattcctacgtatgtgaatgcgaatctatcttcgtttttctccgcaaccaatcctctcatttacgaatcttacggagcatttcttgcacgagtttatttctacctaaagttagaaccttttgtaaaagtatttact????????????????????????????????????????????????????????????????????????????????????????????????????????????????????????????????????????????????????????????????????????????????????????????????????????????????????????????????????????????????????????????????????????????????????????????????????????????????????????????????????????????????????????????????????????????????????????????????????????????????????????????????????????????????????????????????????????????????????????????????????????????
			????????????????????????????????????????????????????????????????????????????????????????????????????????????????????????????????????????????????????????????????????????????????????????????????????????????????????????????????????????????????????????????????????????????????????????????????????????????gaaacctgcgaagcagacagacccgtgaacctgttaccaacccaacaccggcgcggattgcgcagcgccccctggcccggtcctccggagccgcggcggcgtgtcgtacaagaacgactctcggcaacggatatctcggctctcgcatcgatgaagaacgtagcgaaatgcgatacttggtgtgaattgcagaatcccgtgaaccatcgagtctttgaacgcaagttaagccttctggccgagggcacgtctgtctgggcgtcacgcacagcgtcgcccccaggagctgggcggagactggccccccgtgtgcgcgcgcggccggcctaaacgcagaccccgcggccgcgagacggcgcgacgacctctgcggccgtc
		</sequence>
		<sequence>
			<taxon idref="Eriogonum_alatum_"/>
			ttaagtatagttatgattttttcaatgaaattttctattcagcaaataaatagcagttctatctatcaatctgtatggtcttggaccatcaataatgatttttctttagagttcggttacttggttgatccacttacttctattatgtcaatgttaataactactgttgggattctagttcttatttatagtgacagttatatgtctcatgatcaaggatatttgagattttttgcttatctgagttttttcaatacttcgatgcttggcttagttactagttcgaatttaatacaaatttatattttttgggaattagttggaatgtgttcgtatctattaataggtttttggtttacacgatctattgcagcaaatgcctgtcaaaaagcgtttgtaaccaatcgtgtaggggattttggtttattattaggaattttaggtctttattggctaacgggcagtttcgaatttcgagatttgttcaaaatattcaataccctgacttataataatgaagtccatcttttggttggaactgtatgtactttcttattatttgctggtgcagttgccaaatccgcccaatttccccttcatgtatggttacctgatgctatggaggggcctactcctatttccgcgcttatacatgctgctactatggtagcagcggggatttttcttgtcgctcggctttttcctctttttagagtcatcccccccatactaaatctaatcgctttaataggtataataacaatactattcggggctactttagctcttgctcaaaaagacattaacaggaatatatttatgcacttgtccatgatcaggatttaggtttcaataggcccatttctttttcacaaaaaagggttatgacaaaaaatccagtttactagttggaaaacgtttagttattcgaatgtatcaacagaatcatttgattctttctgttaatgattctaacaaaaatgaatttcttgggcacaagaaaaatttgtattctcaacggatctcagagggatttgtagctattgcggaaattccattttctctgcgattaatatcttccctagaggaaaaagaactaaaaaaatatcaaaatttacgatcaattcattcactatttccgtttttagaggacaaattttcccgtttaaattatgtgttagatatattgatacctcaccctgtccatctggaaatcgtggttcaaactattcgttattgggtaaaagatacttcctgtttgcatttattacgattctttctttatgagtattgtaatattgttattactctaaataaatctgtttcaaatttctcaaaaaaaaagaatcaaagattagtagtgttcctntataattcctatgtgtctaantgtgaatccatctttgtttttctccgcnaccaatcctctcatttacgaatcctccgtaacctttcttgcacgagtctatttctacgtaaagctagaacatcttgtaaaagta-tgact????????????????????????????????????????????????????????????????????????????????????????????????????????????????????????????????????????????????????????????????????????????????????????????????????????????????????????????????????????????????????????????????????????????????????????????????????????????????????????????????????????????????????????????????????????????????????????????????????????????????????????????????????????????????????????????????????????????????????????????????????????????
			????????????????????????????????????????????????????????????????????????????????????????????????????????????????????????????????????????????????????????????????????????????????????????????????????????????????????????????????????????????????????????????????????????????????????????????????????????????-----ctgc-aagcagaacgacccgcgaactcgttagaacccaaacaccggcgcgggttgcgcaccgcgtcccgccccgggcgaccgggcgtgcgaacgcgcgtcgaaacagaacgactctcggcaacggatatctcggctctcgcatcgatgaagaacgtagcgaaatgcgatacttggtgtgaattgcagaatcccgtgaaccatcgagtctttgaacgcaagttaagccatccggccgagggcacgtctgcctgggcgtcacgcatcgcgtcgcccccgggggaggggcggagtatggccccccgtgcgcgcgcgcggccggcctaaacacggagcccgtggccgcga-gcgccgcgacgtcagtagcgtacccg
		</sequence>
		<sequence>
			<taxon idref="Gilmania_luteola_"/>
			ttaagtatagttatgattttttcaattaaattgtctattcagcaaatgaatagcagttctanctatcaatctgtatggtcttggaccatcaataatgatttttctttagagttcggttacttggttgatccacttacttctattatgtcaatgttaataactactgttgggattctggttcttatttatagtgacagttatatgtctcatgatcaaggatatttgagattttttgcttatctgagttttttcaatacttcgatgcttggcttagttactagttcaaatttnnnacaaatttatattttttgggaattagttggaatgtgttcgtatctattaataggtttttggtttacacgacctattgcagcaaatgcttgtcaaaaagcgtttgtaaccaatcgtgtaggggattttggtttattattaggaattttaggtctttattggctaacgggcagtttcgaatttcgagatttgttcaaaatattcaataccctgacttatactaatgaagtccatcttttagttggaactgtatgtacttttttattatttgctggtgcagttgccaaatccgcccaatttccccttcatgtatggttacctgatgctatggaggggcctactcctatttccgctcttatacatgctgctactatggtagcagcggggatttttcttgtcgctcgactttttcctctttttatagtcatcccccccatactaaatctaatcgctttaataggtataataacaatactattaggagctactttagctcttgctcaaaaagacattaacaggaatatatttatgcacttgtacatgatcaggatttaggtttaaataggtccatttttttttcacaaaaaggggttatgacacaaaatacagtttactagttgtaaaacgtttagttattcgaatgtatcaacagaatcatttgattctttctgttaatgattctaacaaaaatgaatttcttgggcacaagaaaaatttgtattctcaacggatctcagagggatttgcagctattgcggaaattccattttctctgcgattaatatcttccctagaaggaaaagaactaaaaaaatctcaaaatttacgatcaattcattcaatatttccttttttagaggacaaattttcacgtttaaattatgtgttagatatattgatacctcaccctgtccatctggaaatcttggttcaaactattcgttactgggtaaaagatacctcctgtttgcatttattacgattctttctttatgagtattgtaataatgttattactctaaagaaatccgtttccaatttttcaaaaaaaaagaatcaaagattattattgttcctatataattcccatgtgtgtgaatgcgaatccatctttgtttttctccgcaaccaatcctctcatttacgaatcctccggagcctttcttgcacgagtctatttctacgtaaagctagaacatcttgtaaaagtatttact????????????????????????????????????????????????????????????????????????????????????????????????????????????????????????????????????????????????????????????????????????????????????????????????????????????????????????????????????????????????????????????????????????????????????????????????????????????????????????????????????????????????????????????????????????????????????????????????????????????????????????????????????????????????????????????????????????????????????????????????????????????
			????????????????????????????????????????????????????????????????????????????????????????????????????????????????????????????????????????????????????????????????????????????????????????????????????????????????????????????????????????????????????????????????????????????????????????????????????????????gaaacntgcacagcagaacgacccgcgaacccgttagaacccaaacaccggcgcgggttgcgcatcgcttccccccccgggcaaccgggtgcgcgaaggcgtgtcgaaacagaacgactctcggcaacggatatctcggctctcgcatcgatgaagaacgtagcgaaatgcgatacttggtgtgaattgcagaatcccgtgaaccatcgagtctttgaacgcaagttaagccattcggccgagggcacgtctgcctgggcgtcacgcatcgcgtcgcccccgagagaggggcggagtatggccccccgtgcgcgcgcgcggccggcccaaacacggagcccgtggccgcga-atgccgcgacgtcccgagcggacacg
		</sequence>
		<sequence>
			<taxon idref="Gymnopodium_floribundum_"/>
			ttaagtatagttatgattttttcaatgaaattgtctattcagcaaataaatagcagttctatctatcaatctgtatggtcttggaccatcaataatgatttttctttagagttcggttacttggttgatccacttacttctattatgtcaatgttaataactactgttgggattctagttcttatttatagtgacagttatatgtctcatgatcaaggatatttgagattttttgcttatctgagttttttcaatacttctatgcttggcttagttactagttcgaatttaatacaaatttatattttttgggaattagttggaatgtgttcgtatctattaataggtttttggtttacacgacctattgcagcaaatgcttgtcaaaaagcgtttgtgactaatcgtgtaggggattttggtttattattaggaattttaggtctttattggctaacgggcagtttcgaatttcgagatttgttcaaaatattcaataccctgacttatactaatgaagtccatcttttagttggaactgtatgtactttcttattatttgctggtgcagttgccaaatccgcccaatttccccttcatgtatggttacctgatgctatggaggggcctactcctatttcggctcttatacatgctgctactatggtagcagcggggatttttcttgtcgctcgactttttcctcttttgatagtaatcccctccatactaaatctaatcgctttaataggtataataacagtactattaggagctactttagctntt-----------------caggaatatatttatgcacttgtacatgatcaggatttaggtttaaataggtccattttttttymacaaataagggttatgacncaaaatacagtttactagttgtaaaacgtttagttattcgaatgtatcaacagaatcatttgattctttctgttaatgattctaacaaaaatgaatttnttgggcacaagaaaaatttgtattctcaacggatctcagagggatttgcagctattgcggaaattccattttctctgcgattaatatcttccctagaaggaaaanaactaaaaaaatctcaaaatttacgatcaattcattcaatatttccttttttagaggacaaattttcacgtttaaattatgtgttanatatattgatacctcaccctgtccatctggaaatcttggttcaaactattcgttactgggtaaaagatacttcctgtttgcatttattacgattctttctttatgagtattgtaataatgttattactctaaagaaatctgtttcaattttttcaaaaaaaaaaaatcaaagattattattgttcctatataattcccatgngngngaatgngaatccatctttgtttttctccgcaaccaatcctctcatttacgaatcctccggaacctttcttgcacgagtctatttctacgtaaagctagaacatcttgtcaaagtatttact????????????????????????????????????????????????????????????????????????????????????????????????????????????????????????????????????????????????????????????????????????????????????????????????????????????????????????????????????????????????????????????????????????????????????????????????????????????????????????????????????????????????????????????????????????????????????????????????????????????????????????????????????????????????????????????????????????????????????????????????????????????
			????????????????????????????????????????????????????????????????????????????????????????????????????????????????????????????????????????????????????????????????????????????????????????????????????????????????????????????????????????????????????????????????????????????????????????????????????????????gaaannngcaaggcagaacgacctgtgaactcgttaacaccctaacaccggcgcgggttgcgcatcgcgtcacatctcgggagaccgggggcgtgatggcgtgtcgaaacaaaacgactctcggcaacggatatctcggctctcgcatcgatgaagaacgtagcgaaatgcgatacttggtgtgaattgcagaatcccgtgaaccatcgagtctttgaacgcaagttaagccattcggccgagggcacgtctgcctgggcgtcacgcatcgcgtcgcccctgggtgaggggcggattgtggccccccgtgcgcgtgcgcggccggcctaaacacggagcccgtggccgnga-atgccgcgacgtcccaagcggacctc
		</sequence>
		<sequence>
			<taxon idref="Johanneshowellia_crateriorum_"/>
			ttaagtatagttatgattttttcaatgaaattttctattcagcaaatgaatagtagttctatctatcaatctgtatggtcttggaccatcaataatgatttttctttagagttcggttacttggttgatccacttacttctattatgtcaatgttaataactactgttgggattctagttcttatttatagtgacagttatatgtctcatgatcaaggatatttgagattttttgcttatctgagttttttcaatacttcgatgcttggcttagttactnnntcgaatttaatacaaatttatawtttttgggaattagttggaatgtgttcgtatctattaataggtttttggtttacacgacctattgcagcaaatgcctgtcaaaaagcgtttgtaaccaatcgtgtaggggattttggtttattattaggaattttaggtctttattggctaacgggcagtttcnaatttcgagatttgttcaaaatattcaataccctgacttataataatgaagtccatcttttggttggaactatatgtactttcttattatttgctggtgcagttgccaaatccgcccaatttccccttcatgtatggttacctgatgctatggaggggcctactcctatttctgcgcttatacatgctgctactatggtagcagcggggatttttcttgtcgctcggctttttcctctttttagaatcatcccccccatactaaatctaatcgctttaataggtataataacaatactattcggagctactttagctcttgctcaaaaagacattaacaggactatatttatgcacttgnccatgatcaggatttaggtttcaataggcccatttctttttcacnaaaaggggttatgacaaaaaatacagtttactaggtggaaaacgtttagttattcgaangnatcaacagaatcntttgattctttcngttaatgattctaacaaaantgaatttcttgggcacaagaaaaatttgtattctcaacggatctcagagggatttgtagctattgcggaantnccattttctctgcgatnaatatcttccctagaggaaaaagaactaaaaaaanatcaaaatttacgatcaattcattcnctatttccgtttttagaggacaaatttncccgtttaaattntgtgttagatatattgatacctcaccctgtccatctggaaatcgtggttcaaactattcgttatngggnaaaagatacttcctgtttgcatttnttacgattctttctntatgagnatngtaataatgttattactctaaagaaatctgtttcnaatttctcaaaaaanaagaatcanagatcagtagcgttcct--------------------------------------------------------------------------------------------------------------------------------------------????????????????????????????????????????????????????????????????????????????????????????????????????????????????????????????????????????????????????????????????????????????????????????????????????????????????????????????????????????????????????????????????????????????????????????????????????????????????????????????????????????????????????????????????????????????????????????????????????????????????????????????????????????????????????????????????????????????????????????????????????????????
			????????????????????????????????????????????????????????????????????????????????????????????????????????????????????????????????????????????????????????????????????????????????????????????????????????????????????????????????????????????????????????????????????????????????????????????????????????????gaaacctgcacagcagaacgacccgcgaactngttagtacccaaacaccggcgcgggttgcgcaccgcgtttccccccgagcaatcaggcgcgggactgcgtgttgaaactgaacgactctcggcaacggatatctcggctctcgcatcgatgaagaacgtagcgaaatgcgatacttggtgtgaattgcagaatcccgtgaaccatcgagtctttgaacgcaagttaagccatccggccgagggcacgtctgcctgggcgtcacgcatcgcgtcncccccgggggaggggcggagtatggccccccgtgcgcgcgcgcggccggcctaaatacggagcccgtggccgcga-gcgccgcgacgtccgcagcgtcctcg
		</sequence>
		<sequence>
			<taxon idref="Knorringia_sibirica_"/>
			ttnanngtagttttga-tttttcaatgaaattgtctattcagcaaataaatagtagttctatctatcaatctgtatggtcttggaccatcaataatgatttttctttagagttcggttacttggttgatccacttacttctattatgtcaatgttaattactactgttggtattctagttcttatttatagtgacaattatatgtctcatgatcaaggatatttgagattttttgcttatctgagttttttcaatacttctatgcttggcttagttactagttcaaatttaatacaaatttatattttttgggaattggttggaatgtgttcgtatctattaataggtttttggtttacacgacctgctgcagcaaatgcttgtcaaaaagcgtttgtaactaatcgtgtaggggattttggtttattattaggcattttaggtctttattggctaacaggcagtttcgaatttcgcgatttgttcgaaatattcaatacctttgtttataataacgaagttcattttttagttggaactgtatgtactttcttattatttattggtgcagttgccaaatccgcccaattcccccttcatgtatggctacctgatgcaatggaagggcctactcctatttcggctcttatacatgcagctactatggtagctgcggggatttttcttgtcgctcgactttttcctcttttaatagtaaccccctccatactacatctcatcgctttaataggtctaataacagtacttttaggagctactttagctcttgcccaaaaggacataagcaggaatatatttatgcacttgtacatgatcaagatttaggtttaaacgggccaattttgttgtcccgaatagaggttatgacacaaaatacagtttactaactgtaaaacgtttagttattcgaatgtatcaacaaaagttttttattctttctgttaatgattctaacaaaaatgactttcttgggcacaagaaaaatttgtattctcaacagatctcagaggggttttcggctattgcggaaattccattttctatgcgattaatatcttccctagaaggaaaagaactcaaaaaatctcaaaacttacgaccaattcattcaatatttccttttttagaggacaaatttttacgtttaaattatgtgttagatatattgatacctcaccccatccacctggaaatcttggttcaaactattcgttactgggtaaaagatacctcctgtttgcatttattacgattctttctgtatgagtattgtaatagtgttattactctaaagagatcggtttccaatttttcaaaaaaagagaatcaaagatttttattgttcctatataattcctatgtgtgtgaatgcgaatccctcttcgtttttctcagcaatcaatcctctcagttacgaatcttacggagcctttcttgcacgagtttctttctacctaaagttagaacattttgtaaaagtatttactaactttcaaattcagagaaaccctggaataaaaaaatgggcaatcctgagccaactccttcttttcaaaaggaaaaaaaaggataggtgcagagactcaatggaagctgttctaacaaatggagttgacggtcttgcgtagaagaattcgcccatcgaaactccaaaaaggatgaagaataaacctagacgcatacgtacttaaaatg-aaaaatattgatgacgacccgaatcttattttatgactatgaaaaagtggaagaattgttgtgaatcgattccaagttgaagaaagaatcgaatattcg-tttagtaaattatttattcccca-----------cttttgaagacccgatccaccggatgagaatgaagatagagtcccattctacgtgtcaatcctgacaacaatgaaatttatagtaagaggaaaatccgtcgactttaaaaatcgtgagggttcaagtccctctataaaaaagcgtttga
			ttctctaactaattatcctctttttttgttaacttgggtctcttcctcatttactcttacaaagggatccgagcagaaaagtttttctcttatcacaagtcttgtgatgtatgatgtaaatgtgagcagctttgagcaaggagtactctatttgaatgattcccaaaacatatcattactcgtactaagccttacaaaaaaagtcttcaagatacaggaaattccggggcctagataagactttgtaataccctttaattgacatagaccccagttttttagtaaaatgagtagacggtg----------------------------accccntcacaacacaaccccggcgcggattgcgcagcgcgccccggcccggtcctccgggcgtgcggcgtcgtgtcgtaacaaaacgactctcggcaacggatatctcggctctcgcatcgatgaagaacgtagcgaaatgcgatacttggtgtgaattgcagaatcccgtgaaccatcgagtctttgaacgcaagttaggcctc--ggccgagggcacgtctgtctgggcgtcacgcaccgcgtcgcccccgggatcggggcggagactggccccccgcgcgcgcgcgcggccggcccaaacgcagaccccgcggccgcgagacggcgcgacgacccgatcggccccg
		</sequence>
		<sequence>
			<taxon idref="Leptogonum_buchii_"/>
			ttaagtatagttatgattttttcaatgaaattgtctattcagcaaataaatagcagttctatctatcaatctgtatggtcttggaccatcaataatgatttttctttagagttcggttacttggttgatccacttacttctattatgtcaatgttaataactactgttgggattctagttcttatttatagtgacaattatatgtctcatgatcaaggatatttgagattttttgcttatctgagttgtttcaatacttctatgcttggcttanttactagttcgaatttaatacaaatttatattttttgggaattagttggaatgtgttcgtatctattaataggtttttggtttacacgacctattgcagcaaatgcttgtcaaaaagcgtttgtgactaatcgtgtaggggattttggtttattattaggaattttaggtctttattggctaacgggcagtttcgaatttcgagatttgttcaaaatattcaataccttgacttatactaatgaagtccatcttttagttggaactgtatgtactttcttattatttgctggtgcagttgccaaatccgcccaatttccccttcatgtatggttacctgatgctatggaggggcctactcctatttcggctcttatncatgctgctactatggtagcagcggggatttttcttgtcgctcgactttttcctcttttgatagtcatcccctccatactaaatctaatcactttaataggtataataacagtactattaggagctactttagctcttgctcaaaaagacattaacaggaatatatttatgcacttgtacatgatcaggatttaggtttaaataggtccatttttgtgtcacaaataggggttatgacacaaaatacagtttactagttgtaaaacgtttagttattcgaatgtatcaacagaatcatttgattctttctgttaatgattctaacaaaaatgaatttcttgggcacaagaaaaatttgtattctcaacggatctcagagggatttgcagctattgcggaaattccattttctctgcgattaatatcttccctagaaggaaaagaactaaaaaaatctcaaaatttacgatcaattcattcaatatttccttttttagaggacaaattttcacgtttaaattatgtgttagatatattgatacctcaccctgtccatctggaaatcttggttcaaactattcattactgggtaaaagatacctcctgtttgcatttattacgattctttctttatgagtattgtaataatgttattactctaaagaaatctgtttcaaatttttcaaaaaaaaagaatcaaagattattattgttcctatataattcctatgtgtgtgaatgcgaatccatctttgtttttctccgcaaccaatcctctcatttacgaatcctccggagcctttcttgcacgagtctatttctacgtaaagctagaacatcttgtaaaagtatttact????????????????????????????????????????????????????????????????????????????????????????????????????????????????????????????????????????????????????????????????????????????????????????????????????????????????????????????????????????????????????????????????????????????????????????????????????????????????????????????????????????????????????????????????????????????????????????????????????????????????????????????????????????????????????????????????????????????????????????????????????????????
			????????????????????????????????????????????????????????????????????????????????????????????????????????????????????????????????????????????????????????????????????????????????????????????????????????????????????????????????????????????????????????????????????????????????????????????????????????????gaagcccgcagagcagagcgagccgcgaactcgttcgtaccccaacaccggcgcgggttgcgcgtcgcgtcccgcccgggccgaccggggacgcgagggcgcgtcggaacgaaacgactctcggcaacggatatctcggctctcgcatcgatgaagaacgtagcgaaatgcgatgcttggtgtgaattgcagaatcccgcgaaccatcgagtctttgaacgcaagttaagccattcggccgagggcgcgtctgcctgggcgtcacgcatcgcgtcgcccccgggggaggggcggactttggccccccgcgcgcgcgcgcggccggcccaaacacggagcccgtggctgcac-acgccgcgacggcccgagcgggccgc
		</sequence>
		<sequence>
			<taxon idref="Muehlenbeckia_adpressa_"/>
			tt-actatagttatgattttttc-atgaaattgtctattcagcaaataaatagcagttctatctatcaaactgtatggtcttggaccatcaataatgatttttctttagagttcggttatttggttgatccacttacttctattatgttaatgttaattactactgttggtattctagttcttatttatagtgacaattatatgtttcatgatcaaggatatttgagattctttgcttatctgagttttttcaatacttctatgcttggcttagttactagttcaaatttaatacaaatttatattttttgggaattagttggaatgtgttcgtatctattaataggtttttggtttacacgacctgctgcagcaaatgcttgtcaaaaagcgtttgtaactaatcgtgtaggggattttggtttattattaggcattttaggtctttattggctaacaggcagtttcgaatttcgcgatttgttcgaaatattcaataccttgatttataataatgaagtccattttttagttggaactgtatgtacttttttattgtttgctggtgcagttgccaaatccgcccaattcccccttcacgtatggttacctgatgctatggaggggcctactccgatttcggctcttatacatgctgctactatggtagctgcggggatttttcttgtcgctcgactttttcctcttttgatagttatcccccccatactacatctaatcgctttaataggtataataacagtacttttaggagccactttagctcttgcccaaaaagacattaa-------------------------atgatccgggtttt---------gggcccgttttgttgtcaaaaatacaggttatgacacaaactacagtttactagttgtaaaacgtttagttattctaatgtatcaacagaattatttgattatttctgttaatgattctaacaaaaattcatttttggggcacaagaaaaatttttattctcaacggatctcagaggggtttgcagctattgcggaaattccattttctatgcgattaatatcttccctagaaggaaaagaactaaaagaatctccaaatttacgaccaattcattcaacatttccttttttagaggacaaatttttacgtttaagttttgtgttagatatattgatacctcaccctgtccatctggaaatcttggttcaaactattcggtactgggtaaaagatacctcctgtttgcatttattacgattctttctttatgaatattgtaatagtgttattactctaaatagatctgtttccaatttttcaaaaaaaaagaatcaaagattcttattgttcctatataattcctatgtgtgtgaatgcgaatccatcttcgtttttctccgcaaccaatcctctcatttacgagttttacggagcctttcttgcacgagtttatttctacctaaagttagaacattttgtaaaagtatttactaactttcaaattcagagaaaccctggaataaaaaaaggggcaatcctgagccaactccttctttccaaaaggaaataaaaggataggtgcagagactcaatggaagttgttctaacaaatggagttgacggtcttgcgtataagaattcttccatcgaaactccaaaaaggatgaagaataaacctagacgcatacgtacttaaaattaaaaaatattgatgacgacccgaatcttattttatgactatgaaaaagtggaagaattgttgtgaatcgattctaagtttaagaaagaatcgaatattcgttttagtaaattatttattccccagtccgatagatcttttgaaaacccgacccatcggatgagaatgaagatagagtcccgttctacgtgtcaatcctgacaacaatgaaatttatagtaagaggaaaatccgtcgactttaaaaatcgtgagggttcaagtccctctataaaagatcctttga
			ttctctaactaattatcctctttttttgttaacttgggtctcttcctcatttactcttacaaaggtatccgagcagaaaagtttttctcttatcacaagtcttgtgatgtatgatgtaaatgtgagcagctttgagcaaggagtactctatttgaatgattcccaatacatatcattactcatactaagacttacaaaaaaagtcttcaagatacaggaaattccgggacctagataagactttgtaataccctttaattgacatataacccagttttctagtaaaatgagtagacgatggaaacctgcggagcagaaagacccgcgaacccgttgccaacacaaccccggcgcggattgcgcagcgcgccccgc-ccggtcntccggcgcggcggcgtcgtgtcgtaactgaacgactctcggcaacggatatctcggctctcgcatcgatgaagaacgtagcgaaatgcgatacttggtgtgaattgcagaatcccgtgaaccatcgagtctttgaacgcaagttaagccctcgtggccagggcacgtctgtctgggcgtcacgcaccgcgtcgcccccgggatcggggcggagactggccccccgcgcgcgcgcgcggccggcccaaacgcagaccccgccgccgcgaagnggcgcgacgacccgagcggtcccc
		</sequence>
		<sequence>
			<taxon idref="Muehlenbeckia_arnhemica_"/>
			tt-aatatagttatgattttttc-atgaaattgtctattcagcaaataaatagcagttctatctatcaaactgtatggtcttggaccatcaataatgatttttctttagagttcggttatttggttgatccacttacttctattatgttaatgttaattactactgttggtattctagttcttatttatagtgacaattatatgtttcatgatcaaggatatttgagattctttgcttatctgagttttttcaatacttctatgcttggcttagttactagttcaaatttaatacaaatttatattttttgggaattagttggaatgtgttcgtatctattaataggtttttggtttacacgacctgctgcagcaaatgcttgtcaaaaagcgtttgtaactaatcgtgtaggggattttggtttattattaggcattttaggtctttattggctaacaggcagtttcgactttcgcgatttgttcgaaatattcaataccttgatttataataatgaagtctattttttagttggaactgtatgtactttcttattgtttgctggtgcagttgccaaatccgcccaattcccccttcacgtatggttacctgatgctatggaggggcctactccgatttcggctcttatacatgctgctactatggtagctgcggggatttttcttgtcgctcgactttttcctcttttgatagtcatcccccccatactacatctaatcgctttaataggtataataacagtacttttaggagccactttagctcttgcccaaaaagacattaacaggaatatatttaggcgcttgtacatgatccgggtttt---------gggcccgttttgttgtcaaaaatacaggttatgacacaaactacagtttactagttgtaaaacgtttagttattagaatgtatcaacagaattatttgattctttctgttaatgattctaacaaaaatgaatttttggggcacaagaaaaatttttattctcaacggatctcagaggggtttgcagctattgcggaaattccattttctatgcgattaatatcttccctagaaggaaaagaactcaaagaatctccaaatttacgaccaattcattcagcatttccttttttagaggacaaatttttacgtttaagttttgtgttagatatattgatacctcaccctgtccatctggaaatcttggttcaaactattcggtactgggtaaaagatacctcctgtttgcatttattacgattctttctttatgaatattgtaatagtgttattactctaaagagatctgtttccaatttttcaaaaaaaaagaatcaaagattcttattgttcctatataattcctatgtgtgtgaatgcgaatccatcttcgtttttctccgcaaccaatcctctgatttacgagttttacggagcctttcttgcacgagtttatttctacctaaagttagaacattttgtaaaagtatttact-------------------------------aaaaatgggcaatcctgagccaactccttctttccaaaaggaaacaataggataggtgcagagactcaatggaagttgttctaacaaatggagttgacggtcttgcgtataagaattcttccatcgaaactccaaaaaggatgaagaataaacctagacgcatacgtacttaaaatg-aaaaatattgataacgacccgaatcttattttatgactatgaaaaagtggaagaatttttgtgaatcgattccaagtttaagaaagaatcgaatattcgttttagtaaattatttattccccagtccgatagatcttttgaaaacccgacccatcggatgagaatgaagatagagtcccgttctacgtgtcaatcctgacaacaatgaaatttatagtaagaggaaaatccgtcgactttaaaaatcgtgagggttcaagtccctctataaaagatcctttga
			ttctctaactaattatcctctttttttgttaacttgggtctcttcctcatttactcttacaaaggtatccgagcagaaaagtttttctcttatcacaagtcttgtgatgtatgatgtaaatgtgagcagctttgagcaaggagtactctatttgaatgattcccaatacatatcattactcatactaagacttacaaaaaaagtcttcaagatacaggaaattccgggacctagataagactttgtaataccctttaattgacatagaacccagttttctagtaaaatgagtagccgatggaaacctgcggagcagaacgacccgcgaacccgttaccaacacaaccccggcgcggattgcgcagcgcgccccgcgccgggcctccggagcggcggcgtcgtgtcgtaacagaacgactctcggcaacggatatctcggctctcgcatcgatgaagaacgtagcgaaatgcgatacttggtgtgaattgcagaatcccgtgaaccatcgagtctttgaacgcaagttaagccctcgtggccagggcacgtctgtctgggcgtcacgcaccgcgtcgcccccgggatcggggcggagactggccccccgtgcgcgcgcgcggccggcccaaacgcagaccccgcggccgcgaagcggcgcggcgacccgagcggtcccc
		</sequence>
		<sequence>
			<taxon idref="Muehlenbeckia_astonii_"/>
			---------------attttttc-atg-aattgtctattcagc-aataaatagcagttctatctatcaaactgtatggtcttggaccatcaataatgatttttctttagagttcggttatttggttgatccacttacttctattatgttaatgttaattactactgttggtattctagttcttatttatagtgacaattatatgtttcatgatcaaggatatttgagattctttgcttatctgagttttttcaatacttctatgcttggcttagttactagttcaaatttaatacaaatttatattttttgggaattagttggaatgtgttcgtatctattaataggtttttggtttacacgacctgctgcagcaaatgcttgtcaaaaagcgtttgtaactaatcgtgtaggggattttggtttattattaggcattttaggtctttattggctaacaggcagtttcgaatttcgcgatttgttcgaaatattcaataccttgatttataataatgaagtccattttttagttggaactgtatgtactttcttattgtttgctggtgcagttgccaaatccgcccaattcccccttcacgtatggttacctgatgctatggaggggcctactccgatttcggctcttatacatgctgctactatggtagctgcggggatttttcttgtcgctcgactttttcctcttttgatagtcatcccccccatactacatctaatcgctttaataggtataataacagtacttttaggagccactttagctcttgcccaaaaagacattaacaggaatatatttatgcacttgtacatgatccgggtttt---------gggcccgttttgttgtcaaaaatacaggttatgacacaaactacagtttactagttgtaaaacgtttagttattcgaatgtatcaacagaattatttgattctttctgttaatgattctaacaaaaatgcatttttggggcacaagaaaaatttttattctcaacggatctcagaggggtttgcagctattgcggaaattccattttctatgcgattaatatcttccctagaaggaaaagaactcaaagaatctccaaatttacgaccaattcattcaacatttccttttttagaggacaaatttttacgtttaagttttgtgttagatatattgatacctcaccctgtccatctggaaatcttggttcaaactattcgttactgggtaaaagatacctcctgtttgcatttattacgattctttctttatgaatattgtaatagtgttattactctaaagagatctgtttccaatttttcaaaaaaaaagaatcaaagattcttattgttcctatataattcctatgtgtgtgaatgcgaatccatcttcgtttttctccgcaaccaatcctctcatttacgagttttacggagcctttcttgcacgagtttatttctacctaaagttagaacattttgtaaaagtatttactaactttcaaattcagagaaaccctggaataaaaaaatgggcaatcctgagccaactccttctttccaaaaggaaacaaaaggataggtgcagagactcaatggaagttgttctaacaaatggagttgacggtcttgcgtataagaattcttccatcgaaactccaaaaaggatgaagaataaacctagacgcatacgtacttaaaatgaaaaaatattgatgacgacccgaatcttattttatgactatgaaaaagtggaagaattgttgtgaatcgattccaagtttaagaaagaatcgaatattcgttttaggaaattatttattccccagtccgatagatcttttgaaaacccgacccatcggatgagaatgaagatagagtcccgttctacgtgtcaatcctgacaacaatgaaatttatagtaagaggaaaatccgtcgactttaaaaatcgtgagggttcaagtccctctataaaagatcctttga
			ttctctaactaattatcctctttttttgttaacttgggtctcttcctcatttactcttacaaaggtatccgagcagaaaagtttttctcttatcacaagtcttgtgatgtatgatgtaaatgtgagcagctttgagcaaggagtcctctatttgaatgattcccaatacatatcattactcatactaagacttacaaaaaaagtcttcaagatacaggaaattccgggacctagataatactttgtaataccctttaattgacatagaacccagttttctagtaaaatgagtagacgatggaaacctgcagagcagagagacccgcgaacccgttaccaacacaacctcgacgtggattgtgcagcgcggccctcgccagccctcaggcgcggaggcatcgcgttgtaacagaacgactctcgccaacggatatctcggctctcgcatcaatgaagaacgtagcaaaatgcgatacttgttgtgaattgcaaaatcccgtgaaccat-gagtcttttaacgcaagttaagctcttgaggccaaggcacgtctgtctgggtgtcacgcacagcgtcgcccctaggatcggggcggagattggccccccatgcgcgcgcgcggcctgcctaaacgcagatcccacggcctcgaagcggcgcgaagacccgagcggtcccc
		</sequence>
		<sequence>
			<taxon idref="Muehlenbeckia_australis_"/>
			---------gttatgattttttc-atgaaattgtctattcagcaaataaatagcagttctatctatcaaactgtatggtcttggaccatcaataatgatttttctttagagttcggttatttggttgatccacttacttctattatgttaatgttaattactactgttggtattctagttcttatttatagtgacaattatatgtttcatgatcaaggatatttgagattctttgcttatctgagttttttcaatacttctatgcttggcttagttactagttcaaatttaatacaaatttatattttttgggaattagttggaatgtgttcgtatctattaataggtttttggtttacacgacctgctgcagcaaatgcttgtcaaaaagcgtttgtaactaatcgtgtaggggattttggtttattattaggcattttaggtctttattggctaacaggcagtttcgaatttcgcgatttgttcgaaatattcaataccttgatttataataatgaagtccattttttagttggaactgtatgtactttcttattgtttgctggtgcagttgccaaatccgcccaattcccccttcacgtatggttacctgatgctatggaggggcctactccgatttcggctcttatacatgctgctactatggtagctgcggggatttttcttgtcgctcgactttttcctcttttgatagtcatcccccccatactacatctaatcgctttaataggtataataacagtacttttaggagccactttagctcttgcccaaaaagacattaacaggaatatatttatgcacttgtacatgatccgggtttt---------gggcccgttttgttgtccaaaatacaggttatgacacaaactacagtttactagttgtaaaacgtttagttattcgaatgtatcaacagaattatttgattctttctgttaatgattctaacaaaaatgaatttttggggcacaagaaaaatttgtattctcaacggatctcagaggggtttgcagctattgcggaaattccattttctatgcgattaatatcttccctagaaggaaaagaactaaaagaatttccaaatttacgaccaattcattcaacatttccttttttagaggacaaatttttacgtttaagttttgtgttagatatattgatacctcaccctgtccatctggaaatcttggttcaaactattcggtactgggtaaaagatacctcctgtttgcatttattacgattctttctttatgaatattgtaatagtgttattactctaaagagatctgtttccaatttttcaaaaaaaaagaatcaaagattcttattgttcctatataattcctatgtgtgtgaatgcgaatccatcttcgtttttctccgcaaccaatcctctcatttacgagttttacggagcctttcttgcacgagtttatttctacctaaagttagaacattttgtaaaagtatttactaactttcaaattcagagaaaccctggaataaaaaaatgggcaatcctgagccaactccttctttacaaaaggaaacaaaaggataggtgcagagactcaatggaagttgttctaacaaatggagttgacggtcttgcgtataagaattcttccatcgaaactccaaaaaggatgaagaataaacctagacgcatacgtacttaaaatgaaaaaatattgatgacgacccgaatcttattttatgactatgaaaaagtggaagaattgttgtgaatcgattccaagtttaagaaagaatcgaatattcgttttagtaaattatttattccccagtccgatagatcttttgaaaacccgacccatcggatgagaatgaagatagagtcccgttctacgtgtcaatcctgacaacaatgaaatttatagtaagaggaaaatccgtcgactttaaaaatcgtgagggttcaagtccctctataaaagagcctttga
			ttctctaactaattatcctctttttttgttaacttgggtctcttcctcatttactcttacaaaggtatccgagcagaaaagtttttctcttatcacaagtcttgtgatgtatgatgtaaatgtgagcagctttgagcaaggagtactctatttgaatgattcccaatacatatcattactcatactaagacttacaaaaaaagtcttcaagatacaggaaattacgggacctagataagactttgtaataccctttaattgacatagaacccagttttctagtaaaatgagtagacgatggaaacctgcggagcagaaagacccgcgaacccgttaccaacacaaccccggcgcggattgcgcagcgcgccccgccccggtcctccggctcggcggcgtcgcgtcgtaacagaacgactctcggcaacggatatctcggctctcgcatcgatgaagaacgtagcgaaatgcgatacttggtgtgaattgcagaatcccgtgaaccatcgagtctttgaacgcaagttaagccctcgtggccagggcacgtctgtctgggcgtcacgcaccgcgtcgcccccgggatcggggcggagactggcctcccgcgcgcgcgcgcggccggnctaaacgcagaccccgcggccgcgagacggcgcgacgacncgagcgg-cccc
		</sequence>
		<sequence>
			<taxon idref="Muehlenbeckia_axillaris_"/>
			---actatagttatgattttttc-atgaaattgtctattcagcaaataaatagcagttctatctatcaaactgtatggtcttggaccatcaataatgatttttctttagagttcggttatttggttgatccacttacttctattatgttaatgttaattactactgttggtattctagttcttatttatagtgacaattatatgtttcatgatcaaggatatttgagattctttgcttatctgagttttttcaatacttctatgcttggcttagttactagttcaaatttaatacaaatttatattttttgggaattagttggaatgtgttcgtatctattaataggtttttggtttacacgacctgctgcagcaaatgcttgtcaaaaagcgtttgtaactaatcgtgtaggggattttggtttattattaggcattttgggtctttattggctaacaggcagtttcgaatttcgcgatttgttcgaaatattcaataccttgatttataataatgaagtccattttttagttggaactgtatgtactttcttattgtttgctggtgcagttgccaaatccgcccaattcccccttcacgtatggttacctgatgctatggaggggcctactccgatttcggctcttatacatgctgctactatggtagctgcggggatttttcttgttgctcgactttttcctcttttgatagtcatcccccccatactacatctaatcgctttaataggtataataacagtacttttaggagctactttagctcttgcccaaaaagacattaacaggaatatatttatgcacttgtacatgatccgggtttt---------gggcccgttttgttgtcaaaaatacaggttatgacacaaactacagtttactacttgtaaaacgtttagttattcgaatgtatcaacagaattatttgattctttctgttaatgattctaacaaaaatgaatttttggggcacaagaaaaatttttattctcaacggatctcagaggggtttgcagctattgcggaaattccattttctatgcgattaatatcttccctagaaggaaaagaactcaaagaatctccaaatttacgaccaattcattcaacatttccttttttagaggacaaatttttacgtttaagttttgtgttagatatattgatacctcaccctgtccatctggaaatcttggttcaaactattcggtactgggtaaaagatacctcctgtttgcatttattacgattctttctttatgaatattgtaatagtgttattactctaaagagatctgtttccaatttttcaaaaaaaaagaatcaaagattcttattgttcctatataattcctatgtgtgtgaatgcgaatccatcttcgtttttctccgcaaccaatcctctcatttacgagttttacagagcctttcttgcacgagtttatttctacctaaagttagaacattttgtaaaagta-ttactaactttcaaattcagagaaaccctggaataaaaaaatgggcaatcctgagccaactccttctttccaaaaggaaacaaaaggataggtgcagagactcaatggaagttgttctaacaaatggagttgacggtcttgcgtataagaattcttccatcgaaactccaaaaaggatgaagaagaaacctagacgcatacgtacttaaaatgaaaaaatattgatgacgacccgaatcttattttatgactatgaaaaagtggaagaattgttgtgaatcgattccaagtttaagaaagaatcgaatattcgttttagtaaattatttattccccagtccgatagatcttttgaaaacccgacccatcggatgagaatgaagatagagtcccgttctacgtgtcaatcctgacaacaatgaaatttatagtaagaggaaaatccgtcgactttaaaaatcgtgagggttcaagtccctctataaaagatcctttga
			ttctctaactaattatcctctttttttgttaacttgggtctcttcctcatttactcttacaaaggtatccgagcagaaaagtttttctcttatcacaagtcttgtgatgtatgatgtaaatgtgagcagctttgagcaaggagtactctatttgaatgattcccaatacatatcattactcatacgaagacttacaaaaaaagtcttcaagatacaggaaattctgggacctagataatactttgtaataccctttaattgacatagaacccagttttctagtaaaatgagtagacgatggaaacctgcggagcagacagacccgcgaacccgttgccaacccaaccccggcgcggattgcgcagcgcgccccgc-ccggtcctccggcgcggcggcgccgtgtcgtaactgaacgactctcggcaacggatatctcggctctcgcatcgatgaagaacgtagcgaaatgcgatacttggtgtgaattgcagaatcccgtgaaccatcgagtctttgaacgcaagttaagccctcgtggccagggcacgtctgtctgggcgtcacgcaccgcgtcgcccccgggatcggggcgganactggccccccgtgcgcgcgcgcg----------------------------------------------------------
		</sequence>
		<sequence>
			<taxon idref="Muehlenbeckia_complexa_"/>
			ttaactatagttatgattttttcaatgaaattgtctattcagcaaataaatagcagttctatctatcaaactgtatggtcttggaccatcaataatgatttttctttagagttcggttatttggttgatccacttacttctattatgttaatgttaattactactgttggtattctagttcttatttatagtgacaattatatgtttcatgatcaaggatatttgagattctttgcttatctgagttttttcaatacttctatgcttggcttagttactagttcaaatttaatacaaatttatattttttgggaattagttggaatgtgttcgtatctattaataggtttttggtttacacgacctgctgcagcaaatgcttgtcaaaaagcgtttgtaactaatcgtgtaggggattttggtttattattaggcattttgggtctttattggctaacaggcagtttcgaatttcgcgatttgttcgaaatattcaataccttgatttataataatgaagtccattttttagttggaactgtatgtactttcttattgtttgctggtgcagttgccaaatccgcccaattcccccttcacgtatggttacctgatgctatggaggggcctactccgatttcggctcttatacatgctgctactatggtagctgcggggatttttcttgtcgctcgactttttcctcttttgatagtcatcccccccatactacatctaatcgctttaataggtataataacagtacttttaggagccactttagctcttgcccaaaaagacattaacaggaatatatttatgcacttgtacatgatccgggtttt---------gggcccgttttgttgtcaaaaatacaggttatgacacaaactacagtttactagttgtaaaacgtttagttattcgaatgtatcaacagaattatttgattctttctgttaatgattctaacaaaaatgaatttgtggggcacaagaaaaatttttattctcaacggatctcagaggggtttgcagctattgcggaaattccattttctatgcgattaatatcttccctagaaggaaaagaactcaagaaa---------ttacgatcaattcattcaatatttccttttttagaggacaaatttttacgtttaagttttgtgttagatatattgatacctcaccctgtccatctggaaatcttggttcaaactattcggtactgggtaaaagatacctcctgtttgcatttattacgattctttctttatgaatattgtaatagtgttattactctaaagagatctgtttccaatttttcaaaaaataagaatcaaagattcttattgttcctatataattcctatgtgtgtgaatgcgaatccatcttcgtttttctccgcaaccaatcctctcatttacgagttttacggagcctttcttgcacgagtttatttctacctaaagttagaaca-tttgtaaaagtattt-ctaactttc-aattcagagaaaccctggaataaaaaaatgggcaatcctgagccaactccttctttccaaaaggaaacaaaaggataggtgcagagactcaatggaagttgttctaacaaatggagttgacggtcttgcgtataagaattcttccatcgaaactccaaaaaggatgaagaataaacctagacgcatacgtacttaaaatgaaaaaatattgatgacgacccgaatcttattttatgactatgaaaaagtggaagaattgttgtgaatcgattccaagtttaagaaagaatcgaatattcgttttagtaaattatttattccccagtccgatagatcttttgaaaacccgacccatcggatgagaatgaagatagagtcccgttctacgtgtcaatcctgacaacaatgaaatttatagtaagaggaaaatccgtcgactttaaaaatcgtgagggttcaagtccctctataaaagatcctttga
			ttctctaactaattatcctctttttttgttaacttgggtctcttcctcatttactcctacaaaggtatccgagcagaaaagtttttctcctatcacaagtcttgtgatgtatgatgtaaatgtgagcagctttgagcaaggagtactctatttgaatgattcccaatacatatcattactcatactaagacttacaaaaaaagtcttcaagatacaggaaattccgggacctagataacactttgtaataccctttaattgacatagaacccagttttctagtaaaatgagtagacgatggaaacctgcggagcagacagacccgcgaacccgttgccaacccaaccccggcgcggattgcgcagcgcgccccgc-ccggwcctccggcrcggcggcgtcgtgtcgtaactgaacgactctcggcaacggatatctcggctctcgcatcgatgaagaacgtagcgaaatgcgatacttggtgtgaattgcagaatcccgtgaaccatcgagtctttgaacgcaagttaagccctcgtggccagggcacgtctgtctgggcgtcacgcaccgcgtcgcccccgggatcggggcggagactggccccccgtgcgcgcgcgcggccggcctaaacgcagaccccgcggccgcgaaacggcgcgacgacccgagcggmyccc
		</sequence>
		<sequence>
			<taxon idref="Muehlenbeckia_costata_"/>
			tt-actatagttatgattttttc-atgaaattgtctattcagcaaataaatagcagttctatctatcaaactgtatggtcttggaccatcaataatgatttttctttagagttcggttatttggttgatccacttacttctattatgttaatgttaattactactgttggtattctagttcttatttatagtgacaattatatgtttcatgatcaaggatatttgagattctttgcttatctgagttttttcaatacttctatgcttggcttagttactagttcaaatttaatacaaatttatattttttgggaattcgttggaatgtgttcgtatctattaataggtttttggtttacacgacctgctgcagcaaatgcttgtcaaaaagcgtttgtaactaatcgtgtaggggattttggtttattattaggcattttaggtctttattggctaacaggcagtttcgaatttcgcgatttgttcgaaatattcaatactttgatttataataatgaagtccattttttagttggaactgtatgtactttcttattgtttgctggtgcagttgccaaatccgcccaattcccccttcacgtatggttacctgatgctatggaggggcctactccgatttcggctcttatacatgctgctactatggtcgctgcggggatttttcttgtcgctcgactttttcctcttttgatagtcatcccccccatactacatctaatcgctttaataggtataataacagtacttttaggagccactttagctcttgcccaaaaagacattaacaggaatatatttatgcacttgtacatgatccgggtttt---------gggcccgttttgttgtcaaaaatacaggttatgacacaaactacagtttactagttgtaaaacgtttagttattcgaatgtatcaacagaattatttgattctttctgttaatgattctaacaaaaatgcatttttggggcacaagaaaaatttttattctcaacggatctcagaggggtttgcagctattgcggaaattccattttctatgcgattaatatcttccctagaaggaaaagaactaaaagaatctccaaatttacgaccaattcattcaacatttccttttttagaggacaaatttttacgtttaagttttgtgttagatatattgatacctcaccctgtccatctggaaatcttggttcaaactattcggtactgggtaaaagatacctcctgtttgcatttattacgattctttctttatgaatattgtaatagtgttattactctaaagagatctgtttccaatttttcaaaaaaaaagaatcaaagattcttattgttcctatataattcctatgtgtgtgaatgcgaatccatcttcgtttttctccgcaaccaatcctctgatttacgagttttacggagcctttcttgcacgagtttatttctacctaaagttagaacattttgtaaaagtatttactaactttcaaattcagagaaaccctggaataagaaaatgggcaatcctgagccaactccttctttccaaaaggaaacaaaaggataggtgcagagactcaatggaagttgttctaacaaatggagttgacggtcttgcgtataagaattcttccatcgaaactccaaaaaggatgaagaataaacctagacgcatacgtacttaaaatgaaaaaatattgatgacgacccgaatcttattttatgactaggaaaaagtggaagaattgttgtgaatcgattccaagtttaagaaagaatcgaatattcgttttagtaaattatttattccccagtccgatagatcttttgaaaacccgacccatcggatgagaatgaagatagagtcccgttctacgtgtcaatcctgacaacaatgaaatttatagtaagaggaaaatccgtcgactttaaaaatcgtgagggttcaagtccctctataaaagatcctttga
			ttctctaactaattatcttctttttttgttaacttgggtctcttcctcatttactcttacaaaggtatccgagcagaaaagtttttctcttatcacaagtcttgtgatgtatgatgtaaatgtgagcagctttgagcaaggagtcctctatttgaatgattcccaatacatatcattactcatactaagacttacaaaaaaagtcttcaagatacaggaaattccgggacctagataagactttgtaataccctttaattgacatagaacccagttttctagtaaaatgagtagacgatggaaacctgcggagcagaaagacccgcgaacccgttaccaacacaaccccggcgcggatngcgcagcgcgtcccgc-ccggtcctccggcgcggcggcgtcgtgtcgtaacaaaacgactctcggcaacggatatctcggctctcgcatcgatgaagaacgtagcgaaatgcgatacttggtgtgaattgcagaatcccgtgaaccatcgagtctttgaacgcaagttaagccctcgtggccagggcacgtctgtctgggcgtcacgcaccgcgtcgcccccgggataggggcggagactggccccccgtgcgcgcgcgcggccggcctaaacgcagaccccgcggccgcgaaacggcgcgacgaccngagcagtcccn
		</sequence>
		<sequence>
			<taxon idref="Muehlenbeckia_diclina_"/>
			tt-actatagttatgattttttc-atgaaattgtctattcagcaaataaatagcagttctatctatcaaactgtatggtcttggaccatcaataatgatttttctttagagttcggttatttggttgatccacttacttctattatgttaatgttaattactactgttggtattctagttcttatttatagtgacaattatatgtttcatgatcaaggatatttgagattctttgcttatctgagttttttcaatacttctatgcttggcttagttactagttcaaatttaatacaaatttatattttttgggaattagttggaatgtgttcgtatctattaataggtttttggtttacacgacctgctgcagcaaatgcttgtcaaaaagcgtttgtaactaatcgtgtaggggattttggtttattattaggcattttaggtctttattggctaacaggcagtttcgaatttcgcgatttgttcgaaatattcaataccttgatttataataatgaagtccattttttagttggaactgtatgtactttcttattgtttgctggtgcagttgccaaatccgcccaattcccccttcacgtatggttacctgatgctatggaggggcctactccgatttcggctcttatacatgctgctactatggtagctgcggggatttttcttgtcgctcgactttttcctcttttgatagtcatcccccccatactacatctaatcgctttaataggtataataacagtacttttaggagccactttagctcttgcccaaaaagacattaacaggaatatatttatgcrcttgaacatgatccgggtttt---------gggcccgttytgttgtcaaaaatacaggttatgacacaacctacagtttactagttgtaaaacgtttagttattcgaatgtatcaacagaattatttgattctttctgttaatgattctaacaaaaattcatttttgggccacaagaaaaatttttattctcaacagatctcagaggggtttgcagctattgcggaaattccattttctatgcgattaatatcttccctagaaggaaaagaactcaaagaatctccaaatttacgaccaattcattcaacatttccttttttagaggacaaatttttacgtttaagttttgtgttagatatattgatacctcaccctgtccatctggaaatcttggttcaaactattcgatactgggtaaaagatacctcctgtttgcatttattacgattctttctttatgaatattgtaatagtgttattactctaaagagatctgtttccaatttttcaaacaataagaatcaaagattcttattgttcctatataattcctatgtgtgtgaatgcgaatccatcttcgtttttctccgcaaccaatcctctgatttacgagttttacggagcctttcttgcacgagtttatttctacctaaagttagaacattttgtaaaagtatttactaactttcaaattcagagaaaccctggaataaaaaaatgggcaatcctgagccaactccttctttccaaaaggaaacaaaaggataggtgcagagactcaatggaagttgttctaacaaatggagttgacggtcttgcgtataagaattcttccatcgaaactccaaaaaggatgaagaataaacctagatgcatacgtacttaaaatgaaaaaatattgatgacgacccgaatcttattttatgactatgaaaaagtggaagaattgttgtaaatcgagtccaagtttaagaaagaatcgaatattcgttttagtaaattatttattccccagtccgatagatcttttgaaaacccgacccatcggatgagaatgaagatagagtcccgttctacgtgtcaatcctgacaacaatgaaatttatagtaagaggaaaatccgtcgactttaaaaatcgtgagggttcaagtccctctataaaagatcctttga
			ttctctaactaattatcctctttttttgttaacttgggtctcttcctcatttactcttacaaaggtatccgagcagaaaagtttttctcttatcacaagtcttgtgatgtatgatgtaaatgtgagcagctttgagcaaggagtactctatttgaatgattcccaatacatatcattactcatactaagacttac-aaaaaagtcttcaagatacaggaaattccgggacctagataagactttgtaataccctttaattgacatagaacccagttttctagtaaaatgagtagacgatggaaacctgcggagcagaacgacccgcgaacccgttaccaacacaaccccggcgcggattgcgcagcgcgccccgcgccgggcctccggcgcggcggcgtcgtgtcgtaacagaacgactctcggcaacggatatctcggctctcgcatcgatgaagaacgtagcgaaatgcgatacttggtgtgaattgcagaatcccgtgaaccatcgagtctttgaacgcaagttaagccctcgtggccagggcacgtctgtctgggcgtcacgcaccgcgtcgcccccgggatcggggcggaggctggccccccgtgcgcgcgcgcggccggcccaaacgcagaccccgcggccgcgaagcggcgcgatgacccgagcggccccc
		</sequence>
		<sequence>
			<taxon idref="Muehlenbeckia_ephedroides_"/>
			tt-actatagttatgattttttc-atgaaattgtctattcagcaaataaatagcagttctatctatcaaactgtatggtcttggaccatcaataatgatttttctttagagttcggttatttggttgatccacttacttctattatgttaatgttaattactactgttggtattctagttcttatttatagtgacaattatatgtttcatgatcaaggatatttgagattctttgcttatctgagttttttcaatacttctatgcttggcttagttactagttcaaatttaatacaaatttatattttttgggaattagttggaatgtgttcgtatctattaataggtttttggtttacacgacctgctgcagcaaatgcttgtcaaaaagcgtttgtaactaatcgtgtaggggattttggtttattattaggcattttgggtctttattggctaacaggcagtttcgaatttcgcgatttgttcgaaatattcaataccttgatttataataatgaagtccattttttagttggaactgtatgtactttcttattgtttgctggtgcagttgccaaatccgcccaattcccccttcacgtatggttacctgatgctatggaggggcctactccgatttcggctcttatacatgctgctactatggtagctgcggggatttttcttgtcgctcgactttttcctcttttgatagtcatcccccccatactacatctaatcgctttaataggtataataacagtacttttaggagctactttagctcttgcccaaaaagacattaa--------------------------tgatccgggtttt---------gggcccgttttgttgtcaaaaatacaggttatgacacaaactacagtttactacttgtaaaacgtttagttattcgaatgtatcaacagaattatttgattctttctgttaatgattctaacaaaaattcatttttggggcacaagaaaaatttttattctcaacggatctcagaggggtttgcagctattgcggaaattccattttctatgcgattaatatcttccctagaaggaaaagaactcaaagaatctccaaatttacgaccaattcattcaacatttccttttttagaggacaaatttttacgtttaagttttgtgttagatatattgatacctcaccctgtccatctggaaatcttggttcaaactattcggtactgggtaaaagatacctcctgtttgcatttattacgattctttctttatgaatattgtaatagtgttattactctaaagagatctgtttccaatttttcaaaaaaaaagaatcaaagattcttattgttcctatataattcctatgtgtgtgaatgcgaatccatcttcgtttttctccgcaaccaatcctctcatttacgagttttacggagcctttcttgcacgagtttatttctacctaaagttagaacattttgtaaaagtatttactaactttc-aattcagagaaaccctggaataaaaaaatgggcaatcctgagccaactccttctttccaaaaggaaacaaaaggataggtgcagagactcaatggaagttgttctaacaaatggagttgacggtcttgcgtataagaattcttccatcgaaactccaaaaaggatgaagaataaacctagacgcatacgtacttaaaatgaaaaaatattgatgacgacccgaatcttattttatgactatgaaaaagtggaagaattgttgtgaatcgattccaagtttaagaaagaatcgaatattcgttttagtaaattatttattccccagtccgatagatcttttgaaaacccgacccatcggatgagaatgaagatagagtcccgttctacgtgtcaatcctgacaacaatgaaatttatagtaagaggaaaatccgtcgactttaaaaatcgtgagggttcaagtccctctataaaagatcctttga
			ttctctaactaattatcctctttttttgttaacttgggtctcttcctcatttactcttacaaaggtatccgagcagaaaagtttttctcttatcacaagtcttgtgatgtatgatgtaaatgtgagcagctttgagcaaggagtactctatttggatgattcccaatacatatcattactcatacgaagacttacaaaaaaagtcttcaagatacaggaaattccgggacctagataatactttgtaataccctttaattgacatagaacccagttttctagtaaaatgagtagacgatggaaacctgcggagcagaaagacccgcgcacccgttaccaacccaaccccggcgcggattgcgcagcgcgccccgc-ccggtcctccggcgcggcggcgtcgtgtcgtaacaaaacgactctcggcaacggatatctcggctctcgcatcgatgaagaacgtagcgaaatgcgatacttggtgtgaattgcagaatcccgtgaaccatcgagtctttgaacgcaagttaagccctcgtggccagggcacgtctgtctgggcgtcacgcaccgcgtcgcccccgggatcggggcggagactggccccccgcgcgtgcgcgcggccggcccaaacgcagaccccgcggccgcttcgcggcgcgacgacccgggcggccccc
		</sequence>
		<sequence>
			<taxon idref="Muehlenbeckia_gracillima_"/>
			tt-actatagttatgattttttc-atgaaattgtctattcagcaaataaatagcagttctatctatcaaactgtatggtcttggaccatcaataatgatttttctttagagttcggttatttggttgatccacttacttctattatgttaatgttaattactactgttggtattctagttcttatttatagtgacaattatatgtttcatgatcaaggatatttgagattctttgcttatctgagttttttcaatacttctatgcttggcttagttactagttcaaatttaatacaaatttatattttttgggaattagttggaatgtgttcgtatctattaataggtttttggtttacacgacctgctgcagcaaatgcttgtcaaaaagcgtttgtaactaatcgtgtaggggattttggtttattattaggcattttaggtctttattggctaacaggcagtttcgaatttcgcgatttgttcgaaatattcaataccttgatttatcataatgaagtccattttttagttggaactgtatgtactttcttattgtttgctggtgcagttgccaaatccgcccaattcccccttcacgtatggttacctgatgctatggaggggcctactccgatttcggctcttatacatgctgctactatggtagctgcggggatttttcttgtcgctcgactttttcctcttttgatagtcatcccccccatactacatctaatcgctttaataggtataataacagtacttttaggagccactttagctcttgcccaaaaagacattaacaggaatatatttatgcacttgtacatgatccgggtttt---------gggcccgttttgttgtcaaaaatacaggttatgacacaaactacagtttactagttgtaaaacgtttagttattcgaatgtatcaacagaattatttgattctttctgttaatgattctaacaaaaatgcatttttggggcacaagaaaaatttttattctcaacggatctcagaggggtttgcagctattgcggaaattccattttctatgcgattaatatcttccctagaaggaaaagaactaaaagaatctccaaatttacgaccaattcattcaacatttccttttttagaggacaaatttttacgtttaagttttgtgttagatatattgatacctcaccctgtccatctggaaattttggttcaaactattcggtactgggtaaaagatacctcctgtttgcatttattacgattctttctttatgaatattgtaatagtgttattactctaaagagatctgtttccaatttttcaaaaaaaaagaatcaaagattcttattgttcctatataattcctatgtgtgtgaatgcgaatccatcttcgtttttctccgcaaccaatcctctgatttacgagttttacggagcctttcttgcacgagtttatttctacctaaagttagaacattttgtaaaagtatttactaactttcaaattcagagaaaccctggaataaaaaaatgggcaatcctgagccaactccttctttccaaaaggaaacaaaaggataggtgcagagactcaatggaagttgttctaacaaatggagttgacggtcttgcgtataagaattcttccatcgaaactccaaaaaggatgaagaataaacctagacgcatacgtacttaaaatgaaaaaatattgatgacgacccgaatcttattttctgactatgaaaaagtggaagaattgttgtgaatcgattccaagtttaagaaagaatcgaatattcgttttagtaaattatttattccccagtccgatagatcttttgaaaacccgacccatcggatgagaatgaagatagagtcccgttctacgtgtccatcctgacaacaatgaaatttatagtaagaggaaaatccgtcgactttaaaaatcgtgagggttcaagtccctctataaaagatcctttga
			ttctctaactaattatcctctttttttgttaacttgggtctcttcctcatttactcttacaaaggtatccgagcagaaaagtttttctcttatcacaagtcttgtgatgtatgatgtaaatgtgagcagctttgagcaaggagtactctatttgaatgattcccaatacatatcattactcatactaagacttacaaaaaaagtcttcaagatacaggaaattccgggacctagataagactttgtaataccctttaatttacatagaacccagttttctagtaaaatgagtagacgatggaaacctgcggagcagaaagacccgcgaacccgttaccaacacaaccccggcgcggattgcgcagcgcgccccgc-ccggtcctccggcgcggcggcgtcgtgtcgtaacaaaacgactctcggcaacggatatctcggctctcgcatcgatgaagaacgtagcgaaatgcgatacttggtgtgaattgcagaatcccgtgaaccatcgagtctttgaacgcaagttaagccctcgtggccagggcacgtctgtctgggcgtcacgcaccgcgtcgcccccgggatcggggcggagactggccccccgtgcgcgcgcgcggccggcctaaacgcagaccccgcggccgcgaaacggcacgacgacccgagcggtcccc
		</sequence>
		<sequence>
			<taxon idref="Muehlenbeckia_gunnii_"/>
			tt-acgatagttatgattttttccatgaaattgtctattcagcaaataaatagcagttctatctatcaaactgtatggtcttggaccatcaataatgatttttctttagagttcggttatttggttgatccacttacttctattatgttaatgttaattactactgttggtattctagttcttatttatagtgacaattatatgtttcatgatcaaggatatttgagattctttgcttatctgagttttttcaatacttctatgcttggcttagttactagttcaaatttaatacaaatttatattttttgggaattagttggaatgtgttcgtatctattaataggtttttggtttacacgacctgctgcagcaaatgcttgtcaaaaagcgtttgtaactaatcgtgtaggggattttggtttattattaggcattttaggtctttattggttaacaggcagtttcgaatttcgcgatttgttcgaaatattcaataccttgatttataataatgaagtccattttttagttggaactgtatgtactttcttattgtttgctggtgccgttgccaaatctgcccaattcccccttcacgtatggttacctgatgctatggaggggcctactccgatttcggctcttatacatgctgctactatggtagctgcggggatttttcttgtcgctcgactttttcctcttttgatagtcattccctccatactacatctaatcgctttaataggtataataacagtacttttaggagccactttagctcttgcccaaaaagacattaacaggaatatatttatgcacttgtacatgatccgggtttt---------gggaccgttttgttgtcaaaaatacaggttatgacacaaactacagtttactagttgtaaaacgtttagttattcgaatgtatcaacagaattatttgattctttctgttaatgattctaacaaaaatgcatttttggggcacaagaaaaatttttattctcaacggatctcagaggggtttgcagctattgcggaaattccattttctatgcaattaatatcgtccctagaaggaaaagaactaaaagaatctccaaatttacgaccaattcattcaacatttccttttttagaggacaaatttttacgtttaagttttgtgttagatatattgatacctcaccctgtccatctggaaatcttggttcaaactattcggtactgggtaaaagatacctcctgtttgcatttattacgattctttctttatgaatattgtaatagtgttattactctaaagagatctgtttccaatttttcaaaaaataagaatcaaagattcttattgttcctatataattcctatgtgtgtgaatgcgaatccatcttcgtttttctccgcaaccaatcctctgatttacgagttttacggagcctttcttgcacgagtttatttctacctaaagttagaacattttgtaaaagtatttactaactttc-aattcagagaaaccctggaataaaaaaatgggcaatcctgagccaactccttctttccaaaaggaaacaaaaggataggtgcagagactcaatggaagttgttctaacaaatggagttgacggtcttgcgtataagaattcttccatcgaaactccaaaaaggatgaagaataaacctagacgcatacgtacttaaaatgaaaaaatattgatgacgacccgaatcttattttatgactatgaaaaagtggaagaattgttgtgaatcgattccaagtttaagaaagaatcaaatattcgtttgagtcaattatttattccccagtccgatagatcttttgaaaacccgacccatcggatgagaatgaagatagagtcccgttctacgtgtcaatcctgacagcaatgaaatttatagtaagaggaaaatccgtcgactttaaaaatcgtgagggttcaagtccctctataaaagatcctttga
			ttctctaactaattctcctcttttttt-ttaacttgggtctcttcctcatttactcttacaaaggtatccgagcagaaaagtttttctcttatcacaagtcttgtgatgtatgatgtaaatgtgagcagctttgagcaaggagtactctatttgaatgattcccaatacatagcattactcatactaagacttacaaaaaaagtcttcaagatacaggaaattccgggacctagataagactttgtaataccctttaattgacatagaatccagttttctagtaaaatgagtagacgatggaaacctgtggagcagaaagacccgcgaacccattaccaaca-aacccctgcgcgaattgcgcagcgcgccccgc-ccggccctccggcgcggc-gcgccgcgtcgtaacagaacgactctaggcaatagatatctcggctctcgcatcgatgaagaacgtagcgaaatgcgatacttggtgtgatttgcagaatcccgtgaaccatcgagtctttgaacgcaagttaagccctcgtggccagggcacgtctgtctgggcgtcacgcactgcgtcgcc---gggatcggggcggagactgacccccagtgcgcgcgcgcggccggcctaaatgcagaccctgcggccgcgaaacggcacgacgacccaagcggtcccc
		</sequence>
		<sequence>
			<taxon idref="Muehlenbeckia_platyclada_"/>
			ttaactatagttatgattttttcaatgaaattgtctattcagcaaataaataggagttctatctatcaaactgtatggtcttggaccatcaataatgatttttctttagagttcggttatttggttgatccacttacttctattatgttaatgttaattactactgttggtattctagttcttatttatagtgacaattatatgtttcatgatcaaggatatttgagattctttgcttatctgagttttttcaatacttctatgcttggcttagttactagttcaaatttaatacaaatttatattttttgggaattagttggaatgtgttcgtatctattaataggtttttggtttacacgacctgctgcagcaaatgcttgtcaaaaagcgtttgtaactaatcgtgtaggggattttggtttattattaggcattttaggtctttattggctaacaggcagtttcgaatttagcgatttgttcgaaatctttaataccttgatttataataatgaagtacattttttagttggaactgtatgtactttcttattgtttgctggtgcagttgccaaatccgcccaattcccccttcacgtatggttacctgatgctatggaggggcctactccgatttcggctcttatacatgctgctactatggtagctgcggggatttttcttgtcgctcgactttttcctcttttgatagtaatcccccccatactacatctaatcgctttaataggtataataacagtacttttaggagccactttagctcttgcccaaaaagacattaacaggaatatatttatgcacttgtacatgatccgggtttt---------gggcccgttttgttgtcaaaaatacaggttatgacacaaactacagtttactagttgtaaaacatttagttattcgaatgtatcaacagaattatttgattctttctgttaatgattctaacaaaaattcatttttggggcacaagaaaaatttttattctcaacggatctcagaggggtttgcagctattgcggaaattccattttctatgcgattaatatcttccctagaaggaaaagaactcaaagaatctccaaatttacgaccaattcattcaacatttccttttttagaggacaaatttttacgtttaagttttgtgttagatatattgatacctcaccctgtccatctggaaatcttggttcaaactattcggtactgggtaaaagatacctcctgtttgcatttattacgattctttctttatgaatattgtaatagtgttattactctaaagagatctgtttccaatttttcanaaaaaaagaatcaaagattcttattgttcctatataattcctatgtgtgtgaatgcgaatccatcttcgtttttctccgcaaccaatcctctcatttacgagttttacggagcctttcttgcacgagtttatttctacctaaagttagaacattttgtaaaagtatttactaactttcaaattcagagaaaccctggaataaaaaaatgggcaatcctgagccaactccttctttccaaaaggaaacaaaaggataggtgcagagactcaatggaagttgttctaacaaatggagttgacggtcttgcgtataagaattcttccatcgaaactccaaaaaggatgaagaataaacctagacgcatacgtacttaaaatgaaaaaatattgatgacgacccgaatcttattttctgactatgaaaaagtggaagaattgttgtgaatcgattccaagtttaagaaagaatcgaatattcgttttagtaaattatttattccccagtccgatagatcttttgaaaacccgacccatcggatgagaatgaagatagagtcccgttctacgtgtcaatcctgacaacaatgaaatttatagtaagaggaaaatccgtcgactttaaaaatcgtgagggttcaagtccctctataaaagatcctttga
			ttctctaactaattatcctctttttttgttaacttgggtctcttcctcatttactcttacaaaggtatccgagcagaaaagtttttctcttatcacaagtcttgtgatgtatgatgtaaatgtgagcagctttgagcaaggagtactctatttgaatgattcccaatacatatcattactcatactaagacttacaaaaaaagtcttcaagatacaggaaattacgggacctagataagactttgtaataccctttaattgacatagaacccagttttctagtaaaatgagtagacgatggaaacctgcggagcagaaagacccgcgaacccgttaccgacccaaccccggcgcggattgcgcggcgcgccccgcgccggcyccccggcgcggcggcgtcgcgtcgtaacaaaacgactctcggcaacggatatctcggctctcgcatcgatgaagaacgtagcgaaatgcgatacttggtgtgaattgcagaatcccgtgaaccatcgagtctttgaacgcaagttaagccctcgtggccagggcgcgtctgtctgggcgtcacgcaccgcgtcgcccccgggatcggggcggagactggccccccgtgcgcgcgcgcggccggcccaaacgcagaccccgcggccgcgaaacggcgcgacgacccgagcggtcccc
		</sequence>
		<sequence>
			<taxon idref="Muehlenbeckia_tamnifolia_"/>
			ttaactatagttatgattttttcaattaaattgtctattcagcaaataaatagcagttctatctatcaaactgtatggtcttggaccatcaataatgatttttctttagagttcggttatttggttgatccacttacttctattatgttaatgttaattactactgttggtattctagttcttatttatagtgacaattatatgtttcatgatcaaggatatttgagattctttgcttatctgagttttttcaatacttctatgcttggcttagttactagttcaaatttaatacaaatttatattttttgggaattagttggaatgtgttcgtatctattaataggtttttggtttacacgacctgctgcagcaaatgcttgtcaaaaagcgtttgtaactaatcgtgtaggggattttggtttattattaggcattttaggtctttattggctaacaggcagtttcgaatttcgcgatttgttcgaaatattcaataccttgatttataataatgaagtccattttttagttggaactgtatgtactttcttattgtttgctggtgcagttgccaaatccgcccaattcccccttcacgtatggttacctgatgctatggaggggcctactccgatttcggctcttatacatgctgctactatggtagctgcggggatttttcttgtcgctcgactttttcctcttttgatagtcatcccctccatactacatctaatcgcgttaataggtataataacagtacttttaggagccactttagctcttgcccaaaaagacnntaacaggaatatatttatgcacttgtacatgatccgggtttt---------gggcccgttttgttgtccaaaataaaggttatgacacaaactacagtttactagttgtaaaacgtttagttattcgaatgtatcaacagaattatttgattatttctgttaatgattctaacaaaaattcatttttggggcacaagaaaaatttttattctcaacggatctcagaggggtttgcagctattgcggaaattccattttctatgcgattaatatcttccctagaaggaaaagaactaaaagaatctccaaatttacgaccaattcattcaacatttccttttttagaggacaaatttttacgtttaagttttgtgttagatatattgatacctcaccctgtccatctggaaatcttggttcaaactattcggtactgggtaaaagatacctcctgtttgcatttattacgattctttctttatgaatattgtaatagtgttattactctaaagagatctgtttccaatttttcaaaaaaaaagaatcaaagattcttattgttcctatataattcctatgtgtgtgaatgcgaatccatcttcgtttttctccgcaaccaatcctctcatttacgagttttacggagcctttcttgcacgagtttatttctacctaaagttagaacattttgtaaaagtatttactaactttcaaattcagagaaaccctggaataaaaaaatgggcaatcctgagccaactccttctttccaaaaggaaacaaaaggataggtgcagagactcaatggaagttgttctaacaaatggagttgacggtcttgcgtataagaattcttccatcgaaactccaaaaaggatgaagaataaacctagacgcatacgtacttaaaatgaaaaaatcttgatgacgacccgaatcttattttatgactatgaaaaagtggaagaattgttgtgaatcgattccaagtttaagaaagaatcgaatattcgttttagtaaattatttattccccagtccgatagatcttttgaaaacccgacccatcggatgagaatgaagatagagtcccgttctacgtgtcaatcctgacaacaatgaaatttatagtaagaggaaaatccgtcgactttaaaaatcgtgagggttcaagtccctctataaaagatcctttga
			ttctctaactaattatcctctttttttgttaacttgggtctcttcctcatttactcttacaaaggtatccgagcagaaacgtttttctcttatcacaagtcttgtgatgtatgatgtaaatgtgagcagctttgagcaaggagtactctatttgaatgattcccaatacatatcattactcatactaagacttacaaaaaaagtcttcaagatacaggaaattacgggacctagataagactttgtaataccctttaattgacatagaacccagttttctagtaaaatgagtagacgatggaaacctgcggagcagaaagacccgcgcacccgttaccaacacaaccccggcgcggattgcgcagcgcgccccgc-ccggccctccggctcggcggcgtcgcgtcgtaacagaacgactctcggcaacggatatctcggctctcgcatcgatgaagaacgtagcgaaatgcgatacttggtgtgaattgcagaatcccgtgaaccatcgagtttttgaacgcaagttaagccctcgtggccagggcacgtctgtctgggcgtcacgcaccgcgtcgcccccgggatcggggcggagactggccccccgtgcgcgcgcgcggccggcctaaacgcagaccccgcggccgcgagacggcgcgacgaccct-gcggccaac
		</sequence>
		<sequence>
			<taxon idref="Muehlenbeckia_tiliifolia_"/>
			ttaactatagttatgattttttcaatgaaattgtctattcagcaaataaatagcagttctatctatcaaactgtatggtcttggaccatcaataatgatttttctttagagttcggttatttggttgatccacttacttctattatgttaatgttaattactactgttggtattctagttcttatttatagtgacaattatatgtttcatgatcaaggatatttgagattctttgcttatctgagttttttcaatacttctatgcttggcttagttactagttcaaatttaatacaaatttatattttttgggaattagttggaatgtgttcgtatctattaataggtttttggtttacacgacctgctgcagcaaatgcttgtcaaaaagcgtttgtaactaatcgtgtaggggattttggtttattattaggcattttaggtctttattggctaacaggcagtttcgaatttcgcgatttgttcgaaatattcaataccttgatttataataatgaagtccattttttagttggaactgtatgtactttcttattgtttgctggtgcagttgccaaatccgcccaattcccccttcacgtatggttacctgatgctatggaggggcctactccgatttcggctcttatacatgctgctactatggtagctgcggggatttttcttgtcgctcgactttttcctcttttgatagtcatcccctccatactacatctaatcgcgttaataggtataataacagtacttttaggagccactttagctcttgcccaaaaagacattaacaggaatatatttatgcacttgtacatgatccgggtttt---------gggcccgttttgttgtccaaaataaaggttatgacacaaactacagtttactagttgtaaaacgtttagttattcgaatgtatcaacagaattatttgattctttctgttaatgattctaacaaaaattcatttttggggcacaagaaaaatttttattctcaacggatctcagaggggtttgcagctattgcggaaattccattttctatgcgattaatatcttccctagaaggaaaagaactaaaagaatctccaaatttacgaccaattcattcaacatttccttttttagaggacaaatttttacgtttaagttttgtgttagatatattgatacctcaccctgtccatctggaaatcttggttcaaactattcggtactgggtaaaagatacctcctgtttgcatttattacgattctttctttatgaatattgtaatagtgttattactctaaagagatctgtttccaatttttcaaaaaaaaagaatcaaagattcttattgttcctatataattcctatgtgtgtgaatgcgaatccatcttcgtttttctccgcaaccaatcctctcatttacgagttttacggagcctttcttgcacgagtttatttctacctaaagttagaacattttgtaaaagtatttactaactttcaaattcagagaaaccctggaataaaaaaatgggcaatcctgagccaactccttctttccaaaaggaaacaaaaggataggtgcagagactcaatggaagttgttctaacaaatggagttgacggtcttgcgtataagaattcttccatcgaaactccaaaaaggatgaagaataaacctagacgcatacgtacttaaaatgaaaaaatcttgatgacgacccgaatcttattttatgactatgaaaaagtggaagaattgttgtgaatcgattccaagtttaagaaagaatcgaatattcgttttagtaaattatttattccccagtccgatagatcttttgaaaacccgacccatcggatgagaatgaagatagagtcccgttctacgtgtcaatcctgacaacaatgaaatttatagtaagaggaaaatccgtcgactttaaaaatcgtgagggttcaagtccctctataaaagatcctttga
			ttctctaactaattatcctctttttttgttaacttgggtctcttcctcatttactcttacaaaggtatccgagcagaaacgtttttctcttatcacaagtcttgtgatgtatgatgtaaatgtgagcagctttgagcaaggagtactctatttgaatgattcccaatacatatcattactcatactaagacttacaaaaaaagtcttcaagatacaggaaattacgggacctagataagactttgtaataccctttaattgacatagaacccagttttctagtaaaatgagtagacgatggaaacctgcggagcagaaagacccgcgcacccgttaccaacacaaccccggcgcggattgcgcagcgcgccccgccccggccctccggctcggcggcgtcgcgtcgtaacagaacgactctcggcaacggatatctcggctctcgcatcgatgaagaacgtagcgaaatgcgatacttggtgtgaattgcagaatcccgtgaaccatcgagtctttgaacgcaagttaagccctcgtggccagggcacgtctgtctgggcgtcacgcaccncgtcgcccccgggatcggggcggagactggccccccgtgcgcgcgcgcggccggcctaaacgcagaccccgcggccgcgagacggcgcgacgaccct-gcggccaac
		</sequence>
		<sequence>
			<taxon idref="Muehlenbeckia_tuggeranong_"/>
			tt-actatagttatgattttttcaatgaaattgtctattcagcaaataaatagcagttctatctatcaaactgtatggtcttggaccatcaataatgatttttctttagagttcggttatttggttgatccacttacttctattatgttaatgttaattactactgttggtattctagttcttatttatagtgacaattatatgtttcatgatcaaggatatttgagattctttgcttatctgagttttttcaatacttctatgcttggcttagttactagttcaaatttaatacaaatttatattttttgggaattagttggaatgtgttcgtatctattaataggtttttggtttacacgacctgctgcagcaaatgcttgtcaaaaagcgtttgtaactaatcgtgtaggggattttggtttattattaggcattttgggtctttattggctaacaggcagtttcgaatttcgcgatttgttcgaaatattcaataccttgatttataataatgaagtccattttttagttggaactgtatgtactttcttattgtttgctggtgcagttgccaaatccgcccaattcccccttcacgtatggttacctgatgctatggaggggcctactccgatttcggctcttatacatgctgctactatggtagctgcggggatttttcttgtcgctcgactttttcctcttttgatagtcatcccccccatactacatctaatcgctttaataggtataataacagtacttttaggagctactttagctcttgcccaaaaagacattaacaggaatatatttatgcacttgtacatgatccgggtttt---------gggcccgttttgttgtcaaaaatacaggttatgacacaaactacagtttactacttgtaaaacgtttagttattcgaatgtatcaacagaattatttgattctttctgttaatgattctaacaaaaattcatttttggggcacaagaaaaatttttattctcaacggatctcagaggggtttgcagctattgcggaaattccattttctatgcgattaatatcttccctagaaggaaaagaactcaaagaatctccaaatttacgaccaattcattcaacatttccttttttagaggacaaatttttacgtttaagttttgtgttagatatattgatacctcaccctgtccatctggaaatcttggttcaaactattcggtactgggtaaaagatacctcctgtttgcatttattacgattctttctttatgaatattgtaatagtgttattactctaaagagatctgtttccaatttttcaaaaaaaaagaatcaaagattcttattgttcctatataattcctatgtgtgtgaatgcgaatccatcttcgtttttctccgcaaccaatcctctcatttacgagttttacggagcctttcttgcacgagtttatttctacctaaagttagaacattttgtaaaagtatttactaactttcaaattcagagaaaccctggaataaaaaaatgggcaatcctgagccaactccttctttccaaaaggaaacaaaaggataggtgcagagactcaatggaagttgttctaacaaatggagttgacggtcttgcgtataagaattcttccatcgaaactccaaaaaggatgaagaataaacctagacgcatacgtacttaaaatgaaaaaatattgatgacgacccgaatcttattttatgactatgaaaaagtggaagaattgttgtgaatcgattccaagtttaagaaagaatcgaatattcgttttagtaaattatttattccccagtccgatagatcttttgaaaacccgacccatcggatgagaatgaagatagagtcccgttctacgtgtcaatcctgacaacaatgaaatttatagtaagaggaaaatccgtcgactttaaaaatcgtgagggttcaagtccctctataaaagatcctttga
			ttctctaactaattatcctctttttttgttaacttgggtctcttcctcatttactcttacaaaggtatccgagcagaaaagtttttctcttatcacaagtcttgtgatgtatgatgtaaatgtgagcagctttgagcaaggagtactctatttgaatgattcccaatacatatcattactcatacgaagacttacaaaaaaagtcttcaagatacaggaaattccgggacctagataatactttgtaataccctttaattgacatagaacccagttttctagtaaaatgagtagacgatggaaacctgcggagcagacagacccgcgaacccgttgccaacccaaccccggcgcggattgcgcagcgcgccccgc-ccggacctccggcgcggcggcgtcgtgtcgtaactgaacgactctcggcaacggatatctcggctctcgcatcgatgaagaacgtagcgaaatgcgatacttggtgtgaattgcagaatcccgtgaaccatcgagtctttgaacgcaagttaagccctcgtggccagggcacgtctgtctgggcgtcacgcaccgcgtcgcccccgggatcggggcggagactggcctcccgtgcgcgcgcgcggccggccgaaacgcagaccccgcggccgcgaaacggcgcgacgacccgagcggacccc
		</sequence>
		<sequence>
			<taxon idref="Muehlenbeckia_urubambensis_"/>
			----------------------------------------------------------------atcaaactgtatggtcttggaccatcaataatgatttttctttagagttcggttatttggttgatccacttacttctattatgttaatgttaattactactgttggtattctagttcttatttatagtgacaattatatgtttcatgatcaaggatatttgagattctttgcgtatctgagttttttcaatacttctatgcttggcttagttactagttcaaatttaatacaaatttatattttttgggaattagttggaatgtgttcgtatctattaataggtttttggtttacacgacctgctgcagcaaatgcttgtcaaaaagcgtttgtaactaatcgtgtaggggattttggtttattattaggcattttaggtctttattggctaacaggcagtttcgaatttcgcgatttgttcgaaatattcaataccttgatttataataatgaagtccattttttagttggaactgtatgtactttcttattgtttgctggtgcagttgccaaatccgcccaatttccccttcacgtatggttacctgatgctatggaggggcctactccgatttcggctcttatacatgctgctactatggtagctgcggggatttttcttgtcgctcgactttttcctcttttgatagtcatcccccccatactacatctaatcgctttaataggtataataacagtacttttaggagccactttagctcttgcccaaaaagacattaacaggaatatatttatgcacttgtacatgatccgggttt---------tgggcccgttttgttgtccaaaatacaggttatgacacaaactacagtttactagttgtaaaacgtttagttattcgaatgtatcaacagaattatttgattctttctgttaatgattctaacaaaaatgaatttttggggcacaagaaaaatttttattctcaacggatctcagaggggtttgcagctattgcggaaattccattttctatgcgattaatatcttccctagaaggaaaagaactaaaagaatctccaaatttacgaccaattcattcaacatttccttttttagaggacaaatttttacgtttaagttttgtgttagatatattgatacctcaccctgtccatctggaaatcttggttcaaactattcggtactgggtaaaagatacctcctgtttgcatttattacgattctttctttatgaatattgtaatagtgttattactctaaagagatctgtttccattttttcaaaaaaaaagaatcaaagattcttattgttcccatataattccaatgtgggggaagcgaaatccatcttcgtttttctccgcaaccaatcctctcatttacgagttttacgggagcccttttgcacgaggtttattt------------------------------------aactttcaaattcagagaaaccctggaataaaaaaatgggcaatcctgagccaactccttctttccaaaaggaaacaaaaggataggtgcagagactcaatggaagttgttctaacaaatggagttgacggtcttgcgtataagaattcttccatcgaaactccaaaaaggatgaagaataaacctagacgcatacgtacttaaaatgaaaaaatattgatgacgacccgaatcttattttatgactatgaaaaagtggaagaattgttgtgaatcgattccaagtttaagaaaaaatcgaatattcgttttagtaaattatttattccccagtccgatagatcttttgaaaacccgacccatcggatgagaatgaagatagagtcccgttctacgtgtcaatcctgacaacaatgaaatttatagtaagaggaaaatccgtcgactttaaaaatcgtgagggttcaagtccctctataaaagatcctttga
			ttctctaactaattatcctctttttttgttaacttgggtatcttcctcatttactcttacaaaggtatccgagcagaaacgtttttctcttatcacaagtcttgtgatgtatgatgtaaatgtgagcagctttgagcaaggagtactctatttgaatgattcccaatacatatcattactcatactaagacttaaaaaaaaagtattcaagatacaggaaattacgggacctagataagactttgtaataccctttaattgacatagaacccagttttctagtaaaatgagtagacgatggaaacctgcggagcagaaagacccgcgcacccgttcccaacacaaccccggcgcggattgcgcatcgcgccccgc-caggccctccggctcggcggcgtcgcgtcgtaacagaacgactctcggcaacggatatctcggctctcgcatcgatgaagaacgtagcgaaatgcgatacttggtgtgaattgcagaatcccgtgaaccatcgagtctttgaacgcaagttaagccctcgtggccagggcacgtctgtctgggcgtcacgcaccgcgtcgcccccgggatcggggcggagactggccccccgtgcgcgcgcgcggccggcctaaacgcagaccccgcggccgcgacaaggcgcgacgacccg-gcggccaac
		</sequence>
		<sequence>
			<taxon idref="Muehlenbeckia_volcanica_"/>
			----------ttatgattttttc-atgaaattgtctattcagcaaataaatagcagttctatctatcaaactgtatggtcttggaccatcaataatgatttttctttagagttcggttatttggttgatccacttacttctattatgttaatgttaattactactgttggtattctagttcttatttatagtgacaattatatgtttcatgatcaaggatatttgagattctttgcgtatctgagttttttcaatacttctatgcttggcttagttactagttcaaatttaatacaaatttatattttttgggaattagttggaatgtgttcgtatctattaataggtttttggtttacacgacctgctgcagcaaatgcttgtcaaaaagcgtttgtaactaatcgtgtaggggattttggtttattattaggcattttaggtctttattggctaacaggcagtttcgaatttcgcgatttgttcgaaatattcaataccttgatttataataatgaagtccattttttagttggaactgtatgtactttcttattgtttgctggtgcagttgccaaatccgcccaatttccccttcacgtatggttacctgatgctatggaggggcctactccgatttcggctcttatacatgctgctactatggtagctgcggggatttttcttgtcgctcgactttttcctcttttgatagtcatcccccccatactacatctaatcgctttaataggtataataacagtacttttaggagccactttagctcttgcccaaaaagacattaa--------------------------tgatccgggtttt---------gggcccgttttgttgtccaaaatacaggttatgacacaaactacagtttactagttgtaaaacgtttagttattcgaatgtatcaacagaattatttgattctttctgttaatgattctaacaaaaattcatttttggggcacaagaaaaatttttattctcaacggatctcagaggggtttgcagctattgcggaaattccattttctatgcgattaatatcttccctagaaggaaaagaactaaaagaatctccaaatttacgaccaattcattcaacatttccttttttagaggacaaatttttacgtttaagttttgtgttagatatattgatacctcaccctgtccatctggaaatcttggttcaaactattcggtactgggtaaaagatacctcctgtttgcatttattacgattctttctttatgaatattgtaatagtgttattactctaaagagatctgtttccaatttttcaaaaaaaaagaatcaaagattcttattgttcctatataattcctatgtgtgtgaatgcgaatccatcttcgtttttctccgcaaccaatcctctcatttacgagttttacggagcctttcttgcacgagtttatttctacctaaagttagaacattttgtaaaagtatgtactaactttcaaattcagagaaaccctggaataaaaaaatgggcaatcctgagccaactccttctttccaaaaggaaacaaaaggataggtgcagagactcaatggaagttgttctaacaaatggagttgacggtcttgcgtataagaattcttccatcgaaactccaaaaaggatgaagaataaacctagacgcatacgtacttaaaatgaaaaaatcttgatgacgacccgaatcttattttatgactatgaaaaagtggaagaattgttgtgaatcgattccaagtttaagaaagaatcgaatattcgttttagtaaattatttattccccagtccgatagatcttttgaaaacccgacccatcggatgagaatgaagatagagtcccgttctacgtgtcaatcctgacaacaatgaaatttatagtaagaggaaaatccgtcgactttaaaaatcgtgagggttcaagtccctctataaaagatcctttga
			ttctctaactaattatcctctttttttgttaacttgggtatcttcctcatttactcttacaaaggtatccgagcagaaacgtttttctcttatcacaagtcttgtgatgtatgatgtaaatgtgagcagctttgagcaaggagtactctatttgaatgattcccaatacatatcattactcatactaagacttacaaaaaaagtattcaagatacaggaaattacgggacctagataagactttgtaataccctttaattgacatagaacccagttttctagtaaaatgagtagacgatg-----------------------------------accaacacaaccccggcgcggattgcgcagcgcgccccgc-caggccctccggctcggcggcgtcgcgtcgtaacagaacgactctcggcaacggatatctcggctctcgcatcgatgaagaacgtagcgaaatgcgacacttggtgtgaattgcagaatcccgtgaaccatcgagtctttgaacgcaagttaagccctcgtggccagggcacgtctgtctgggcgtcacgcaccncgtcgcccccgggatcggggcggagactggccccccgtgcgcgcgcgcggccggcctaaacgcagaccccgcggccgcgaaaaggcgcgacgaccc-----------
		</sequence>
		<sequence>
			<taxon idref="Muehlenbeckia_zippelii_"/>
			tt-actatagttatgattttttc-atgaaattgtctattcagcaaataaatagcagttctatctatcaaactgtatggtcttggaccatcaataatgatttttctttagagttcggttatttggttgatccacttacttctattatgttaatgttaattactactgttggtattctagttcttatttatagtgacaattatatgtttcatgatcaaggatatttgagattctttgcttatctgagttttttcaatacttctatgcttggcttagttactagttcaaatttaatacaaatttatattttttgggaattagttggaatgtgttcgtatctattaataggtttttggtttacacgacctgctgcagcaaatgcttgtcaaaaagcgtttgtaactaatcgtgtaggggattttggtttattattaggcattttaggtctttattggctaacaggcagtttcgactttcgcgatttgttcgaaatattcaataccttgatttataataatgaagtctattttttagttggaactgtatgtactttcttattgtttgctggtgcagttgccaaatccgcccaattcccccttcacgtatggttacctgatgctatggaggggcctactccgatttcggctcttatccatgctgctactatggtagctgcggggatttttcttgtcgctcgactttttcctcttttgatagtcatcccccccatactacatctaatcgctttaataggtataataacagtacttttaggagccactttagctcttgcccaaaaagacattaacaggaatatatttatgcacttgtacatgatccgggtttt---------gggcccgttttgttgtcaaaaatacaggttatgacacaaactacagtttactagttgtaaaacgtttagttattagaatgtatcaacagaattatttgattctttctgttaatgattctaacaaaaatgaatttttggggcacaagaaaaatttttattctcaacggatctcagaggggtttgcagctattgcggaaattccattttctatgcgattaatatcttccctagaaggaaaagaactcaaagaatctccaaatttacgaccaattcattcagcatttccttttttagaggacaaatttttacgtttaagttttgtgttagatatattgatacctcaccctgtccatctggaaatcttggttcaaactattcggtactgggtaaaagatacctcctgtttgcatttattacgattctttctttatgaatattgtaatagtgttattactctaaagagatctgtttccaatttttcaaaaaaaaagaatcaaagattcttattgttcctatataattcctatgtgtgtgaatgcgaatccatcttcgtttttctccgcaaccaatcctctgatttacgagttttacggagcctttcttgcacgagtttatttctacctaaagttagaacattttgtaaaagtatttactaactttcaaattcagagaaaccctgggaaaaaaaaatgggcaatcctgagccaactccttctttccaaaaggaaacaaaaggataggtgcagagactcaatggaagttgttctaacaaatggagttgacggtcttgcgtataagaattcttccatcgaaactccaaaaaggatgaagaataaacctagacgcatacgtacttaaaatgaaaaaatattgataacgacccgaatcttattttatgactatgaaaaagtggaagaatttttgtgaatcgattccaagtttaagaaagaatcgaatattcg-tttagtaaattatttattccccactccgatagatcttttgaaaacccgacccatcggatgagaatgaagata---------------------------------------------------------------------------------------------------------------
			------------------------------------------------------------------------------------------------------------------------------------------------------------------------------------------------------------------------------------------------------------------------------------------------------------gaaacctgcggagcagaacgacccgcgaacccgttaccaacacaaccccggcgcggattgcgcggcgcgccccgcgccgggcctccggcgcggcggcgtcgtgtcgtaacagaacgactctcggcaacggatatctcggctctcgcatcgatgaagaacgtagcgaaatgcgatacttggtgtgaattgcagaatcccgtgaaccatcgagtctttgaacgcaagttaagccctcgtggccagggcacgtctgtctgggcgtcacgcaccgcgtcgcccccgggatcggggcggagactggccccccgtgcgcgcgcgcggccggcccaaacgcagaccccgcggccgcgaagcggcgcgacgacccgagcggccccc
		</sequence>
		<sequence>
			<taxon idref="Neomillspaughia_emarginata_"/>
			ttaagtatagttatgattttttcaatgaaattgtctattcagcaaataaatagcagttctatctatcaatctgtatggtcttggaccatcaataatgatttttctttagagttcggttacttggttgatccacttacttctattatgtcaatgttaatcactactgttgggattctagttcttatttatagtgacaattatatgtctcatgatcaaggatatttgagattttttgcttatctgagttttttcaatacttctatgcttggcttagttactagttcgaatttaatacaaatttatattttttgggaattagttggaatgtgttcgtatctattaataggtttttggtttacacgacctattgcagcaaatgcttgtcaaaaagcgtttgtgactaatcgtgtaggggattttggtttattattaggaattttaggtctttattggctaacgggcagtttcgaatttcgagatttgttcaaaatattcaatactttgacttatactaatgaagtccatcttttagttggaactgtatgtactttcttattatttgctggtgcagttgccaaatccgcccaatttccccttcatgtatggttacctgatgctatggaggggcctactcctatttcggctcttatacatgctgctactatggtagcagcggggatttttcttgtcgctcgactttttcctcttttgatagtcatcccctccatactaaatctaatcgctttaataggtataataacagtactattaggagctactttagctcttgctcaaaangac-----cnggaatatatttatgcncttgtacatgatcaggatttaggtttaaataggtccatttttttttcacaaaaaggggttatgacacaaaatacagtttactagttgtaaaacgtttagttattcgaatgtatcaacagaatcatttgattctttctgttaatgattctaacaaaaatgaatttcttgtgcccaagaaaaatttgtattctcaacggatctcagagggatttgcagctattgcggaaattccattttctctgcgattaatatcttccctagaaggaaaagaactaaaaaaatctcaaaatttacgatcaattcattc-----------------------------------------------------------------------------------------------------------------------------------------------------------------------------------------------------------------------------------------------------------------------------------------------------------------------------------------------------------------------------------------????????????????????????????????????????????????????????????????????????????????????????????????????????????????????????????????????????????????????????????????????????????????????????????????????????????????????????????????????????????????????????????????????????????????????????????????????????????????????????????????????????????????????????????????????????????????????????????????????????????????????????????????????????????????????????????????????????????????????????????????????????????
			????????????????????????????????????????????????????????????????????????????????????????????????????????????????????????????????????????????????????????????????????????????????????????????????????????????????????????????????????????????????????????????????????????????????????????????????????????????gaaacctgcaaagcagaacgacccgcggactngttgccaacctaacaccggcgcgggttgcgcttcgcgtccntccccgggcgaccggg---gcgagggcgcgtcggaacagaacgactctcggcaacggatatctcggctctcgcatcgatgaagaacgtagcgaaatgcgatacttggtgtgaattgcagaatcccgtgaaccatcgagtctttgaacgcaagttaagcc-ttcggccgagggcacgtctgcctgggcgtcacgcaccgcgtcgcccccgggtcgggggcggantttggccccccgtgcgcgcgcgcggccggcctaaacgaggagcccgtggccgcga-gcgccgcgacgacgcgagcggcctcc
		</sequence>
		<sequence>
			<taxon idref="Oxyria_digyna_"/>
			ttaagtatagttatgattttttcaatgaaattatctattcagcaaataaatagcagttctatctatcaatctgtatggtcttggaccataaataatgatttttctttagagttcggttatctggttgatccacttacttctattatgtcactgttaatcactactgttggtattctagttcttatttatagtgataattatatgtctcatgatcaaggatatttgaggttttttgcttatctgagttttttcaatacttctatgcttggcttagttactagttcgaatttaatacaaatttattttttttgggaattagttggaatgtgttcgtatctattaataggtttttggtttacacgacctgttgcagcaaatgcttgtcaaaaagcgtttgtgactaaccgtgtaggggattttggtttattattaggcattttaggtctttattggctaacangcagttttgaatttcgagatttgttcgaactattcaatacctccatttataacaatgaagttcattttttannnggnactgtatgtactttcntantatttgccggnnnnnnngccaaanncncccaattcccccntcnngtatggttaccngatgctatggaaggtcctactccnatttcagctnntatacntgctgcgactatggtagctgcggggatttttnttatcgctcgactttttcctcttttgatagtaatcccctccatactacacctaatcgctttgataggtataataacagtaattttaggagctactttggctcttgcccanaaagacantaacaggaatatatttatgcacttggacatgatcaagatttaggtttaaacaggcccattttgttgtcaaaaaaaaaagttttgacacaaaatatanttnactagttgtaaaacgtttagttnttcaaatgtatcaacagaattatttgattctttntgttaatgattntaacaaaaatgaatttctngtgcccacgaaaaatttgtattatcaacagatctccgagggatttgcaactattgcagaaattccattttctatgcgattaatatcttccctagacggaaaagaactcaaaaaatctaaaaaattaagatcaattcattcaatatttccttttttagaggataaatttttacgtttaaattctgtgttagatatatggatacctcaccctgtccatttggaaatcttggttcaaactattcgttactgggtaaaagatacttcttgtttgcatttattacgcttctttctttatgagtcttgtaagaggattatgactctaaagagatctgtttctgattattcaaaaaataagaatcaaagattcttattgttcctatataattcctacgtgtgtgaatgcgaatccagcttcgtttttctacgcaaccaatcctctcatttacgaatcttacggagcctttcttgcacgagtttatttctacctaaagttagaacattttttaaaactttttact----------ttcagagaaaccctggaagaaaaaaatgggcaatcctgagccaactccttcgtccaaaaggaagaaaaaaggataggtgcagagactcaatggaagctgttctaacaaatggagttgacgatcttgcgtataagaattcttccatctaaactctaaaaaggattaagaatcaacatatatacatatgcagacgtaattttaaaatattgatgacgacccgcattt--ttttatgactcggaaaaaatggaagaattg-tgtgaaacgattccaagttgaagaaagaatcgaatattcc-tttaataaattatttattccccggtctgatagatcttttgaagaaccggtccatcggatgagaatgaagatagagtcccattctacgtgtcaatcctgacaacaatgaaatttatagtaagaggaaaatccgtcgactttataaatcgtgagggttcaagtccctctataaaagatcatttga
			ttctctaactaattatcctcttttttttgtaacttgggtctcttcctcatttactcttacaaagatatccgaacagaaaagtttttctcttatcacaagtcttgtgatgtatgatgtaaatgtgagcagctttgagcaaggtcttactcatttgaatgaatcccaatatatatcattactcttactaaga---acatacaaagtcttcaagatacagaaaattccggggcctagataagactttggcataccctttaattgacac-----------------------------------gaaacctgctaagcagacagacccgcgaacccgttaccaaccaaaccccggcgcggattgcgcagcgcgccccgccccggtcttccggcgtcgcggcgtcgtgtcgtaataaaacgactctcggcaacggatatctcggctctcgcatcgatgaagaacgtagcgaaatgcgatacttggtgtgaattgcagaatcccgtgaaccatcgagtctttgaacgcaagttaagccttctggcngagggcacgtctgtctgggcgtcacgcaccgcgtcgcccccgggagaggggcggagactggcctcccgtgcgtgcgcgcggctggcctaaacgcagaccccgcggccgcaaaaagccgcgacgactcgagcggccctc
		</sequence>
		<sequence>
			<taxon idref="Oxyria_sinensis_"/>
			ttaagtatagttatgattttttcaatgaaattgtctattcagcaaataaatagcagttctatctatcaatctgtatggtcttggaccatcaataatgatttttctttagagttcggttccctggttgatccacttacttctattatgtcactgttaatcactactgttggtattctagttcttatttatagtgataattatatgtctcatgatcaaggatatttgagattttttgcttatctgagttttttcaatacttctatgcttggcttagttactagttcgaatttaatacaaatttattttttttgggaattagttggaatgtgttcgtatctattaataggtttttggtttacacggcctgttgcagcaaatgcttgtcaaaaagcgtttgtgactaaccgtgtaggggattttggtttattattaggaattttaggtctttattggttaacaggcagttttgaatttcgagatttgttcgaaatattcaatacctcgatttataacaatgaagttcgttttttagttggaactgtatgtacttttttattgtttgctggtgcagttgccaaatccgcccaattcccccttcatgtatggttacctgatgctatggaaggtcctactcctatttcagctcttatacatgctgctactatggtagctgcgggaatttttcttatcgctcgactttttcctcttttgatagtaatcccctccatactacatctaatcgctttgataggtataataacagtaattttaggagctactttggctcttgcccaaaaagacattaacaggaatatatttatgcacttgtacacgatcaggatttaggtttaaacaggtccgttttgttgtccaaaaaaaaagttatgacacaaaatacagtttactagttgt-aaacgtttagttattcaaatgtatcaacagaattctttgattctttctgttaatgattctaacaaaaatgaatttcttgtgcccaataaaaatttgtattatcaacagatctccgagggatttgcaactattgtggaaattccattttctatgcgattaatatcttccctagacggaaaagaactccaaaaatctaaaaatttaagatcaattcattcaatatgtccttttttagaggacaaatttgtacgtttaaattatgtgttagatatattgatacctcaccctgtccatctggaaatcttggttcaaactattcgttactgggtaaaagatacttcttgtttgcatttattacgattctttctttatgagtattgtaatagtgttattactctaaagagatctgtttccgattattcaaaaaagaagaatcgaagattcttattgttcctatacaattcctacgtgtgtgaatgcgaatccatcttcgtttttctacgcaaccaatcctctcatttacgaatcttacggagcctttcttgcacgagtttatttctacctaaagttagaacattttttaaaattttttact????????????????????????????????????????????????????????????????????????????????????????????????????????????????????????????????????????????????????????????????????????????????????????????????????????????????????????????????????????????????????????????????????????????????????????????????????????????????????????????????????????????????????????????????????????????????????????????????????????????????????????????????????????????????????????????????????????????????????????????????????????????
			????????????????????????????????????????????????????????????????????????????????????????????????????????????????????????????????????????????????????????????????????????????????????????????????????????????????????????????????????????????????????????????????????????????????????????????????????????????----------gagcagacagacccgcgaactcgttcccaaccaaaccccggcgcggattgcgcagcgcgcccg-gcccgtctcccggcgtcggcg----cgggtcgtaataaaacgactctcggcaacggatatctcggctctcgcatcgatgaagaacgtagcgaaatgcgatacttggtgtgaattgcagaatcccgtgaaccatcgagtctttgaacgcaagttaagccttccggccgagggcacgtctgtctgggcgtcacgcaccgcgtcgcccccgggagcggggcggagactggccccccgtgcgcgcgcgcggccggcctaaacgcagaccccgcggccgcaaagagccgcgacgacttgcgcggccctc
		</sequence>
		<sequence>
			<taxon idref="Persicaria_sagittata_"/>
			ttaagtctagttatgcttttttcaataaaattgtctattcagcaaatacatagcaattttatctatcaatctgtatggtcttggaccatcaacaatgatttttctttagagtttggttacttggttgatccactaacttctattatgttaatgttaatcactacagttggtattctagttcttatttatagtgacaattatatgtctcatgatgaaggatatttgcgattctttgcttatctgagttttttcaatacttctatgcttggattagttactagttcgaattttatacaaatttatattttttgggaattagttggaatgtgttcgtatttattaataggtttttggtttacacgacctattgcagcaaatgcttgtcaaaaggcgtttgtaactaatcgtgtaggggattttggtttattattaggaattttaggtctttattggctaacgggcagttttgaatttcgagatttgtttgaaatattcaacacctcgatttctaataatgaaatccattttttagttggaactgtatgtacttttttattgtttgctggtgcggttgccaaatccgctcaattcccacttcatgtctggttacctgatgctatggagggtcctactcctatttccgctcttatacatgctgcgactatggtagcagcgggtatttttcttgttgctcgactttttcctcttttgatggtcatcccttccatacgaaatctaatcgctttaataggtataataacagtacttttaggggctactttagctcttgctcaaaaagacaaagacaggaatatatttatgcacttgtacatgatcaggatttagatttgaacagggcccttttgttatcaataaaagggggtatgacacaaaatacagtttactgattgtaaaacgtttagttattcaaatgtatcaacagaatcatttgattctttctcttaatgattctaacaaaaatgaattttttgtgcccaagaacaatttgtattctcaacggatctcggagggatttgcagctattgcggaaattccattttctatgcgattgctctcttccttagaaggaaaagaacgaaaaaaatataaaaatttacgatcaattcattccatatttccttttttagaggacaaactttcacatttaaattatgtcttagatatattgataccccaccccatacatttggaaatcttggttcaaactattcgttactgggtaaaagatacttcctgtttgcatttattgcgattctttctttatgagtattgtaatagttttattactctagagagatctg---------tttcacaaaatccgaataaaagattctttttgttcttatataattcctatgtgtgggaatgcgaatccatcttcgtttttctccggaaccaatcctctcatttacgaatcttacggcgcccttcttgcacgagtctatttctaccgaaagtcagaagattttataaaagtatttactaactttcaaattcagagaaaccctggaataaagaaatgggcaatcctgagccaactcccactttccaaaaggaaaaaagaggataggtgcagagactcaatggaagctgttctaacaaacggaattgactgtcttgcgtataagaatttttcgatctaaactccaaaagtgatgaagaagaaacctatgggtatacgtaactataaggcaaaaatattgatgacgacccgaattttattttatgaatatgaaaaaatggaagaatttttgtgaattgattccaagttgaagaaagaatcgaatattcg-tttattaaattatttactccacagtttggtagatcttttgaagaaccgacccttcggatgagaatgaagatagagtcccattctacgtgtcaatcccgacaccaatgaaatttatagtaagaggaaaatccgtcgactttataaatcgtgagggttcaagtccctctat-aaagcgcttttga
			ttagctaactaattatcctctttttttgttaacatgggtcgcttcc------------acaaaggtattcgagcagccaatttttgatcttatcaacagtcttg-------tgatataaatttcaacagctttgagcaaggagtactccatttgaatgatccgcaatacatatcattactcgtactaagacttacatacaaagtcttcaagatctaggaaattacggggcctagataagactttgtaataccctttaattgacatagactccagttttcaaataaaatgagtagatgatggaaacctgcaaagcagaaagacccgcgaacccgttccaaacaaaaccccggcgcggattgcgcagcgcgccccgcgtcggtctcccgatgtgggcaccacgtgtcgtatctgaacgactcccggcaacggatatctcggctctcgcatcgatgaagaacgtagcgaaatgcgatacttggtgtgaattgcagaatcccgtgaaccatcgagtctttgaacgcaagttaagccttcgggccgagggcacgtctgcctgggcgtcacgcaccgcgtcgcccccgggcgtggggcggaccgtggccccccgtgcgcgctcgcggtcggcctaaacgcagaccccgtggccgcgaagagccgcgacgaactcggcggaccgc
		</sequence>
		<sequence>
			<taxon idref="Persicaria_virginiana_"/>
			ttaagtctagttatgcttttttcaataaaattgtctattcagcaaataaatagcagttctatctatcaatctgtatggtcttggaccatcaataatgatttttctttagagtttggttacttggttgatccacttacttctattatgtcaatgttaatcactactgttggtattctagttcttatttatagtgacaattatatgtctcatgatgaaggatatttgagattctttgcttatctgagttttttcaatacttctatgcttggattagttactagttcgaatttaatacaaatttatattttttgggaattggttggaatgtgttcgtatctattaataggtttttggtttacacgacctattgcagcaaatgcttgtcaaaaggcgtttgtaactaatcgtgtaggggattttggtttattattaggaattttaggtctttattggctaacgggcactttcgaatttcgagatttgttcgaaatattcaatacctcgatttctaataatgaaatccattttttagttggaactgtatgtactttcttattgtttgctggtgcggttgctaaatctgcccaattcccacttcatgtatggttacctgatgctatggaggggcctactcctatttccgctcttatacatgctgctactatggtagcagcggggatttttcttgtcgctcgactttttcctcttttgatagtcatcccttccatacgaaatctaatcgctttaataggtataataacagtacttttaggagctactttagctcttgctcaaaaagatattaacaggaatatatttatgcacttgtacatgatcaggatttagatttgaataggtcccttttgttgtcaaaaataagggttatgacacaaaatacagtttactggttgtaaaacgtttagttattcgaatgtatcaacagaatcatttgattctttctcttaatgattctaacaaaaatgaattttttgttcccaagaaaaatttgtattctcaacggatctcggagggatttgcagctattgcggaaattccattttctatgcgattaatctcttccttagaaggaaaagaactaaaaaaatatcaaaatttacgatcaattcattcaatatttccttttttagaggacaaattttcgcgtttaaattatgtgttagatatattgatacctcaccccatccatttggaaatcttggttcaaactatccgttactgggtaaaagatacttcctgtttgcatttattgcgattctttctttatgagtattgtaatagtgttattactctaaagagatct---------ttttcaaaaaatccgaataaaagattctttttgttcttatataattcctatgtgtgtgaatgcgaatccatcttcgtttttctccggaatcaatcctctcatttacgaatcttacggagcctttcttgcacgagtctatttctaccgaaagtcagaacattttgtaaaagtatttactaactttcaaattcagagaaaccctggaataaaaaaatgggcaatcctgagccaactcctgctttccaaaaggaaaaaaagggataggtgcagagactcaatggaagctgttctaacaaatggaattgactgtcttgcgtataagaattcttcgatcgaaactccaaaaatgatgaagaagaaacctataggcatacgtacttaaaatgcaaaaatattgatgacgacccgaattttattttatgaatatgaaaaaatggaagaatttttgtgaatcgattccaagttgaagaaagaatcgaatattcg-tttattaaattatttactccacagtttggtagatcttttgaagaaccgatccatcggatgagaatgaagatagagtcccattctacgtgtcaatcccgacaacaatgaaatttatagtaagaggaaaatccgtcgactttataaatcgtgagggttcaagtccctctat-aaagcgcatttga
			ttatctaactaattatcctctttttttgttaacttgggtctcttcc------------acaaaggtattcgagcagaaaatttttgatcttatca---------------acagtattaatttgaaacgctttgagcaaggagtactccatttgaatgatccccaatacatatcattactcgtactaagacttacatacaaagtcttcaagatccaggaaattccggggcctagataagactttgtaataccctttaattgacatagaccccagttttctaataaaatgagt-gatgatggaaacctgcagagcagaaagacccgcgaacccgttaccaa-caaaccccggcgcggattgcgcagcgcgtcccagctcggttgcccgaagtgggggcgacgtgtcgtattagaacgactctcggcaacggatatctcggctctcgcatcgatgaagaacgtagcgaaatgcgatacttggtgtgaattgcagaatcccgtgaaccatcgagtctttgaacgcaagttaagccttcgggccaagggcacgtctgcctgggcgtcacgcaccgcgtcgcccccggacagggggcggattatggccccccgtgcgcgctcgcggtcggcctaaacacagaccccgtggccgcgaaacgccgcgacgaccttggcgtcccac
		</sequence>
		<sequence>
			<taxon idref="Podopterus_cordifolius_"/>
			ttaagtatagttatgattttttcaatgaaattgtctattcagcaaataaatagcagttctatctatcaatctgtatggtcttggaccatcaataatgatttttctttagagttcggttacttggttgatccacttacttctattatgtcaatgttaatcactactgttgggattctagttcttatttatagtgacaattatatgtctcatgatcaaggatatttgagattttttgcttatctgagttttttcaatacttctatgcttggcttagttactagttcgaatttaatacaaatttatattttttgggaattagttggaatgtgttcgtatctattaataggtttttggtttacacgacctattgcagcaaatgcttgtcaaaaagcgtttgtgactaatcgtgnaggggattttggtttattattaggaattttaggtctttattggctaacgggcagtttcgaatttcgagatttgttcaaaatattcaataccttgacttatactaatgaagtccatcttttagttggaactgtatgtactttcttattatttgctggtgcagttgccaaatccgcccaatttccccttcatgtatggttacctgatgctatggaggggcctactcctatttcggctcttatacatgctgctactatggtagcagcggggatttttcttgtcgctcgactttttcctcttttgatagtcatcccctccatactaaatctaatcgctttaataggtataatancagtactattaggagctactttagctcttgctcaaaaagacattaacaggaatatatttatgcacttgtacatgatcaggatttagttttaaataggtccatttttttttcacaaataagggttatgacacaaaatacagtttactagttgtaaaacgtttagttattcgaatgtatcaacagaatcatttgattctttctgttaatgattctaacaaaaatgaatttcttgggcacaagaaaaatttgtattctcaacggatctcagagggatttgcagctattgcggaaattccattttctctgcgattaatatcttcactagaagaaaaagaactaaaaaaatctcaaaatttacgatcaattcactcaatatttccttttttagaggacaaattttcacgtttaaattatgtgttagatatattgatacctcaccctgtccatctggaaatcttggttcaagctattcgttactgggtaaaagatacctcctgtttgcatttattacgattctttctttatgagtattgtaataatgttattactctaaagaaatctgtttcaaatttttcaaaaaaaaagaatcaaagattcttattgttcctatataattcccatgtgtgtgaatgcgaatccatctttgtttttctccgcaaccaatcctctcatttacgaatcctccggagccttttttgcacgagtctatttctacgtaaagctagaacatcttgtaaaagtatttact????????????????????????????????????????????????????????????????????????????????????????????????????????????????????????????????????????????????????????????????????????????????????????????????????????????????????????????????????????????????????????????????????????????????????????????????????????????????????????????????????????????????????????????????????????????????????????????????????????????????????????????????????????????????????????????????????????????????????????????????????????????
			????????????????????????????????????????????????????????????????????????????????????????????????????????????????????????????????????????????????????????????????????????????????????????????????????????????????????????????????????????????????????????????????????????????????????????????????????????????gaaacctgcaaagcagaacgacccgcgaactcgttcgaaccctaacaccggcgcgggttgcgcatcgcgtcccgccccgggcgaccgagggcgagacggcgtgtcggacacaaacgactctcggcaacggatatctcggctctcgcatcgatgaagaacgtagcgaaatgcgatacttggtgtgaattgcagaatcccgtgaaccatcgagtctttgaacgcaagttaagcccttcggccgagggcacgcctgcctgggcgtcacgcatctcgtcgcccccgaaggaggggcggaaattggccccccgtgtgctcgcgcggtcggcctaaataaggagcccgtggccgcga-atgccgcgacgacccgagcggactct
		</sequence>
		<sequence>
			<taxon idref="Polygonum_americanum_"/>
			----------------------------------------------------------------------------------------------------------------------------------------------------------------------------------------------------------------------------------------------------------------------------------------------------------------------------------------------------------------------------------------------------------------------------gggattttggtttattattaggcattttaggtctttattggctaacaggcagttttgaatttcacgatttgttcaaaatattcaataccttgatttataataacgaaacccattttttagttggaactctatgtactttctttttatttgctggtgcagttgccaaatccgcccaattcccccttcatatatggttaccagatgctatggagggacctactcctatttccgctcttatacatgcagctactatggtagctgcgggtatttttcttgtcgctcgactttttcctcttttaatagccattccctccatattatatctaatcgctttaataggtataataacagtacttttaggagccactttagctgttggccaaaaagacattaacnggaatatatttatgcacttgtccatgattcgggttttgttttaaacgggcccattttgttggcctcaataaaggttatgacacaaactacagtttactagttgtaaaacatttagttattcgaatgtatcaacagagttttt---ttttttctgttaatgattcgaacaaaaacgactttcttgtgcccaagaaaaattttgattctcaacggatctcagaggggtttgcagctattgcagaaattccattttctatgcgattaatatcttccctagaaggaaaagaactcaaaaaatcgcaaaatttacgaccaattcattcaacgtttccctttttagaggacaaatttttacgtttaagttttgtgttagatatagtgataccttaccctctccatctggaaatcttggttcaaactattcgatactgggtaaaagatacctcctgtttgcatttattacgattctttctttatgagtattggaatagtgttattactctaaagagatctgtttccaatttttcaaaaaataaaaataaaagatttttattattcctatctaattcctatgagtgtgaatgcgaatccatcttcgtttttctccgcaaccaatcttctcatttacgaatcttacagagcctttcttgcgcgagtttatttctacttaaagttagaacattttgtaaaagtatttact????????????????????????????????????????????????????????????????????????????????????????????????????????????????????????????????????????????????????????????????????????????????????????????????????????????????????????????????????????????????????????????????????????????????????????????????????????????????????????????????????????????????????????????????????????????????????????????????????????????????????????????????????????????????????????????????????????????????????????????????????????????
			????????????????????????????????????????????????????????????????????????????????????????????????????????????????????????????????????????????????????????????????????????????????????????????????????????????????????????????????????????????????????????????????????????????????????????????????????????????gaaacntgcgtagcagatagacctgtggacatgtaaccaa-ctaaaccnggcgcggattgcgcatcgtgccccgggccgctacttcggcccggcggcggcgtgtcgtaattgaacgactctcggcaacggatatctcggctctcgcatcgatgaagaacgtagcgaaatgcgatacttggtgtgaattgcagaatcccgtgaaccatcgagtctttgaacgcaagttaagccctcgtggccagggcacgtctgtctgggcgtcacgcaccgcgttgccccaggggtcggggcggagattggcctcccgtgcgcgcgcgcggttggcccaaactgagaccccgcggccgcgagacggcgcgacgacctgagcggcccc-
		</sequence>
		<sequence>
			<taxon idref="Polygonum_aviculare_"/>
			ttaactatagttatgattttttcaattaaattatctattaatcaaataaatagcagttcgagctatcaagctgtatggtcttggaccatcaataatgatttttctttagagttcggttacttggttgatccgcttacttctattatgttaatgttaattactactgttgggattctagttcttatttatagtgacaattatatgtgtcatgatcaaggatatttgagattctttgcttatcttagttttttcaatacttctatgcttggcttagttactagttcaaatttaatacaaatttatattttttgggaattagttggaatgtgttcatatctattaattggtttttggtttacacgacctgctgcagcaaatgcttgtcaaaaagcatttgtaactaatcgtgtaggggattttggtttattattaggcattttaggtctttattggctaacaggcagtttcgaatttcacgatttgttcgaaatattcaataccgtgatttataataatgaagcccattttttagttggaactgtatgtactttcttattattttctggtgcaattgccaaatccgcccaatttcctcttcatgtatggttaccggatgctatggagggacctactcctatttcggctcttatacatgctgctacgatggtagctgcggggatttttcttgtcgctcgcctttttcctcttttgatagccattccagccatactaaatctaatcgctttaataggtataataacagtacttttaggagctactttagctcttgcccaaaaagacattaacaggagtatatttatgcacttgtacacgattcgggttttgttttaaacgggcccattttgttgtccgaaataaaggttatgacacaaactacagtttcctagttgtaaaacgtttagttattcgaatgtatcaacagaattttttgattccttctgttaatgattctaacaaaaacgactttcttgggcacaagaaaaatttttattctcaacagatctcagaggggtttgcagctattgcggaaattccattttctatgcgattaatatcttccctagaaggaaaagaactcaaaaaatcgcaaaatttacgaccaattcattcaacgtttccttttttagaggacaaatttttacgtttaagttttgtgttagatatattgatacctcaccctgtccatctggaaatcttggttcaaactattcggtactgggtaaaagatacctcctgtttgcatttattacgattctttctttatgagtattgtaatagtgttattactctaaagagatctgtttctcatttttcaaaaaaaaaaaatcacagatttttattgttcttatataattcctatgtgtgtgaatgcgaatccatcttcgtttttctccgcaaccaatcttctcatttaggaatcttacagagcctttcttgcgcgagtttatttctacctaaagttagaacattttgtaaaagtatttactaactttcaaattcagagaaaccctggaataaaaaaatgggcaatcctgagccaactccttctttccaaaaggaagaaaaaggataggtgcagagactcaatggaagctgttctaacaaatggagttgacggtcttgcgtataagaattcttccatcgaaattccaaaaaggatgaagaataaacctggacgcatacgtaattaaaatgaaaaaatattgatgacgacccaaatcttattttatgactatgaaaaaatggaagaattgttgtgaatcgattccaaatttaagaaagaatcgaatattcgttttagtaaattatttattcctcagtcggatagatcttttgaaaacccgacccatcggatgagaatgaagatagagtcccattctatgtgtcaatcctgacaacaatgaaatttatagtaagaggaaaatccgtcgactttaaaaatcgtgagggttcaagtccctctataaaagatcctttga
			ttctctaactaattatcctctttttttgttaacgtgggtctcttcctcatttactcttacaaaggtatacgagcaaaaaagggtttctcttatcacaagtc----gatgtatgatgtaaatgggagctgctttgagcaaggagtactctatttgaatgattcccaatacatattattactcgtactaagacttaaataaaaagtcttcgagatacaggaaattccgggacctagataagactttttaataccctttaattgacatagacccctgttttatagtaaaatgagtagataatggaaacctgcggagcagaaagacccgcgaacacgttaccaacaaaaccccggcgcggattgcgcagcgcgccccgcgccgggcctccggcggagcggcgtcgtgtcgtaacagaacgactctcggcaacggatatctcggctctcgcatcgatgaagaacgtagcgaaatgcgatacttggtgtgaattgcagaatcccgtgaaccatcgagtctttgaacgcaagttaagccctcgtggccagggcacgtctgtctgggcgtcacgcaccgcgtcgcccccgggtacggggcggagactggccccccgtgtgcgcgcgcggccggcccaaacgcagaccccgcggccgctggacggcgcgacgacccgagcggccctc
		</sequence>
		<sequence>
			<taxon idref="Koenigia_forrestii_"/>
			ttaagtctagttatgctgtttgcaatgaaattgtctattcaacaaataaatagcaattacatctaccaatccgtatggncgtggaccatcaataatgatttttctttagagttcggttacttgattgatccacttacttctattatgtcaatgttaataactactgttggtattctagttcttctttttagtgacaattatatgtatcatgatcaaggatatttgagattctttgcttatctaagttttttcaatagttctatgcttggtttagttaccagttcgaatttaatacaaatttattttttttgggaattagttggaatgtgctcatatctattaataggtttttggtttacacgacctattgcagcaaatgcttgtcaaaaagcgtttgtgactaatcgtgtaggggattttggtttattattaggaattttaggtatttattggttaaccggcagtttcgaatttcgagatctgttcgaaatattcaatacctccatttctaatacggaaatacatcttttagttggaactgtatgtacttttttattatttgctggtgcagttgccaaatccgcgcaatttccccttcatgtatggttacctgatgctatggaggggcccactcctatttcggctcttatacatgctgctactatggtagcagcgggtatttttcttgttgctcgtctatttcctattttaatagtaattccctccatactcaatctaatcgctttaatagggataataacagtacttttaggagctactttagctctttctcaaaaagacattaacaggaatatatttatgcacttgtacatgatcagtatttagggttaaataggtcaattcttttttcaaaaagaaagggtatgacacaaagtacagtttactagttgtaaagcgtttagttattcgaatgtataaacagaatcattttattctttctattaatgattttaacagaaattcatttcttgtacccaataaaaatttttattctcaatggatctcggagggttttgccgctattgcggaaattccattttctatgcgattaatatcttacctaaaaggaaaagaattaaaaaactaccaaaatttacgatcaattcattccatatttccttttttagaggataaattttcacgtttaaattatgtgttagatatattgatacctcaccctatccattttgaaatcttggttcaaactattcgttactgggtaaaagatatttcctgtttgcatttgttgcgattctttctttatgagtattgtaatagtgttattattttaaagagatctgtttc---------------aaaaaataagagattcttattgttcctatataattactttgtatttgaatttgaatccatcttcgtttttatacgcaaccaatactctcatttagtaatcttacgaagcctttcttgtacgagtgtatttctacctaaagttagaacattttgggaaagtatatactaattttaaaattcagagaaaccctggaataaaaaaatgggcaatcctgagccaactcctgctttccaaaagtaaaaaaacggataggtgcagagactcaatggaagctgttctaacaaatggagttgactctcaggcatatatgaattcttccatataaacttaaaaagggatgaagaagaaacctataggcatacgtacttaaataaatagaatattgatgacgacccgaatcttattttatgaatatgaacaaataaaataattattatgaatcgatttcaagttgaagaaataatctaatattcg-tttcttaaaatatttactccacagtctgatagatcttttgaagaaccaacccgttggatgagaatgaagatagagtcccattctacgtgtcaatctcgacaacaatgaaatttatagtaagaggaaaatccgtcgatttttaaaatcgtgagggttcaagtccctctataaaagctca-----
			---tataactaattctcctctttttttgttaactggggtctcttcc------------acaaagggtttcgag--------tttttctcttatcacaagtg-----tcttgtgatataaatgtgaacagctttgagcaaggagtactccatttgaatgatttgcaatacatctcattactcgtactaagacttacatacaaa------------------------------------------gtaatacccggtaattgacatagaccccagttttttagtaaaatgaggatatgatggaaacctgactagcagaaagacccgtg-actcgttaatcaacgaaccccggcgcggrttgcgcrkcgcgccccakctaggstarcckgrag-gcggcgmcgtgtcgtaattraacgactctcggcaacggatatctcggctctcgcatcgatgaagaacgtagcgaaatgcgatacttggtgtgaattgcagaatcccgtgaaccatcgagtctttgaacgcaagttaagccttsgggccgagggcacgtctgcctgggcgtcacgcaccgcgtcgccctc----cnggggcggagattggccccccgtgcgcgctcgcggtcggcctaaatacggaccccgtggccgcgaamtgccgcgacgacttccgtggtcctc
		</sequence>
		<sequence>
			<taxon idref="Pteropyrum_aucheri_"/>
			----------------------------------------------taaatagcagttctatctatcaatctgtatggtcttggaccatcaataatgatttttctttagagttcggttacttggttgatccacttacttctattatgtcaatgttaatcactactgttggtattctagttcttatttatagtgacaattatatgtctcatgatcaaggatatttgagattctttgcttatctgagttttttcaatacttctatgcttggcttagttactagttcgaatttaatacaaatttatattttttgggaattagttggaatgtgttcgtatctattaataggtttttggtttacacgacctgttgcagcaaatgcttgtcaaaaagcgtttgtgactaatcgtgtaggggattttggtttattattaggaattttaggtctttattggctaacaggcagttttgaatttcgagatttgttcgaaatattcaataccttaatttataataatgaaatccattttttagttggaactttatgtactttcttattatttgctggtgcagttgccaaatccgcccaattcccccttcatgtatggttacctgatgctatggagggtcctactcctatttcggctcttatacatgctgctactatggtagctgcggggatttttcttgtcgctcgactttttcctcttttgagagtcatcccctccatactacatctaatcgctttaataggtataataacagtacttttaggagctactttagctcttgcccaaaangaca----caggaatatatttatgcncttgtacatgatcaggatttaggtttaaacgggtccattttgttgtcacaaataaaggttatgacacaaaatacagtttactagttgtaaaacgtttagttattcgaatgtatcaacagaattatttgattctttctgttaatgattctaacaaaaatgaatttcttgtgcccaagaaaaatttgtattctcaacaaatctcagagggatttgcagctattgcggaaattccattttctatgcgattaatatcttccctagaaggaaaagaactacaaaaatctcaaaatttacgatcaattcattcaatatttccttttttagaggacaaatttttacgtttaaattatgtgttagatatattgatacctcaccctgtccatctggaaatcttggttcaaactattcgttactgggtaaaagatacctcctgtttgcatttattgcgattctttctttataagtattgtaatagtgttattactctaaagagatctgtttccaatttttcaaaaaataagaatcaaagattcttattgttcttatataattcccatgtgtgtgaatgcgaatccatcttcgtttttctccgcaatcaatcctctcatttacgaatcttacggagcctttcttgcacgagtttatttctacctaaagttagaacattttgtaaaagtatttactaactttcaaattcggagaaaccctggaataaaaaaatgggcaatcctgagccaactccttctttccaaaaggaaaaaaagggataggtgcagagactcaatggaagctgttctaacaaatggagttgacggtcttgcgtataagaattcttccatcgaaactccaaaaaggatgaagaataaacctatacgc--------tttaaatttaaaaatattgatgacgacccgaattttattttataactatgaaaaaatggaagaattgttgtgaatcgattccaagttgaagaaagaatcgaatattcg-tttagtaaattatctattccccagtctgatagatcttttgaagaaccgatccatcggatgagaatgaagatagagtcccattctacgtgtcaatcctgacaacaatgaaatttatagtaagaggaaaatccgtcgactttataaatcgtgagggttcaagtccctctataaaacatcatttga
			ttctttaactaattatcctctttttttgttaacttgggtctcttcctcatttactcttacaaaggtatccgagcagaaaagtttttctcttatcacaagtcttgtgatgtatgatgtaaatgtgagcagcttggagcaaggagtactctatttgaatgattcccaatacatatcattactcgtactaagacttacatacaaagtcttcaagatacaggaaattccggggcctagataa--------------------------------------------------------------gaaacctgcgaagcagaaagacccgtgaactcgttactaactaaaccccggcgcggattgcgcagcgcrtcccg-cccggtcctccggagtggtgatggcgtgtcataacaaaacgactctcggcaacggatatctcggctctcgcatcgatgaagaacgtagcgaaatgcgatacttggtgtgaattgcagaatcccgtgaaccatcgagtctttgaacgcaagttaggcctcctggccaagggcacgtctgtctgggcgtcacgcatcgcgtcgcccccgggcgaggggcggaggatggccccccgtgcgcgcgcgcggccggcctaaaagtagaccctgcggccgcaaaatgccgtgacgacttgtgctgccctt
		</sequence>
		<sequence>
			<taxon idref="Pteropyrum_olivierii_"/>
			ttaagtatagttatgattttttcaatgaaattgtctattcagcaaataaatagcagttctatctatcaatctgtatggtcttggaccatcaataatgatttttctttagagttcggttacttggttgatccacttacttctattatgtcaatgttaataactactgttggtattctagttcttatttatagtgacaattatatgtctcatgatcaaggatatttgagattttttgcttatctgagttttttcaatacttctatgcttggcttagttactagttcgaatttaatacaaatttatattttttgggaattagttggaatgtgttcgtatctattaataggtttttggtttacacgacctgttgcagcaaatgcttgtc-------------------------------------------------------------------------------------------------------------------------------------------------------------------------------------------------------------------------------------------------------------------------------------------------------------------------------------------------------------------------------------------------------------------------------------??????????????????????????????????????????????????????????????????????????????????????????????????????????????????????????????????????????????????????????????????????????????????????????????????????????????????????????????????????????????????????????????????????????????????????????????????????????????????????????????????????????????????????????????????????????????????????????????????????????????????????????????????????????????????????????????????????????????????????????????????????????????????????????????????????????????????????????????????????????????????????????????????????????????????????????????????????????????????????????????????????????????????????????????????????????????????????????????aactttcaaattcagagaaaccctggaataaaaaaatgggcaatcctgagccaactccttctttccaaaaggaaaaaaagggataggtgcagagactcaatggaagctgttctaacaaatggagttgacggtcttgcgtataagaattcttccatcgaaactccaaaaaggatgaagaataaacctatacgctttataactttaaatttaaaaatattgatgacgacccgaattttattttataactatgaaaaaatggaagaattgttgtgaatcgattccaagttgaagaaagaatcgaatattcg-tttagtaaattatctattccccagtctgatagatcttttgaagaaccgatccatcggatgagaatgaagatagagtcccattctacgtgtcaatcctgacaacaatgaaatttatagtaagaggaaaatccgtcgactttataaatcgtgagggttcaagtccctctataaaacatcatttga
			ttctttaactaattatcctctttttttgttaacttgggtctcttcctcatttactcttacaaaggtatccgagcagaaaagtttttctcttatcacaagtcttgtgatgtatgatgtaaatgtgagcagcttggagcaaggagtactctatttgaatgattcccaatacatatcattactcgtactaagacttacatacaaagtcttcaagatacaggaaattccggggcctagataa--------------------------------------------------------------gaaacctgcgaagcagaaagacccgtgaacttgttactaactaaaccccggcgcggattgcgcagcgcatcctg-cccggccctccggagtggtgatggcgtgtcgtaacaaaacgactctcggcaacggatatctcggctctcgcatcgatgaagaacgtagcgaaatgcgatacttggtgtgaattgcagaatcccgtgaaccatcgagtctttgaacgcaagttaggccttctggccaagggcacgtctgtctgggcgtcacgcatcgcgtcgcccccgggcgaggggcggaggatggccccccgtgcgcgcgcgcggccggcctaaaagcagaccctgcggccgcaaaatgccgtgacgacttgtgctgccctt
		</sequence>
		<sequence>
			<taxon idref="Pterostegia_drymarioides_"/>
			ttaagtatagntatga-tttttcaatgaaattntctattcagcaaataaatagcagttctatctatcaatatgtatggtcttggaccatcaataatgatttttctttagagttcggttacttggttgatccacttacttctattatgtcaatgttaataactactgttgggattctagttcttatttatagtgacagttatatgtctcatgatgaaggatatttgagattttttgcttatctgagttttttcaatacttcgatgcttggcttagttactagttcgaatttaatacaaatttatattttttgggaattagttggaatgtgttcgtatctattaataggtttttggtttacacgacctattgcagcaaatgcttgtcaaaaagcgtttgtaaccaatcgtgtaggggattttggtttattattaggaattttaggtctttattggttaacgggcagtttcgaatttcgagatttgttcaaaatattcaataccctgacttatactaatgaagtccatcttttagttggaactgtatgtactttcttattatttgttggtgcagttgccaaatccgcccaatttccccttcatgtatggttacctgatgctatggaggggcctactcctatttccgctcttatacatgctgctactatggtagcagcggggatttttcttgtcgctcgactttttcctctttttatagtaatcccccccatactaaatctaatcgctttaataggtataataacaatactattaggagctactttagctcttgctcaaaaagacattaaaaggaatatatttatgcacttgtccatgatcaggatttaggtttaaataggtccatttcttttgaacaaataagggttatgacaaaaaataaagtttactagttggaaaacgtttagttattcgaatgtatcaacagaatcatttgattctttctgttaatgattctaacaaaaataaatttcttgggc---------acttgtattctcaacggatctcagagggatttgcagctattgcggaaattccattttctctgcgatttatatattccctagaggaaaaagaactaaaaaaatataaaaatttacgatcaattcattcaatatttccgtttttagaggacaaattttcacatttaaattatgtgttagatatattgatacctcaccctgtccatctggaaatcttggaaaaaactattcgttattgggtaaaagatacttcctgtttgcatttattacgattctttctttatgagtattgtaataatgttattactctcaagaaatctgtttcaaatttctaaaaaaaaaagaataaaagattatttgtgttcctataaaattcccatgtgtctaaatgcgaatccatctttgtttttctccgcanccaatcctctcatttacnaatnctncngaacntttcttgcacgagtctatttctangnaaagctagaacatctngtaaaa---------????????????????????????????????????????????????????????????????????????????????????????????????????????????????????????????????????????????????????????????????????????????????????????????????????????????????????????????????????????????????????????????????????????????????????????????????????????????????????????????????????????????????????????????????????????????????????????????????????????????????????????????????????????????????????????????????????????????????????????????????????????????
			????????????????????????????????????????????????????????????????????????????????????????????????????????????????????????????????????????????????????????????????????????????????????????????????????????????????????????????????????????????????????????????????????????????????????????????????????????????gaaacntgcacagcagaacgacccgcgaacttgtaataacccaaacaccggcgcgggttgcgcatcgcgtccctccccgagcaatcgggtgcgtgaaggcgtgtcgtaacaaaacgactctcggcaacggatatctcggctctcgcatcgatgaagaacgtagcgaaatgcgatacttggtgtgaattgcagaatcccgtgaaccatcgagtctttgaacgcaagttaagccattcggccgagggcacgtctgcctgggcgtcacgcattgcgtcgcccccgagagaggggcggacaatggccccccgtgcgcccgcgcggccggcctaaactaggagcccgtggccgcga-aygccgcgacgtcacgagcggcaacg
		</sequence>
		<sequence>
			<taxon idref="Pteroxygonum_giraldii_"/>
			ttaagtatagtcatgattttttcgatcaatctgtctattcagcaaataaatagcagttctatctatcaatatgtgtggtcttggatcatcaataatgatttttctttagaattcggctacttgatcgacccacttacttctattatgtcaatattaattactactgttggaattgtggttcttgtttatagtgataattatatgtctcatgatcaaggatatttgagatttttcgcttatatgagttttttcagtacttctatgttaggattagttactagttctaatttgatacaaatttatattttttgggaattagtcggaatgtgttcgtatctattaatagggttttggttcacacgacctgttgcggcaaatgcttgccaaaaggcgtttttaactaatcgtgtcggggattttggtttattattgggaattttaggtttttattggataacaggtagtttcgaatttcgagatttattcaaaatattcagtaacttgatttataataatgaagtaaattttttatttgttactttgtgtgccgttctattatttgccggtgcggttgctaaatctgcacaattccctcttcatgtatggttacctgatgccatggagggncctactcctatttcagctcttatacatgctgctactatggtagcagcgggaatttttcttgtagctcggcttattcctcttttcatagtcatccctcacataatgaatttaatctctttggtagggataataacagtattattaggagctactttancccttgctcaaaaagaca----caggaatatatttatgcacttgtacatgatcaggatttaggtttaaacaggtccattttgttgtcaaaaaaaaaggttatgacacaaaatatagtttactagttgtgaaacgtttagttattcgaatgtatcaacagaattatttgattctttctgttaatgattctaacaaaaatgaatttcttgtgcccaagaaaaatttgtattctcaacaaatctcagagggatttgcagctattgcggaaattccattttctatgcgattacgatcttccctagaagcaaaagaactaaaaaaatctcaaaatttacgatcaattcattcaatatttccttttttagaggacaaatttttacgtttaaattatgtgttagatatattgatacctcaccctgtccatctggaaatcttggttcaaactattcgttactgggtaaaagatacctcctgcttgcatttattgcgattctttctttatgagtattttaatagtgttattactctaaagaggtctgtttccaatttttcaaaaaaaacgaatcaaagattcttattgttcttatataattcccatgtgtgtgaatgcgaatccatcttcgtttttctccgcaaccaatcctctcatttacgaatcttacagagcctttcttgcacgagtttatttctacctaaagttagaacattttgtaaaagtttttactaactttcaaattcagagaaaccctggaataaaaaaatgggcaatcctgagccaactcctgcttcccaaaagaaaaaaaaaggataggtgcagagactcaatggaagctgttctaacaaatggagttgactgtcttgcgtataagaattctgccatcgaaactccaaaaaggatgaagaataaacctatacgcatacgtacttaaaatttaaaaatattgatgaggacccgaatctttttttatgactatgaaaaaaaggaagaattgttgtgaatcgattccaagttgaagaaagaatcgaaaattcg-tttagtaaattatttactcccctgtctgatagatcttttgaagaaccgacccatcggatgagaatgaagatagagtcccattctacgtgtcaatcctgacaacaatgaaatttatagtaagaggaaaatccgtcgactttataaatcgtgagggttcaagtccctctat-aaagcgcatttga
			ttctctaaccaattatcctctttttttgttaacttgggtctcttcctcatttactcttacaaaggtatccgagcagaaaagtttttctcttataacaagtattg-------tgatgtaaatcttaccagctttgagcaaggagtactctatttgaatgattcccaatccatatcattactcgtactaaggctcacatacaaagtattcaagatacaggaaatttcagggcctatataaaacttt---------cttaattgacatagaccccagttttctagtaaaatgagtagatgatggaaacctgctgagcagacagacccgcgaacacgttacgaacataactccggcgcggattgcgcagctcgtcccggcccgggcctccggcg--gcgacggcgtgtcgtaacaaaacgactctcggcaacggatatctcggctctcgcatcgatgaagaacgtagcgaaatgcgatacttggtgtgaattgcagaatcccgtgaaccatcgagtctttgaacgcaagttaagccttatggccgagggcacgtctgcctgggcgtcacgcatcgcgtcgcccccgggcttggggcggagaatggcctcccgtgagcgctcgcggccggcctaaacgaagaccccgtggccgcgagatgccgcgacgactcgcgtggccctc
		</sequence>
		<sequence>
			<taxon idref="Reynoutria_japonica_"/>
			ttaactatagttatgattttttcaatgaaattgtctattcagcaaataaatagcagttctatctatcaaactgtatggtcttggaccatcaataatgatttttctttagagttcggttacttggttgatccacttacttctattatgttaatgttaattactactgttggtattctagttcttatttatagtgacaattatatgtttcatgatcaaggatatttgagattctttgcttatctgagttttttcaatacttctatgcttggcttagttactagttcaaatttaatacaaatttatattttttgggaattagttggaatgtgttcgtatctattaataggtttttggtttacacgacctgctgcagcaaatgcttgtcaaaaagcgtttgtaactaatcgtgtaggggattttggtttattattaggcattttaggtctttattggctaacaggcagtttcgaatttcgcgatttgttcgaaatattcaataccttgatttataataatgaagtccattttttagttggaactgtatgtactttcttattgtttgctggtgcagttgccaaatctgcccaattcccccttcacgtatggttacctgatgctatggaggggcctactcctatttcggctcttatacatgctgctactatggtagctgcggggatttttcttgtcgctcgactttttcctcttttgatagttatcccctccatactacatctaatcgctttaataggtataataacagtacttttaggagccnctttagctnttgcccaaaaagacattaacaggaatatatttatgcacttgtacatgatccgggttttggtttaaacgggcctattttgttgtcacaaataaaggttatgacacaaactacagtttactagttgtaaaacgtttagttattcgaatgtatcaacagaattatttgattcgttctgttaatgattctaacaaaaatgaatttcttgggcacaagaaaaatttttattctcaacagatctcagaggggtttgcagctattgcgcaaattccgttttctatgcgattaatatcttccctagaaggaaaagaactaaaaaaatctcaaaatttacgaccaattcattcaacatttccttttttagaggacaaatttttacgtttaagttttgtgttaggtatattgatacctcaccctgtccatctggaaatcttggttcaaactattcggtactgggtaaaagatacctcctgtttgcatttattacgattctttctttatgagtattgtaatagcgttattactctaaagagatctgtttccaatttttcaaaaaaaaagaatcaaagatttttattgttcctatataattcctatgtgtgtgaatgcgaatccatcttcgtttttctccgcaaccaatcttctcatttacgagtcttacggagcctttcttgcacgagtttatttctacctaaagttagaacattttttaaaag------ctaactttcaaattcagagaaaccctggaataaaaaaatgggcaatcctgagccaactccttctttccaaaaggaaaaaaagggataggtgcagagactcaatggaagctgttctaacaaatggagttgatggtcttgcgtataagaattcttccatcgaaactccaaaaaggatgaagaataaacctagacgcatacgtacttaaaatgaaaaaatattgatgacgacccgaatcttattttatgactatgaaaaagtggaagaattgttgtgaatcgatttcaagtttaagaaagaatcgaatattcgttttagtaaattatttatttaccagtccgatagatcttttgaaaacccgacccatcggatgagaatgaagatagagtcccgttctacgtgtcaatcctgacaacaatgaaatttatagtaagaggaaaatccgtcgactttcaaaatcgtgagggttcaagtccctctataaaagatcctttga
			ttctctaacaaattatcctctttttttgttaacttaggtctcttcctcattgactcttacaaaggtatccgagcagaaaagtttttctcttatcacaagtct-------tatgatgtaaatgtgagcagctttgagcaaggagtactctatttgaatgattcccaatacatatcatgactcgtactaagacttacaaaaaaagtcttcaagatacaggaaattccgggacctagataagactttgtaataccctttaattgacatagaccccagttttctagtaaaatgagtagacgatggaaacctgcggagcagaaagacccgcgaacccgttaccaacacaaccccggcgcggattgcgcagcgcgccccgcgccgg-cctccggcgcggcggcgtcgtgtcgtaacaaaacgactctcggcaacggatatctcggctctcgcatcgatgaagaacgtagcgaaatgcgatacttggtgtgaattgcagaatcccgtgaaccatcgagtctttgaacgcaagttaagccctcgtggccagggcacgtctgtctgggcgtcacgcaccgcgtcgcccccggggycggggcggagactggccccccgtgcgcgcgcgcggccggcctaaacgaaggccccgtgaccgcgaagcggcgcgacgacccgagcggaccac
		</sequence>
		<sequence>
			<taxon idref="Reynoutria_sachalinensis_"/>
			tt-actatagttatgattttttc-atgaaattgtctattcagcaaataaatagcagttctatctatcaaactgtatggtcttggaccatcaataatgatttttctttagagttcggttacttggttgatccacttacttctattatgttaatgttaattactactgttggtattctagttcttatttatagtgacaattatatgtttcatgatcaaggatatttgagattctttgcttatctgagttttttcaatacttctatgcttggcttagttactagttcaaatttaatacaaatttatattttttgggaattagttggaatgtgttcgtatctattaataggtttttggtttacacgacctgctgcagcaaatgcttgtcaaaaagcgtttgtaactaatcgtgtaggggattttggtttattattaggcattttaggtctttattggctaacaggcagtttcgaatttcgcgatttgttcgaaatattcaataccttgatttataataatgaagtccattttttagttggaactgtatgtactttcttattgtttgctggtgcagttgccaaatctgcccaattcccccttcacgtatggttacctgatgctatggaggggcctactcctatttcggctcttatacatgctgctactatggtagctgcggggatttttcttgtcgctcgactttttcctcttttgatagttatcccctccatactacatctaatcgctttaataggtataataacagtacttttaggagccactttagctcttgcccaaaaagacattaacaggaatatatttatgcacttgtacatgatccgggttttggtttaaacgggcctattttgttgtcacaaataaaggttatgacacaaactacagtttactagttgtaaaacgtttagttattcgaatgtatcaacagaattatttgattctttctgttaatgattctaacaaaaatgaatttcttgtgcccaagaaaaatttttattctcaacagatctcagaggggtttgcagctattgcacaaattccgttttctatgcgattcatatcttccctagaaggaaaagaactaaaaaaatctcaaaatttacgaccaattcattcaacatttccttttttagaggacaaatttttacgtttaagttttgtgttagatatattgatacctcaccctgtccatctggaaatcttggttcaaactattcggtactgggtaaaagatacttcctgtttgcatttattacgattctttctttatgagtattgtaatagcgttattactctaaagagatctgtttccaatttttcaaaaaaaaagaatcaaagatttttattgttcctatataattcctatgtgtgtgaatgcgaatccatcttcgtttttctccgcaaccaatcttctcatttacgagtcttacggagcctttcttgcacgagtttatttctacctaaagttagaacattttttaaaagtatttactaactttcaaattcagagaaaccctggaataaaaaaatgggcaatcctgagccaactccttctttccaaaaggaaaaaaagggataggtgcagagactcaatggaagctgttctaacaaatggagttgatggtcttgcgtataagaattcttccatcgaaactccaaaaaggatgaagaataaacctagacgcatacgtacttaaaatgaaaaaatattgatgacgacccgaatcttattttatgactatgaaaaagtggaagaattgttgtgaatcgatttcaagtttaagaaagaatcgaatattcgttttagtaaattatttatttaccagtccgatagatcttttgaaaacccgacccatcggatgagaatgaagatagagtcccgttctacgtgtcaatcctgacaacaatgaaatttatagtaagaggaaaatccgtcgactttaaaaatcgtgagggttcaagtccctctataaaagatcctttga
			ttctctaacaaattatcctctttttttgttaacttaggtctcttcctcattgactcttacaaaggtatccgagcagaaaagtttttctcttatcacaagtct-------tatgatgtaaatgtgagcagctttgagcaaggagtactctatttgaatgattcccaatacatatcattactcgtactaagacttacaaaaaaagtcttcaagatacaggaaattccgggacctagataagactttgtaataccctttaattgacatagaccccagttttctggtaaaatgagtagacgatggaaacctgcggagcagaaggacccgcgaacccgttaccaacacaaccccggcgcggattgcgcagcgcgccccgcgccgg-cctccggcgcggcggcgtcgtgtcgtaacagaacgactctcggcaacggatatctcggctctcgcatcgatgaagaacgtagcgaaatgcgatacttggtgtgaattgcagaatcccgtgaaccatcgagtctttgaacgcaagttaagccctcgtggccagggcacgtctgtctgggcgtcacgcaccgcgtcgcccccggggccggggcggagactggccccccgtgcgcgcgcgcggccggcctaaacggaggccccgtgaccgcgaagcggcgcgacgacccgagcggcccac
		</sequence>
		<sequence>
			<taxon idref="Rheum_nobile_"/>
			ttaagtatagttatgcttttttcaatgaaattgtctattcagcaaataaatagcagttctatctatcaatctgtatggtcttggaccatcaataattatttttctttagaattaggttatctggttgatccacttacttctattatgtcactgttaatcactactgttgggattctagttcttatttatagtgacaattatatgtctcatgatcaaggatatttgagattctttgcttatttgagttttttcaatacttctatgcttggcttagttactagttcgaatttaatacaaatttatttttttggggaattagttggaatgtgttcgtatctattaataggtttttggtttacacgaccggttgcagcaaatgcttgtcaaaaaacgtttgtgactaaccgtgtaggggattttggtttattattaggaattttaggtcttta--------------------------------------------------------------------------------------------tatgtactttattattatttgccggtgcagttgccaaatacgcccaattcccccttcatgtatggttacctgatgctatggaaggtcctactcctatttcggctcttatccatgctgctactatggtagctgcggggatttttcttgtcgctcgactttttcctcttttgatagtaatcccctccatactacatctaatcgcttttataggtataataacagtaattttaggagctactttagctcttgcccaaaaagacattaa??????????????????????????????????????????????????????????????????????????????????????????????????????????????????????????????????????????????????????????????????????????????????????????????????????????????????????????????????????????????????????????????????????????????????????????????????????????????????????????????????????????????????????????????????????????????????????????????????????????????????????????????????????????????????????????????????????????????????????????????????????????????????????????????????????????????????????????????????????????????????????????????????????????????????????????????????????????????????????????????????????????????????????????????????????????????????????????????----------ttcagagaaaccctggaatacaaaaatgggcaatcctgagccaactccttctttccaaaaggaaaaaaaaggataggtgcagagactcaatggaagctgttctaacaaatggagttgacgatcttgcgtataaaaattcttccatcgaaactccaaaaaagatgaagaataaacctatacgcagacgtacttaaaattaaaaaatattgatgacgacccgcattt--ttttatgactatgaaaaaatagaagaattgttgtgaagcgattccaagttgaagaaagagtcgaatatgcg-tttaataaattatttattccccggtctgagagatcttttgaagaaccgatccatcggatgagaatgaagatagagtcccattctacgtgtcaatcctgacaacaatgaaatttatagtaagaggaaaatccgtcgactttataaatcgtgagggttcaagtccctctataaaagatcatttga
			ttctctaactaattatcctctttctttgttaacttgggtttcttactcctttactcttacaaaggcatccgagcagaaaagtttttctattatcacaa-----------tatgatgtaaatgtgagcagctttgagcaaggagtactctatttgaatgattcccaatacatatcattactcttactaaga---acataaaaagtcttcaagatacaggaaattacggggcctagataagactttgtcataccctttaattgccat-----------------------------------gaaacctggcgagcagacagacccgcgaacccgtcgccaaccaaaccccggcgcggattgcgcagcgcgtcccgccccggcg----------gcgacgtcgcgtcgtaacagaacgactctcggcaacggatatctcggctctcgcatcgatgaagaacgtagcgaaatgcgatacttggtgtgaattgcagaatcccgtgaaccatcgagtctttgaacgcaagttaagccttctggccgagggcacgtctgtctgggcgtcacgcaccgcgtcgcccctggggcggg-----------------------------------------------------------------------------------------
		</sequence>
		<sequence>
			<taxon idref="Rumex_acetosella_"/>
			-------------------------------------------------------------------------------------------------------------------------------------------------------------------------------------------------------------------------------------------------------------------------------------------------------------------------------------------------------------------------------------------------------------------------taggggattttggtttattattaggaattttaggtctttattggntaacagggagtttcgaatttcgagatttgttcgaaatatttcctaccttgatttataacaatgaagtttattttttagttggaactgtatgtactttcttattatttgctggtgcagttgccaaatctgcccaattcccccttcatgtatggttacctgatgctatggaagggcctactcctatttcagctcttatacatgctgctactatggtagctgcggggatttttcttgttgctcgactttttcctcttttgatagtaacccctcccatactccacctaatcgcgttgataggtataataacagtaattttaggagctacgttagctcttgcacaaaaagacattaacaggaatatatttatgcacttgtacatgatcaggatttaggtttaaacaggtccattttgttgtcaaaaaaaaaagttctgacacaaaatacagtttactagttgtaaaacgtttagttattagaatgtatcaacagaattatttgattctttctgttaatgattctaaaaaaaacgaatttcttctgcccaagaaaaatatctattctcaacagatctcagaaggatttgcaactattgcggaaattcccttttcgatgcgattaatatcttccctagagggaaaagaactaaaaacatctcaaaatttacgatcaattcattcaatatttccttttttagaggacaaatttttacgtttaaattatgtgttagatatattgatacctcaccctgtccatttggaaatcttggttcaaactattcgttactgggtccaagatacctcttgtttgcatttattacgattctttctttatgagtattgtaatagtgttattactctaaaacggtctgtttcccatttttcaaaaaaaaagaataaaagattcttattgttcctatataattcctacgtatgtgaatgcgaatccatcttcggttttctccgcaaccaatcctctcatttacgaatcttacggagcatttcttgcacgagtttctttttacctaaagttagaaccttttataaatata-aaagtaactttcaaattcagagaaaccctggaataaaaaaatgggcaatcctgagccaactcctcctttccaaaaggaaaaaaaaggataggtgcagagactcaatggaagctgttctaacaaatggagttgaggatcttgcgtataagaattcttccatcgaaactccaaaaagaatgaagaataaagttatacgcagacatattaaaaattaaaaaatattgatgacgacccgcatttttttttatgactatgaaaagatggaagaattgttgtgaagcga------------------------------------------------------ttccaatagatcttttgaa-----gatccatcggatgagaatgaagatagagtcccattctacgtgtcaatcccgacaccaatgaaatttatagtaagaggaaaatccgtcgactttataaatcgtgagg------------------------------
			------------------------------------------------------------------------------------------------------------------------------------------------------------------------------------------------------------------------------------------------------------------------------------------------------------gaaacctgcggagcagacwgacccgcgaacacgttacgaacccaaccccggcgcggattgcgcagcgctcctcggcccggttctccggagccgcggaagcgtgtcgtacaaaaacgactctcggcaacggatatctcggctctcgcatcgatgaagaacgtagcgaaatgcgatacttggtgtgaattgcagaatcccgtgaaccatcgagtctttgaacgcaagttaagccttctggccgagggcacgtctgtctgggcgtcacgcaccgcgtcgcccccggatcgggggcggagaatggccccccgtgcgcgcgcgcggccggcctaaacgcagaccccgcggccgcgagacggcgcgacgacctctgcggtcctc
		</sequence>
		<sequence>
			<taxon idref="Triplaris_americana_"/>
			ttaagtatagttatgattttttcaatgaaattgtctattcagcaaataaatagcagttctatctatcaatctgtatggtcttggaccatcaataatgatttttctttagagttcggttacttggttgatccacttacttctattatgtcaatgttaataactactgttgggattctagttnttatttatagcgacaattatatgtctcatgatcaaggatatttgagattttttgcttatctganttttttcaatacttctatgcttggcttagttactagttcgaatttaatacaaatttatattttttgggaattagttggaatgtgttcgtatctattaataggtttttggtttacacgacctattgcagcaaatgcttgtcaaaaagcgtttgtgactaatcgngtaggggattttggtttattattaggaattttaggtctttattggctaacgggcagtttcgaatttcgagatttgttcaaaatattcaataccttgacttatactaatgaagtccaacttttagttggaactgtatgtactttcttattatttgctggtgcagttgccaaatccgcccaatttccccttcatgtatggttacctgatgctatggaggggcctactcctatttcggctcttatacatgcagctactatggtagctgcggggatttttcttgtcgctcgactttttcctcttttgatagtcatcccctccatactaaatctaatcgctttaataggtataataacagtactattaggagctactttagctcttgctcaaaaagacattaa----------------------------------------------------------------------------------------------------------------------------------------------------------------------------------------------------------------------------------------------------------------------------------------------------------------------------------------------------------------------------------------------gataccttaccctgtccatctggaaatcttggtncaaactattcgttactgggtaaaagatacctcctgtttgcatttattacgattctttctttatgagtattgtaataatgttattactctaaagaaatctgtttcaaatttttcaaaaaaaaagaatcaaagattattattgttcctatataattcccatgtgtgtgaatgcgaatccatctttgtttttctccgcaaccaatcctctcatttacgaatccttcggagcatttcttgcacgagtctatttctacgtaaagctagaacctcttgtaaaagtatttactaactttcaaattcagagaaaccctggaatataaaaatgggcaatcctgagccaactcctgctttccaaaagggaaataaaggataggtgcagagactcaatggaagctgttctaacaaatggagttgactgtcttgcgtataagaattcttccatcgaaactccaaaaaggatgaagaataaacctatatgcatacgtacttaaaaaaaagaataattaatgacgacccgaatcttattttatgaatatgaaaaaatggaagaattgtcgtgaatcgattccaagttgaagaaagaatcgaatattcgatttattaaattatttactccacagtctgatagatcttttgaagaaccgatcaatcggatgagaatgaagatagagtcccattctacgtgtcaataccgacaacaatgaaatttatagtaaga-gaaaatccgtcgactttataaatcgtgagggttcag--tcctctataaaagctcatttga
			atccctaactagttatcctctttttttgttaacttgggtctcttcctcatttactcttacaaaagtatccgagcggaaaagtttttctcttatcacaagt----------------taaatgtgaacagctttgaccaaggagtactctatttgaatgattcccaatacatatcattactcgtactaagacttacatacaaagtcttcaagatccacgaaattccggggcctaaataagactttgtaataccctttaattgacatagaccccagttttctagtaaaatgagtagatgatggaaacctgcaaagcagaacgacccgcgaactagtttgtacccnaacaccggcgcgggttgcgcatcgcgtcccgcctcgggcaaccgggggagcgatggcgtgtcgaaacaaaacgactctcggcaacggatatctcggctctcgcatcgatgaagaacgtagcgaaatgcgatacttggtgtgaattgcagaatcccgtgaaccatcgagtctttgaacgcaagttaagccatttggccgagggcacgtctgcctgggcgtcacgcatcgcgtcgcccccgggagaggggcggattctggccccccgtgcgcgcgtgcggtcggcctaaatacggagcccgtgtccgcga-atgccgcgacgacccgagtggaccac
		</sequence>
		<sequence>
			<taxon idref="Coccoloba_uvifera_"/>
			??????????????????????????????????????????????????????????????????????????????????????????????????????????????????????????????????????????????????????????????????????????????????????????????????????????????????????????????????????????????????????????????????????????????????????????????????????????????????????????????????????????????????????????????????????????????????????????????????????????????????????????????????????????????????????????????????????????????????????????????????????????????????????????????????????????????????????????????????????????????????????????????????????????????????????????????????????????????????????????????????????????????????????????????????????????????????????????????????????????????????????????????????????????????????????????????????????????????????????????????????????caggaatatatttatgcacttgtacatgatcaggatttaggtttaaataggtccatttttttttcacaaaaaggggttatgacacaaaatacagtttactagttgtaaaacgtttagttattcgaatgtatcaacagaatcatttgattctttctgttaatgattctaacaaaaatgaatttcttgggcacaagaaaaatttgtattctcaacggatctcagagggatttgcagctattgcggaaattccattttctctgcgattaatatcttccctagaaggaaaagaactaaaaaaatctcaaaatttacggtcaattcattcaatatttccttttttagaggacaaattttcacgtttaaattatgtgttagatatattgatacctcaccctgtccatctggaaatcttggttcaaactattcgttactgggtaaaagatacctcctgtttgcatttattacgattctttctttatgagtattgtaataatgttattactctaaagaaatccgtttcaaatttttcaaaaaaaaagaatcaaagattattattgttcctatataattcccatgtgtgtgaatgcgaatccatctttgtttttctccgcaaccaatcctctcatttacgaatcctccggagcctttcttgcacgagtctatttctacgtaaagctagaacatcttgtaaaagtatttact-actttcaaattctgagaaaccctggaatataaaaatgggcaatcctgagccaactcctgctttccggaagggaaataaaggataggtgcagagactcaatggaagctgttctaacaaatggagttgactgtcttacgtataagaattcttccatcgaaactcccaaaaggatgaagaataaacctatatgcatacgttcttaaaaaaaaaaataattaatgacgacccgaatctttttttatgaatatgaaaaaatggaagaattgtcgtgaatcgattcccagttgaagaaagaatcgaatattcg-tttattaaattatttactccacagtctgatagatcttttgaagaaccgatcaatcggatgagaatgaagatagagtcccattctacgtgtcaataccgacaacaatgaaatttatagtaagaggaaaatctgtcgactttataaatcgtgagggttcaagtccctctataaaagcttgtttga
			ttccctaactagttatcctctttttttgttaacttgggtctcttcctcatttactcatacaaaggta-ccgagcggaaaagtttttctcttatcacaagt----------------taaatgtgaacagctttgaccaaggagtactctatttgaatgattcccaatacatatcattactcgtactaagacttacatacaaagtcttcaagatccacgaaattccggggcctagataagactttgtaataccctttaattgacatagaccccagttttctagtcaaatgagtagatgatgcagacctgagaagcagaacgacccgcgaactcgttgccaacccaacaccggcgcgggttgcgctccgcgtcccgcccccggggaccgg----gggggggaagggcgcagcataacgactctcggcaacggatatctcggctctcgcatcgatgaa-aacgtagcgaaatgcgatacttggtggaattg---aaatcccgtgaaccatcgagtctttgaacgcaagttaagcctcccggc---gaggacgtctgcctgggcgtcacgcaccgcgtcgccccccgcggggggggggggatttggcccccgcgctcccgcgcggcggcc------aaagagacccgcggcgcgg-atgccgcgacgacacgagcggcccc-
		</sequence>
		<sequence>
			<taxon idref="Fagopyrum_gracilipes_"/>
			??????????????????????????????????????????????????????????????????????????????????????????????????????????????????????????????????????????????????????????????????????????????????????????????????????????????????????????????????????????????????????????????????????????????????????????????????????????????????????????????????????????????????????????????????????????????????????????????????????????????????????????????????????????????????????????????????????????????????????????????????????????????????????????????????????????????????????????????????????????????????????????????????????????????????????????????????????????????????????????????????????????????????????????????????????????????????????????????????????????????????????????????????????????????????????????????????????????????????????????????????????caggaatatatttatgcgcttggacatgatcaggatttaggtttaaataggtccattttgttgtcacaaaaaaaggttatgacacaaaatacagtttactagttgtaaaacgtttagttattcgaatgtatcaacagaattttttgattctttctgttaatgattctaacaaaaatgcatttcttgtgcccaagaaaaatttgtattcccaacggatctcagagggatttgcagctatttcggaaattccattt----------------------------------------------------------------------------------------------------------------------------------------------------------------------------------------------------------------------------------------------------------------------------------------------------------------------------------------------------------------------------------------------------------------------------------------------------------------aactttcaaattcagagaaaccctggaataaaaaaacggataatcctgagccaactcctgctttccaaaagaaaaatacaggataggtgcagagactcaatggaagctgttctaacaaacggagttgactgtattgcgtataagaattcttccgtcaaaactcaaaaaaggatgaagaataaacctatatgcatacgtacgtaaaaaagaataatattgatgacaacccggatattattttatgacaaagaaga--------------tatgaatcaatttcaaattgaagaaaaaattaaatattca-tttattattatagctactcccaagtctgatggatcttttaaagaaccgatccatcggatgagaatgaagatagagtcccattctacgtgtcaatcctgacaacaatgaaatttatagtaagaggaaaatccgtcgactttataaatcgtgagggttcaagtccctctataaaagcgcattcga
			ttctctaactaattatcctctttttttgttaacttgggcctcttcctcattgactcttacaagggtatccgagctgaaaagtttttctcttatcacgagtcttg-------cgatataaatgtgaacggctttgagcaaggagtactctatttgaatgattcccaatacatattattactcatactcagacttccatacaaagtcttcaagataccggaaagtccggggcctagataagactttgtaatccctttttattgacatagacccccgttttatactaaaattcgtagatgatggaaacctgccaagcagagagacccgcggaccg---accaacgaaaccccggcgcggattgcgcagcgcgtcccggcccggcc-tccgggggggcgacgacgcgtcgtaacagaacgactctcggcaacggatatctcggctctcgcatcgatgaagaacgtagcgaaatgcgatacttggtgtgaattgcagaatcccgtgaaccatcgagtctttgaacgcaagttaggccttcgggccgagggcacgtctggctgggcgtcacgcacagcgtcgcccccgggtgaggggcggagaatggccccccgcgcgtcagcacggccggcctaaacgcagaccccgtggacgcgaagcgccgcgacgagccctcgtgtcccc
		</sequence>
		<sequence>
			<taxon idref="Fagopyrum_tataricum_"/>
			??????????????????????????????????????????????????????????????????????????????????????????????????????????????????????????????????????????????????????????????????????????????????????????????????????????????????????????????????????????????????????????????????????????????????????????????????????????????????????????????????????????????????????????????????????????????????????????????????????????????????????????????????????????????????????????????????????????????????????????????????????????????????????????????????????????????????????????????????????????????????????????????????????????????????????????????????????????????????????????????????????????????????????????????????????????????????????????????????????????????????????????????????????????????????????????????????????????????????????????????????????caagaatctatttatgcacttgtacataatcaggatttaggtttaaatgggtccattttgttgtc--aaaaaaaggttatgacacaaaatacagtttactagttgtaaaacgtttagttattcgaatgtatcaacagaattttgtgattctttctcttaatgattctaacaaaaatgagttttttgtgcccaacaaaaatttgtattctcaacggatctcagagggatttgcagttcttgcggaaattccatttt------------------------------------------------------------------------------------------------------------------------------------------------------------------------------------------------------------------------------------------------------------------------------------------------------------------------------------------------------------------------------------------------------------------------------------------------------------------------attcagagaaaccctggaatcaaaaaacgggtaatcctgagccaactcctgttttccaaaagaaaaatacaggataggtgcagagactcaatggaagctgttctaacaaatggagttgactgtcttgcgtataagaactcttccgtcgaaactcaaaaaaggatgaagaataaatgtatacgcatacatacgtcaaaagaaaaagtcgggtcgttatcaatatttttattttatgactatgaaaaaa-ggaagaattgttatgaatcgatttcaagatgaagaaagaatcgaatattcg-tttagtaaattatttactcccccgtctgatagatcttttgaaaaaccgatccatcggatgagaatgaagatagagtcccattctacgtgtcaatcctgacaacaaagaaatttatagtaagaggaaaatccgtcgactttataaatcgtgagggttcaagtccctctataaaagctcatttga
			ttctctaactaattatcatctttttttgttaactcgggtttcttcctcattgactcttacaaaggtatccgagcagaaaagtttttctcttatcacaagtcttg-------tgatataaatctgagcggctttgagcaaggagtactttatttgaatgattcccaat-----------------ctaagacttccatacaaagtcttt---ataccgaaaattccggagcctagataagactttgtaatacccttttcttgacatagaccccagttttctactaaaatgagtggatgctggaaacctgcagagcagacagacccgcgcacccgttcccaa-cgaaccccggcgcggaccgcgcagcgcgtcccgtcccggtc-cccgggagggcggcgccgcgtcgtaacagaacgactctcggcaacggatatctcggctctcgcatcgatgaagaacgtagcgaaatgcgatacttggtgtgaattgcagaatcccgtgaaccatcgagtctttgaacgcaagttaggcctcccggccgagggcacgcctgtctgggcgtcacgcaccgcgtcgccccccggtaaggggcggacagtggccccccgtgcgttcgcgcggccggcctaaacgcagaccccgtggccgcgaacggccgcgacgaccccgcgagccccg
		</sequence>
		<sequence>
			<taxon idref="Fallopia_convolvulus_"/>
			??????????????????????????????????????????????????????????????????????????????????????????????????????????????????????????????????????????????????????????????????????????????????????????????????????????????????????????????????????????????????????????????????????????????????????????????????????????????????????????????????????????????????????????????????????????????????????????????????????????????????????????????????????????????????????????????????????????????????????????????????????????????????????????????????????????????????????????????????????????????????????????????????????????????????????????????????????????????????????????????????????????????????????????????????????????????????????????????????????????????????????????????????????????????????????????????????????????????????????????????????????caggaatatatttatgcacttgtacatgatccgggttttggtttaaacgggcccgttttgttgtcacaaataggggttatgacacaaactacagtttactagttgtaaagcgtttagttattcgaatgtatcaacagaattatttgattctttctgttaatgattctaacaaaaatgaatttttggggcacaagaaaaatttttattctcaacggatctcagaggggtttgtagctattgcggaaattccattttctatgcgattaatatcttccctagaaggaaacgaactaaacgaatctaaaaatttacgaccaattcattcaacatttccttttttagaggacaaatttttacgtttaagttttgtgttagatatattaatacctcaccctgtccatctggaaatcttggttcaaactattcggtactgggtaaaggatacctcctgtttgcatttattacgattctttctttatgagtattgtaatagtgttattactctaaagagatctgtttccaatttttcaaaaaaaaagaatcaacgattattattgttcctatataattcctatgtgtgtgaatacgaatacatcttcgtttttctccgcaaccaatcctctcatttacgacttttatggagcctttcttgcacgagttgatttctacctaaagttagaacattttgtaaaagtatttactaactttcaaattcagagaaaccctggaat-aaaaaatgggcaatcctgagccaactccttctttccaaaaggaaacaaaaggataggtgcagagactcaatggaagttgttctaacaaatggagttgacggtcttgcgtataagaattcttccatcgaaacttcaaaaaggatgaagaataaacctagacgcatacgtacttaaaatg-aaaaatatggatgacgacccgaatcttattttatgactatgaaaaagcggaagaattgttgtgaattgattccaagtttaagaaagaatcgaatattcgttttagtaaatg--ctagtccccagtccgagagatct---------ccgacccatcggatgagaatgaagatagagtccctttctacgtgtcaatcctgacaacaatgaaattgataggaagaggaaaaaccgtcgactttaaatatcgtgtgggtccaagtacctctataaactctcctttgt
			ttctctaactaattatcctctttttttgttaacttgggtctcttcctcatttcctcttacaaaggtatccgagcagaaaagtttttctcttatcaccagtcttgtgatgtatgatgtaaatgtgagcagctttgagcaaggagtactctatttgaatgattctcaatacatatcattactcatactaagacttacaaaaaaagtcttaaagatacaggaaattccgggacctagataagactttgtaatatcctttaattgacatagaacctagttttctagtaaaatgagtagacggtggaaacctgcggagcagaaagacccgcgaacccgttgccaacacaaccccggcgcggattgcgcggcgcgcccctcgccggtcctccggcgcggcggcgtcgcgtcgtaacaaaacgactctcggcaacggatatctcggctctcgcatcgatgaagaacgtagcgaaatgcgatacttggtgtgaattgcagaatcccgtgaaccatcgagtctttgaacgcaagttaagccctcgtggccagggcacgtctgtctgggcgtcacgcaccgcgtcgcccccgggatcggggcggagactggccccccgtgcgcgcgcgcggccggcctaaacgcagaccccgcggccgcgaaacggcgcgacgacccgagcggtcccc
		</sequence>
		<sequence>
			<taxon idref="Fallopia_dentatoalata_"/>
			??????????????????????????????????????????????????????????????????????????????????????????????????????????????????????????????????????????????????????????????????????????????????????????????????????????????????????????????????????????????????????????????????????????????????????????????????????????????????????????????????????????????????????????????????????????????????????????????????????????????????????????????????????????????????????????????????????????????????????????????????????????????????????????????????????????????????????????????????????????????????????????????????????????????????????????????????????????????????????????????????????????????????????????????????????????????????????????????????????????????????????????????????????????????????????????????????????????????????????????????????????caggaatatatttatgcacttgtacatgatccgggttttggtttaaacgggcccgttttgttgtcacaaataggggttatgacacaaattacagtttactagtcgtaaagcgtttagttattcgaatgtatcaacagaattatttgattctttctgttaatgattctaataaaaatgaatttttggggcacaagaaaaatttttattctcaacggatctcagaggggtttgtagctattgcggaaattccattttctatgcgattaatatcttccctagaaggaaacgaactaaaagaatctaaaaatttacgaccaattcattcaacatttccttttttagaagacaaatttttacgtttaagttttgtgttagatatattaatacctcaccctgtccatctggaaatcttggttcaaactattcgttactggctaaaggatacctcctgtttgcatttattacgattctttctttatgagtattgtaatagtgttattactctaaagagatctgtttccaatttttcaaaaaaaaagaatcaacgattattattgttcctatataattcctatgtgtgtgaatacgaatacatcttcgtttttctccgcaaccaatcctctcatttacgacttttatggagcctttcttgcacgagttgatttctacctaaagttagaacattttttaaaagtatttactaactttcaaattcagagaaaccctggaat-aaaaaatgggcaatcctgagccaactccttctttccaaaaggaaacaaaaggataggtgcagagactcaatggaagttgttctaacaaatggagttgacggtcttgcgtataagaattcttccatcgaaactccaaaaaggatgaagaataaacctagacgcatacgtacttaaaataaaaaaatatggatgacgacccgaatcttattttatgattatgaaaaagtggaagaattgttgtgaattgattccaagtttaagaaagaatcgaatattcgttttagtaaatg--ctattccccagtccgatagatct---------ccgacccatcggatgagaatgaagatagagtcccattctacgtgtcaatcctgacaacaatgaaatttatagtaagaggaaaatccgtcgactttaaaaatcgtgagggttcaagtccctctataaacgctcctttga
			ttctctaactaattatcctctttttttgttaacttggatctcttcctcatttccttttacaaaggtatccgagcagaaaagtttttctcttatcaccagtcttgtgatgtatgatgtaaatgtgagcagctttgagcaaggagtactctatttgaatgattctcaatacatatcattactcatactaagacttacaaaaaaagtcttaaagatacaggaaattccgggacctagataagactttgtaatatcctttaattgacatagaacctagttttctagtaaaatgagtagacggtggaaacctgcggagcagaaagacccgcgaacccgttaccaacacacccccggcgcggattgcgcagcgcgccccgcgtcggtcctccggcgcggcggcgtcgtgtcgtaacaaaacgactctcggcaacggatatctcggctctcgcatcgatgaagaacgtagcgaaatgcgatacttggtgtgaattgcagaatcccgtgaaccatcgagtctttgaacgcaagttaagccctcgtggccagggcacgtctgtctgggcgtcacgcaccgcgtcgcccccggggccggggcggagactggccccccgtgcgcgcgcgcggccggcctaaacgcagaccccgcggccgcgaaacggcgcgacgacccgagcggtcccc
		</sequence>
		<sequence>
			<taxon idref="Fallopia_dumetorum_"/>
			??????????????????????????????????????????????????????????????????????????????????????????????????????????????????????????????????????????????????????????????????????????????????????????????????????????????????????????????????????????????????????????????????????????????????????????????????????????????????????????????????????????????????????????????????????????????????????????????????????????????????????????????????????????????????????????????????????????????????????????????????????????????????????????????????????????????????????????????????????????????????????????????????????????????????????????????????????????????????????????????????????????????????????????????????????????????????????????????????????????????????????????????????????????????????????????????????????????????????????????????????????--------------------------------------------------gcccgttttgttgtcacaaataggggctatgacacaaactacagtttactagttgtaaagcgtttagttattcgaatgtatcaacagaattatttgattctttctgttaatgattctaacaaaaatgaatttttggggcacaagaaaaatttttattctcaacggatctcagaggggtttgtagctattgcggaaattccattttctatgcgattaatatcttccctagaaggaaacgaactaaacgaatctaaaaatttacgaccaattcattcaacatttccttttttagaggacaaatttttacgtttaagttttgtgttagatatattaatacctcaccctgtccatctggaaatcttggttcaaactattcggtactgggtaaaggatacctcctgtttgcatttattacgattctttctttatgagtattgtaatagtgttattactctaaagagatctgtttccaatttttcaaaaaaaaagaatcaacgattattattgttcctatataattcctatgtgtgtgaatacgaatacatcttcgtttttctccgcaaccaatcctctcatttacgacttttatggagcctttcttgcacgagttgatttctaccgaaagttagaacattttgtaaaagtatttactaactttcaaattcagagaaaccctggaataaaaaaatgggcaatcctgagccaactccttctttccaaaaggaaacaaaaggataggtgcagagactcaatggaagttgttctaacaaatggagttgacggtcttgcgtataagaattcttccatcgaaactccaaaaaggatgaagaataaacctagacgcatacgtacttaaaatg-aaaaatatggatgacgacccgaatcttattttatgactatgaaaaagtggaagaattgttgtgaattgattccaagtttaagaaagaatcgaatattcgttttagtaaatg--ctattccccagtccgatagatct---------ccgacccatcggatgagaatgaagatagagtcccattctacgtgtcaatcctgacaacaatgaaatttatagtaagaggaaaatccgtcgactttaaaaatcgtgagggttcaagtccctctataaacgcccctttga
			ttctctaactaattatcctctttttttgttaacttgggtcgcttcctcatttcctcttacaaaggtatccgagcagaaaagtttttctcttatcaccagtcttgtgatgtatgatgtaaatgtgagcggctttgagcaaggagtactctatttgaatgattctcaatacatatcattactcatactaagacttacaaaaaaagtcttaaagatacaggaaattccgggacctagataagactttgtaatatccttaaattgacatagaacctagttttctagtaaaatgagtagacggtggaaacctgcggagcagaaagacccgcgaactcgttaccaacacaaccccggcgcggattgcgcagcgcgccccgcgccggtcctccggcgcggcggcgtcgcgtcgtaacagaacgactctcggcaacggatatctcggctctcgcatcgatgaagaacgtagcgaaatgcgatacttggtgtgaattgcagaatcccgtgaaccatcgagtctttgaacgcaagttaagccctcgtggccagggcacgtctgtctgggcgtcacgcaccgcgtcgcccccggagtcggggcggagactggccccccgtgcgcgcgcgcggccggcctaaacgcagaccccgcggccgcgaagcggcgcgacgacccgagcggtcccc
		</sequence>
		<sequence>
			<taxon idref="Limonium_narbonense_"/>
			??????????????????????????????????????????????????????????????????????????????????????????????????????????????????????????????????????????????????????????????????????????????????????????????????????????????????????????????????????????????????????????????????????????????????????????????????????????????????????????????????????????????????????????????????????????????????????????????????????????????????????????????????????????????????????????????????????????????????????????????????????????????????????????????????????????????????????????????????????????????????????????????????????????????????????????????????????????????????????????????????????????????????????????????????????????????????????????????????????????????????????????????????????????????????????????????????????????????????????????????????????----------------------------------------------------------------------------------------------------------------------------------------------------------------------------------------------------------------------------------------------------------------------------------------------------------------------acnatcaattcattcaatatttccttttttagaggacccatttntacatttaaattatgtgttagatatattnataccttaccccgttcatcttgaaatcttggttcaaagtattcgctactnnntaaaagatncctcttgcttgcatttattgcgagtctttctttatatntattntaatagtctttttattcaaaaaaaatccgtttacaaattttttaaaaca---agtaaaagattcttcttgttactatataattgccatntgtgtgaatatcaatccatcttcgtttttctccgcaaccaatcctctcatttacgaatcttacggagcctttcttgcacgagtatatttctacggaaagatagaatatcttggaaaaggctttactaactttcaaaatcagagaaaccctggaatagaaaaatgggcaatcctgagccaactcccgctttccaaatc---aaaaaaggataggtgcagagactcaatggaagctattctaacaaatgtcgttgacttcgctgcatataagaattaatc--------ctccaaaaaggatgaagaa-------------atatgtatacgttcgaaaaaagaattaatgatgacccgaatacttttatatgaatatgaaaaaatggaataattgttgtgaattgattccaagttgaagaaagaatcgaatatgaa-tttatgaaattaatttaccccgtgtctgatagatcttttgaagaaccgatcaattggatgagaatgaagatagagtcccattctacatgtcaataccgacaagaatgaaatttatagtaagaggaaaatccgtcgactttataaatcgtgagggttcaagtccctctataaaatctcatttga
			ttctctaactagttatcctc-tttttcgttaacttggttctcttcctaatttactcttataaaggtatctgagcattaaaatttgattattattaaaaatcttgtgatagaaatgatagatgtgaccagctttgagaaatgagtattcattttgaatgattcacaatacatattatttattgtactaaaacttacatacaaagtcttctagatccaagaaattctgaggcctagataacactttgtaatatcctttaattgacatagaaacctgttatctagtaacatgagtagatactggaaaactgcacagttaagccacatgttaacttgttatgaa-caattttcggcgcggaatgcgtaacgtaaggctcttgctgccggttggtttagggtgttgcattgtgacttaatgactcttggcaacggatatctcggctcttgcatcgatgaagaacgtagcgaaatgcgatacttggtgtgaattgcagaatcccgtgaaccatcgagtctttgaacgcaagttaagctatttggctgagggcacgtcttcctgggtgtcatactttgcgctgcccccatgagatgggcggagattggtctcctatgtgtgcacatgggtgtcttaaacatggagcttgatgtagtga-gcaccgtgatgagtgacgtgctgagt
		</sequence>
		<sequence>
			<taxon idref="Polygonum_erectum_"/>
			??????????????????????????????????????????????????????????????????????????????????????????????????????????????????????????????????????????????????????????????????????????????????????????????????????????????????????????????????????????????????????????????????????????????????????????????????????????????????????????????????????????????????????????????????????????????????????????????????????????????????????????????????????????????????????????????????????????????????????????????????????????????????????????????????????????????????????????????????????????????????????????????????????????????????????????????????????????????????????????????????????????????????????????????????????????????????????????????????????????????????????????????????????????????????????????????????????????????????????????????????????caggaatatatttatgcacttgtacacgattcgggttttgttttaaacgggcccattttgttgtccgaaataaaggttatgacacaaactacagtttcctagttgtaaaacgtttagttattcgaatgtatcaacagaattttttgattccttctgttaatgattctaacaaaaacgactttcttgggcacaagaaaaatttttattctcaacagatctcagaggggtttgcagctattgcggaaattccattttctatgcgattaatatcttccctagaaggaaaagaactcaaaaaatcgcaaaatttacgaccaattcattcaacgtttccttttttagaggacaaatttttacgtttaagttttgtgttanatatactnatancccancccanccntntggaaatctgtgatnaganct---------------------------------------------------------------------------------------------------------------------------------------------------------------------------------------------------------------------------------------------------------------------------------------????????????????????????????????????????????????????????????????????????????????????????????????????????????????????????????????????????????????????????????????????????????????????????????????????????????????????????????????????????????????????????????????????????????????????????????????????????????????????????????????????????????????????????????????????????????????????????????????????????????????????????????????????????????????????????????????????????????????????????????????????????????
			????????????????????????????????????????????????????????????????????????????????????????????????????????????????????????????????????????????????????????????????????????????????????????????????????????????????????????????????????????????????????????????????????????????????????????????????????????????gaaacctgcgaagcagaaagacccgcgaacatgttaccaacaaaaccccggcgcggattgcgcagcgcgccccgcgccgggcctccggcggagcggcgtcgtgtcgtaacagaacgactctcggcaacggatatctcggctctcgcatcgatgaagaacgtagcgaaatgcgatacttggtgtgaattgcagaatcccgtgaaccatcgagtctttgaacgcaagttaagccctngtggccagggcacgtctgtctgggcgtcacgcaccgcgtcgcccccgggtacggggcggagattggccccccgtgtgcgcgcgcggccggcccaaacatagaccccgcgaccgctggacggcgcgacgacccgagcggccctc
		</sequence>
		<sequence>
			<taxon idref="Reynoutria_multiflora_"/>
			??????????????????????????????????????????????????????????????????????????????????????????????????????????????????????????????????????????????????????????????????????????????????????????????????????????????????????????????????????????????????????????????????????????????????????????????????????????????????????????????????????????????????????????????????????????????????????????????????????????????????????????????????????????????????????????????????????????????????????????????????????????????????????????????????????????????????????????????????????????????????????????????????????????????????????????????????????????????????????????????????????????????????????????????????????????????????????????????????????????????????????????????????????????????????????????????????????????????????????????????????????caggaatatatttatgcacttgtacatgatccgggttttggtttaaacgggcccattttgttgtcacaaataaaggttatgacacaaactacagtttactagttgtaaaacgtttagttattcgaatgtatcaacagaattatttgattctttctgttaatgattctaacaaaaatgaatttcttgggcccaagaaaaatttttattctcaacagatctcagaggggtttgcagctattgcggaaattccattttctatgcgattaatatcttccctagaaggaaaagaactcaaaaaatctcaaaatttacgaccaattcattcaacatttccttttttagaggacaaatttttacatttaagttttgtgttagatatattgatacctcaccctgtccatctggaaatcttggttcaaactattcggtactgggtaaaagatacctcctgtttgcatttattacgattctttctttatgagtattgtaatagtgttattactctaaagagatctgtttccaatttttcaaaaaaaaagaatcaaagattcttattgttcctatataattcctatgtgtgtgaatgcgaatccatcttcgtttttctccgcaaccaatcctctcatttacgagtcttacgaagcctttcttgcacgagtttatttctacctaaagttagaacattttttaaaaggttttactaactttcaaattcagagaaaccctggaataaaaaaatgggcaatcctgagccaactccttctttccaaaaggaaaaaaaaggataggtgcagagactcaatggaagctgttctaacaaatggagttgacggtcttgcgtataagaattcttccatcgaaactccaaaaaggatgaagaatcaatctagacgcatacgtacttaaaatgaaaaaatattgatgacgacccgaatcttattttatgactatgaaaaagtggaagaattgttgtgaatcgattccaagtttaagaaagaatcgaatattcgttttagtaaattatttattccccagtccgatagatcttttgaaaacccgacccatcggatgagaatgaagatagagtcccgttctacgtgtcaatcctgacaacaatgaaatttatagtaagaggaaaatccgtcgactttaaaaatcgtgagggttcaagtccctctataaaagatcctttga
			ttctctaactaattatcctctttttttgttaacttgggtctcttcctcatttactcttacaaaggtatccgagcagaaaagtttttctcttatcacaagtcttgtgatgtatgatgtaaatgtgagcagctttgagcaaggagtactctatttgaatgattcccaatacatatcattactcgtactaagacttacaaaaaaagtcttcaagatacaggaaattccgggacctagataagactttgtaatatcctttaattgacatagaccccagttttctagtaaaatgagtagacgatggaaacctgcggagcagaaagacccgcgaacccgtyaccaacaaaaccccggcgcggattgcgcagcgcgccccgcgccgggcccccggcgcggcggcgkcgtgtcgtaacagaacgactctcggcaacggatatctcggctctcgcatcgatgaagaacgtagcgaaatgcgatacttggtgtgaattgcagaatcccgtgaaccatcgagtctttgaacgcaagttaagccctcgcggccagggcacgcctgtctgggcgtcacgcaccgcgtcgcccccgggatcggggcggagactggccccccgtgcgcgcgcgcggccggcctaaacgcagaccccgcggccgcaaaacggcgcgacgacccgagcggccccc
		</sequence>
		<sequence>
			<taxon idref="Rheum_officinale_"/>
			??????????????????????????????????????????????????????????????????????????????????????????????????????????????????????????????????????????????????????????????????????????????????????????????????????????????????????????????????????????????????????????????????????????????????????????????????????????????????????????????????????????????????????????????????????????????????????????????????????????????????????????????????????????????????????????????????????????????????????????????????????????????????????????????????????????????????????????????????????????????????????????????????????????????????????????????????????????????????????????????????????????????????????????????????????????????????????????????????????????????????????????????????????????????????????????????????????????????????????????????????????caggagtatatttatgcacttgtacatgatcaggatttaggtttaaacagatccattttgttgtcaaaaaaaaaagttctgacacaaaatacagtttactagttataaaacgtttagttattcgaatgtatcaacagaatttttttattctttctgttaatgattctaacaaaaccgaatttcttgtgcccaagaaaaatttgtattctcaacagatctcagagggatttgcaactattacggaaattccattttctatgcgattaatatcttccctagacggaaaaggactaaaaaaatatcaaaatttacgatcaattcattcaatatttccttttttagaggacaaatttttacgtttaaattatgtgttagatatattgatacctcaccctgtccatctggaaatcttggttcaaactattcgttactgggtaaaagatacctcttgtttgcatttattacgattctttctttatgagtattgtaatagtgttattactctaaagaaatctgtttccgatttttcaaaaaaaaaatataaaagattcttattgttcctatataattcctacgtgtgtgaatgcgaatccatcttcgtttttctccgcaatcaatcctctcatttaccaatcttacggagcctttcttgcacgagtttatttctacctaaagttagaacattttgtaaaagtatttact---------attcagagaaaccctggaataaaaaaatgggcaatcctgagccaactccttctttaaaaaaggaaaaaaaaggataggtgcagagactcaatggaagctgttctaacaaatggagttgacgatcttgcgtataaaaattcttccatcgaaactccaaaaaagatgaagaataaacctatatgcagacgtacttaaaattaaaaaatcttgatgacgacccgcatttttttttatgactatgaaaaaatggaagaattgttgtgaagcgattccaagttgaagaaagagtcgaatatgcg-tttaataaattatttattccccggtctgagagatcttttgaagaaccgatccatcggatgagaatgaagatagagtcccattctacgtgtcaatcctgacaacaatgaaatttatagtaagaggaaaatccgtcgactttataaatcgtgagggttcaagtccctctataaaagatcatttga
			ttctctaactaattatcctctttgtttgttaacttgggtctcttactcatttactcttacaaaggcatccgagcagaaaagtttttctattatcacaagtcttgtgatgtatgatgtaaatgtgagcagctttgagcaaggagtactctatttgaatgattcccaatacatatcattactcttactaaga---acatacaaagtcttcaagatacaggaaattccggggcctagataagactttgtcataccctttaattgacatagacccctgttttctagtaaaatgagtagatgatggaaacctatggagcaagcagagtcatgaacccattgccaaccaaaccttggcacagattgcatagcacatcccg------------------acgatgtctcgtcataacataacgactctaggcaacatatatcttggatctcgcatcaatgaagaatgtagcgaaatgcgatacttggtgtgaattgcataatcttgtaaaccatcgagtctatgaacacaagttaaaccttatggccgagggcacgtctgtctaggcatcacgcactgcgtcacccccgggatcggggcagagactga-cccacatgcgcccgcatggccagactaaatgcaggccccacagcggcgagaagctgcaacgacccgcgcagccctc
		</sequence>
		<sequence>
			<taxon idref="Armeria_splendens_"/>
			????????????????????????????????????????????????????????????????????????????????????????????????????????????????????????????????????????????????????????????????????????????????????????????????????????????????????????????????????????????????????????????????????????????????????????????????????????????????????????????????????????????????????????????????????????????????????????????????????????????????????????????????????????????????????????????????????????????????????????????????????????????????????????????????????????????????????????????????????????????????????????????????????????????????????????????????????????????????????????????????????????????????????????????????????????????????????????????????????????????????????????????????????????????????????????????????????????????????????????????????????????????????????????????????????????????????????????????????????????????????????????????????????????????????????????????????????????????????????????????????????????????????????????????????????????????????????????????????????????????????????????????????????????????????????????????????????????????????????????????????????????????????????????????????????????????????????????????????????????????????????????????????????????????????????????????????????????????????????????????????????????????????????????????????????????????????????????????????????????????????????????????????????????????????????????????????????????????????????????????????????????????????????????????????????????????????????????????????????aactttcaaa-tcagag-aaccctggaataaaaaaatgggcaatcctgagccaactcccgctttccaca-----aaaaaaggataggtgcagagactcaatggaagctattctaacaaatgtcgttgacttcgttgcatataagaattcatc--------ctccaaaaaggatgaagaagaaacgtatatacatatgtatacgttcaaaaaaagaattaatgatgacccgaatactttttcatattcataaaaaaatggaagaattgttgtgaatttcttccaagttgaagaaagaatctaatatgaa-tttatgcaattaacttaccccgtgtctgatagatcttttgaagaaccgat-----ggatgagaatgaagatagagtcccattctacatgtcaataccgacaagaatgaaatttatagtaagaggaaaatccgtcgactttataaatcgtgagggttcaagtccctctataaaagctcgtttga
			ttctctaactagttatcctc-tttttcgttaacttggttctcttcctcatttactcttctaaaggtatctgagcagaaaaatttt-ttcttatcacaagacttatgatagaaatcatagatgtgaccagctttgag----tagtagtcaatttgaatcattc---------------------------------aaataaatt----aagatccaagaaattctgaggcttagataagactttggaatatcctttaattgacatagaccccggttatctagtaacatgagtagatactggaaacctgcaaagcagagccacgtgtgaacttgttatgaacaactttccggcgcggaatgcgyagcttcacctt-cttgtgccgactggttggaggtgttgcggtgtaatcaaatgactctcggcaacggatatctcggctctcgcatcgatgaagaacgtagcgaaatgcgatacttggtgtgaattgcagaatcccgtgaaccatcgagtctttgaacgcaagttaagccttttggccgagggcacgtttgcctgggcgtcacgcattgcgtcgctcccgttagaggggcggagagtggtctcccgtgtgcttgcacggatgacttaaacttggagcttacgacagtga-gcgccgtgatgagcgtcgtgcctttt
		</sequence>
		<sequence>
			<taxon idref="Atraphaxis_bracteata_"/>
			????????????????????????????????????????????????????????????????????????????????????????????????????????????????????????????????????????????????????????????????????????????????????????????????????????????????????????????????????????????????????????????????????????????????????????????????????????????????????????????????????????????????????????????????????????????????????????????????????????????????????????????????????????????????????????????????????????????????????????????????????????????????????????????????????????????????????????????????????????????????????????????????????????????????????????????????????????????????????????????????????????????????????????????????????????????????????????????????????????????????????????????????????????????????????????????????????????????????????????????????????????????????????????????????????????????????????????????????????????????????????????????????????????????????????????????????????????????????????????????????????????????????????????????????????????????????????????????????????????????????????????????????????????????????????????????????????????????????????????????????????????????????????????????????????????????????????????????????????????????????????????????????????????????????????????????????????????????????????????????????????????????????????????????????????????????????????????????????????????????????????????????????????????????????????????????????????????????????????????????????????????????????????????????????????????????????????????????????????aactcgtgaaaccagat------------gaaaaaatgggca--tctgaggcaactccttccttcaaaaagaagaaaaaaggata-gtgcagagactcaatgaag--ctgtctaacaaatggagttg-cgatcgtgcgt-ttagaattcttacatcgaaattccaaaaa-gatgaagaataaacctagacgcacacgtacttaaaaattaaatgaaaaaatgacggccccaatcttattttttgactatgaaaaggcggaagaattgttgtgaattgatttttagtttaagaaagaattgaatatttg-tttagtaaattatttattcccccgtcggatagatcttttgaaaacccgaccccttggatgggaaagaagaaagagtcccctttttcgtgtcaatcctgacaacaatgaaatttatagtaagaggaaaatccgtcgactttaaaaatcgtgagggttcaagtccctctttaaaagatactttga
			ttttttaaataattatcctttttttttgttaacttaggtctcttcctcatttactcttacaaagggatacgagcagaaaagtttttctcttatcacaagtcttgtgatgtatgatgtaaatgtgagcagctttgagcaaggagtactctatttgaatgattcccaatacatataagtactcgtactaagacttacataaaaagtcttcaagatacaggaaattacgggacctagataagactttgtaataccctttaattgacatagaccccagttttttagtaaaatgagtagatggtggaaacctgcggagcagaaagacccgcgaacacgttaccaacccaaccccggcgcggattgcgcagcgcgccccgccccggtcctccggcggcgcggcgtcgtgtcgtaacaaaacgactctcggcaacggatatctcggctctcgcatcgatgaagaacgtagcgaaatgcgatacttggtgtgaattgcagaatcccgtgaaccatcgagtctttgaacgcaagttaagccctcgtggccagggcacgtctgtctgggcgtcacgcaccgcgtcgcccccgggatcggggcggagactggccccccgcgctcgggcgcggccggcctaaacgcagaccccgcggccgcgaaacggcgcgacgacccgagcggcccgc
		</sequence>
		<sequence>
			<taxon idref="Atraphaxis_suaedifolia_"/>
			????????????????????????????????????????????????????????????????????????????????????????????????????????????????????????????????????????????????????????????????????????????????????????????????????????????????????????????????????????????????????????????????????????????????????????????????????????????????????????????????????????????????????????????????????????????????????????????????????????????????????????????????????????????????????????????????????????????????????????????????????????????????????????????????????????????????????????????????????????????????????????????????????????????????????????????????????????????????????????????????????????????????????????????????????????????????????????????????????????????????????????????????????????????????????????????????????????????????????????????????????????????????????????????????????????????????????????????????????????????????????????????????????????????????????????????????????????????????????????????????????????????????????????????????????????????????????????????????????????????????????????????????????????????????????????????????????????????????????????????????????????????????????????????????????????????????????????????????????????????????????????????????????????????????????????????????????????????????????????????????????????????????????????????????????????????????????????????????????????????????????????????????????????????????????????????????????????????????????????????????????????????????????????????????????????????????????????????????????aactttcaaattcagagaaaccctgg-aaaaaaaaatgggcaatcctgagccaactccttctttccaaaaggaaaaaaaaggataggtgcagagactcaatggaagctgttctaacaaatggagttggcgatcttgcgtataagaattcttccatcgaaattccaaaaaggatgaagaataaacctagacgcatacgtacttaaaaattaaatgaaaaaatgacgacccaaatcttattttatgactatgaaaaggcggaagaattgttgtgaatcgatttttagtttaagaaagaatcgaatattcgttttagtaaattatttattccccagtcggatagatctttcgaaaacccgacccattggacgagaatgaagatagagtcccattctacgtgtcaatcctgacaacaatgaaatttatagtaagaggaaaatccgtcgactttaaaaatcgtgagggttcaagtccctctataaaagatactttga
			ttctctaactaattatcctctttttttgttaacttaggtctcttcctcatttactcttacaaaggtatccgagcagaaaagtttttctcttatcacaagtcttgtgatgtatgatgtaaa------------------------------------------------------------------------------------------------------------------------------------------------------------------------------------gaaacctgcggagcagaaagacccgcgaacacgttaccaacccaaccccggcgcggattgcgcagcgcgccccgccccggtcctccggcggcgcggcgtcgtgtcgtaacaaaacgactctcggcaacggatatctcggctctcgcatcgatgaagaacgtagcgaaatgcgatacttggtgtgaattgcagaatcccgtgaaccatcgagtctttgaacgcaagttaagccctcgtggccagggcacgtctgtctgggcgtcacgcaccgcgtcgcccccgggatcggggcggagactggccccccgcgctcgggcgcggccggcctaaacacagaccccgcggccgcgaaacggcgcgacgacccgagcggcccgc
		</sequence>
		<sequence>
			<taxon idref="Bistorta_vivipara_"/>
			????????????????????????????????????????????????????????????????????????????????????????????????????????????????????????????????????????????????????????????????????????????????????????????????????????????????????????????????????????????????????????????????????????????????????????????????????????????????????????????????????????????????????????????????????????????????????????????????????????????????????????????????????????????????????????????????????????????????????????????????????????????????????????????????????????????????????????????????????????????????????????????????????????????????????????????????????????????????????????????????????????????????????????????????????????????????????????????????????????????????????????????????????????????????????????????????????????????????????????????????????????????????????????????????????????????????????????????????????????????????????????????????????????????????????????????????????????????????????????????????????????????????????????????????????????????????????????????????????????????????????????????????????????????????????????????????????????????????????????????????????????????????????????????????????????????????????????????????????????????????????????????????????????????????????????????????????????????????????????????????????????????????????????????????????????????????????????????????????????????????????????????????????????????????????????????????????????????????????????????????????????????????????????????????????????????????????????????????????aactttcaaattcagagaaaccctggaattaaaacacgggcaatcctgagccaactcctgctttccaaaaaggaaaaaaaggataggtgcagagactcaatggaagctgttctaacaaatggagttgtctgtcatgcatatacgaattcttacatctaaactccaaaaaggatgaagaagaaacctataggcatacgtacttaaataaaatgaaaattgatgacgacccgaatcttattttatgaatatgaacaaatggaagaattattatgaatcgattccgcgttgaagaaagaatcgaatattcg-tttcttaacttatttactccacagtctgatagatct--------accgatccatcggatgagaatgaagatagagtcccattctacgtgtcactcccgacaacaatgaaatttatagtaagaggaaaatccgtcgacttttaaaatcgtgagggttcaagtccctctataaaagctcatttaa
			ttctctaactaattatcttatccaattttttttttgggtctcttcctccacag-----acaaaggtcttcg--------agtttttctcttctcacaagtcttg-------tgatgtaaatgtgaccagctttgagcaaggagtacttcatttgaatgattcccaatatatatcattactcgtactaagacttacatacaaagtcttcaagatccaggaaattccggggactaaataatactttgtaataccctttaattgacatagacctcagttttctactaaaatgagtagataatgg-aacctgcaaagcagaaagacccgcgaactcgttaccaa-cgaaccccggcgcggattgcgcagcgcgccgccactcggtcacccggtg--gcggcgacgtgtcgtaactgaacgactctcggcaacggatatctcggctctcgcatcgatgaagaacgtagcgaaatgcgatacttggtgtgaattgcagaatcccgtgaaccatcgagtctttgaacgcaagttaagccttcgggccgagggcacgtctgcatgggcgtcacgcacagcgtcgcccccgggcgtggggcggattctggccccccgtgtgcgcgcgcggtcggcctaaaatcagaccccgtggccgcgaaatgccgcgacgacttccgtggccctc
		</sequence>
		<sequence>
			<taxon idref="Fallopia_baldschuanica_"/>
			????????????????????????????????????????????????????????????????????????????????????????????????????????????????????????????????????????????????????????????????????????????????????????????????????????????????????????????????????????????????????????????????????????????????????????????????????????????????????????????????????????????????????????????????????????????????????????????????????????????????????????????????????????????????????????????????????????????????????????????????????????????????????????????????????????????????????????????????????????????????????????????????????????????????????????????????????????????????????????????????????????????????????????????????????????????????????????????????????????????????????????????????????????????????????????????????????????????????????????????????????????????????????????????????????????????????????????????????????????????????????????????????????????????????????????????????????????????????????????????????????????????????????????????????????????????????????????????????????????????????????????????????????????????????????????????????????????????????????????????????????????????????????????????????????????????????????????????????????????????????????????????????????????????????????????????????????????????????????????????????????????????????????????????????????????????????????????????????????????????????????????????????????????????????????????????????????????????????????????????????????????????????????????????????????????????????????????????????????aactttcaaattcagagaaaccctggaataaaaaaatgggcaatcctgagccaactccttctttccaaaaggaaacaaaaggataggtgcagagactcaatggaagttgttctaacaaatggagttgacggtcttgcgtataagaattcttccatcgaaactccaaaaaggatgaagaataaacctagacgcatacgtactttaaatgaaaaaatatggatgacgacccgaatcttattttatgactatgaaaaagtggaagaattgttgtgaattgattccaagtttaagaaagaatcgaatattcgttttagtaaatt--ttattccccagtccgatagatct---------ccgacccatcggatgagaatgaagatagagtcccattctacgtgtcaatcctgacaacaatgaaatttatagtaaaaggaaaatccgtcgactttaaaaatcgtgagggttcaagtccctctataaacgctcccttga
			ttctctaactaattatcctctttttttgttaacttgggtctcttcctcatttcctcttacaaaggtatccgagcataaaagtttttctcttatcaccagtcttgtgatgtatgatgtaaatgtgagcagctttgagcaaggagtactctatttgaatgattcccaatacatatcattactcatactaagacttacaaaaaaagtcttcaagatacaggaaattccgggacctagataagactttgtaatatcctttaattgacatagaacccagttttctagtaaaatgagtagacgatggaaacctgcggagcagaaagacccgcgaacccgttgccaacacaaccccggcgcggattgcgcagcgcgccccgcgccggycctccggcgcggcggcgtcgcgtcgtaacagaacgactctcggcaacggatatctcggctctcgcatcgatgaagaacgtagcgaaatgcgatacttggtgtgaattgcagaatcccgcgaaccatcgagtctttgaacgcaagttaagccctcgtggccagggcacgtctgtctgggcgtcacgcaccgcgtcgcccccggggccggggcggagactggccccccgtgcgcgcgcgcggccggcctaaacgcagaccccgcggccgcgrarcggcgcgacgacccgagcggccccc
		</sequence>
		<sequence>
			<taxon idref="Fallopia_koreana_"/>
			????????????????????????????????????????????????????????????????????????????????????????????????????????????????????????????????????????????????????????????????????????????????????????????????????????????????????????????????????????????????????????????????????????????????????????????????????????????????????????????????????????????????????????????????????????????????????????????????????????????????????????????????????????????????????????????????????????????????????????????????????????????????????????????????????????????????????????????????????????????????????????????????????????????????????????????????????????????????????????????????????????????????????????????????????????????????????????????????????????????????????????????????????????????????????????????????????????????????????????????????????????????????????????????????????????????????????????????????????????????????????????????????????????????????????????????????????????????????????????????????????????????????????????????????????????????????????????????????????????????????????????????????????????????????????????????????????????????????????????????????????????????????????????????????????????????????????????????????????????????????????????????????????????????????????????????????????????????????????????????????????????????????????????????????????????????????????????????????????????????????????????????????????????????????????????????????????????????????????????????????????????????????????????????????????????????????????????????????????-----------------------------------------------------------------------------------------------------------------------------------------------------------------------------------------------------------------------------------------------------------------------------------------------------------------------------------------------------------------------------------------------------------------------------------------------------------------------------ggttcaagtccctctataaacgctcctttga
			ttctctaactaattatcctctttttttgttaacttgggtctcttcctcatttaatcttacaaaggtatccgagcagaaaagtttttctcttatcaccagtcttgtgatgtatgatgtaaatgtgagcagctttgagcaagcagtactctatttgaatgattcccaatacatatcattactcatactaagacttacaaaaaaagtcttcaagatacaggaaattccgggacctagataagactttgtaatatcctttaattgacatagaacccagttttctagtaaaatgagtagacgatggaaacctgcggagcagaaagacccgcgaacccgttaccaacacaaccccggcgcggattgcgcggcgcgccccgcgccggtcctccggcgcggcggcgtcgcgtcgtaacagaacgactctcggcaacggatatctcggctctcgcatcgatgaagaacgtagcgaaatgcgatacttggtgtgaattgcagaatcccgtgaaccatcgagtctttgaacgcaagttaagccctcgtggccagggcacgtctgtctgggcgtcacgcaccgcgtcgcccccggggcgggggcggagactggccccccgtgcgcgcgcgcggccggcctaaacgcagaccccgcggccgcgagacggcgcgacgacccgagcggccccc
		</sequence>
		<sequence>
			<taxon idref="Fallopia_scandens_"/>
			????????????????????????????????????????????????????????????????????????????????????????????????????????????????????????????????????????????????????????????????????????????????????????????????????????????????????????????????????????????????????????????????????????????????????????????????????????????????????????????????????????????????????????????????????????????????????????????????????????????????????????????????????????????????????????????????????????????????????????????????????????????????????????????????????????????????????????????????????????????????????????????????????????????????????????????????????????????????????????????????????????????????????????????????????????????????????????????????????????????????????????????????????????????????????????????????????????????????????????????????????????????????????????????????????????????????????????????????????????????????????????????????????????????????????????????????????????????????????????????????????????????????????????????????????????????????????????????????????????????????????????????????????????????????????????????????????????????????????????????????????????????????????????????????????????????????????????????????????????????????????????????????????????????????????????????????????????????????????????????????????????????????????????????????????????????????????????????????????????????????????????????????????????????????????????????????????????????????????????????????????????????????????????????????????????????????????????????????????aactttcaaattcagagaaaccctggaataaaaaaatgggcaatcctgagccaactccttctttccaaaaggaaacaaaaggataggtgcagagactcaatggaagttgttctaacaaatggagttgacggtcttgcgtataagaattcttccatcgaaactccaaaaaggatgaagaataaacctagacgcatacgtacttaaaatgaaaaaatatggatgacgacccgaatcttattttatgactatgaaaaagtggaagaattgttgtgaattgattccaagtttaagaaagaatcgaatattcgttttagtaaatg--ctattccccagtccgatagatct---------ccgacccatcggatgagaatgaagatagagtcccattctacgtgtcaatcctgacaacaatgaaatttatagtaagaggaaaatccgtcgactttaaaaatcgtgagggttcaagtccctctataaacgcccctttga
			ttctctaactaattatcctctttttttgttaacttgggtcgcttcctcatttcctcttacaaaggtatccgagcagaaaagtttttctcttatcaccagtcttgtgatgtatgatgtaaatgtgagcggctttgagcaaggagtactctatttgaatgattctcaatacatatcattactcatactaagacttacaaaaaaagtcttaaagatacaggaaattccgggacctagataagactttgtaatatccttaaattgacatagaacctagttttcgagtaaaatgagtagacggtggaaacctgcggagcagaaagacccgcgaacccgttaccaacacaaccccggcgcggattgcgcagcgcgccccgc-ccggtcctccggcgcggcggcgtcgtgtcgtaacaaaacgactctcggcaacggatatctcggctctcgcatcgatgaagaacgtagcgaaatgcgatacttggtgtgaattgcagaatcccgtgaaccatcgagtctttgaacgcaagttaagccctcgtggccagggcacgtctgtctgggcgtcacgcaccgcgtcgcccccgggatcggggcggagactggccccccgtgcgcgcgcgcggccggcctaaacgcagaccccgcggccgcgaaacggcgcgacgacccgagcggtccac
		</sequence>
		<sequence>
			<taxon idref="Koenigia_islandica_"/>
			????????????????????????????????????????????????????????????????????????????????????????????????????????????????????????????????????????????????????????????????????????????????????????????????????????????????????????????????????????????????????????????????????????????????????????????????????????????????????????????????????????????????????????????????????????????????????????????????????????????????????????????????????????????????????????????????????????????????????????????????????????????????????????????????????????????????????????????????????????????????????????????????????????????????????????????????????????????????????????????????????????????????????????????????????????????????????????????????????????????????????????????????????????????????????????????????????????????????????????????????????????????????????????????????????????????????????????????????????????????????????????????????????????????????????????????????????????????????????????????????????????????????????????????????????????????????????????????????????????????????????????????????????????????????????????????????????????????????????????????????????????????????????????????????????????????????????????????????????????????????????????????????????????????????????????????????????????????????????????????????????????????????????????????????????????????????????????????????????????????????????????????????????????????????????????????????????????????????????????????????????????????????????????????????????????????????????????????????????aattttaaaattcagagaaaccctggaataaaaaaatgggcaatcctgagccaactcctgctttccaaaagtaaaaaaacggataggtgcagagactcaacggaagctgttctaacaaatggagttgcctctcaggcatatatgaattcttccatataaacttaaaaagggatgaagaataaacctataggcatacctacttaaataaatagaatattgataacgacctgaatcttattttatgaatatgaacaaataaaataattattatgaatcgatttcaagttgaagaaataatataatattcg-tttcttaaaatatttactccacagtctgatagatcttttgaggaaccaacccgttggatgagaatgaagatagagtcccattctacgtgtcaatctcgacaacaatgaaatttatagtaagaggaaaatccgtcgattttaaaaatcgtgagggttcaagtccctctataagagctca-----
			---tataactaattctcctctttttttgttaactggggtctcttcc------------acaaagggtttcgag--------tttttctcttatcacaaacaaagtgtcttatgatataaatgtgaacagttgtgagcaaggagtactccatttgaatgatttgcaatacatctgatt----------agacttacatacaaa------------------------------------------gtaatacccagtaattgacataaaccccagttttttagtaaactgaggatatgatggaaacctgcatagcagaaagacccgtgaactcgttaatcaactaaccccggcgcggattgcgcagcgccccgcatccagggtacctgaag--gcggtgacgtgtcgtaattaaacgactctcggcaacggatatctcggctctcgcatcgatgaagaacgtagcgaaatgcgatacttggtgtgaattgcagaatcccgtgaaccatcgagtctttgaacgcaagttaagccttcgggccaagggcacgcctgcctgggcgtcacgcaccgcgtcgccctcgggttgttggcggagaatggccccccgtgctcgctcacggtcggcctaaatacggaccccgtggccccgaaatgccgcgacgactttcgcggtcctc
		</sequence>
		<sequence>
			<taxon idref="Limonium_delicatulum_"/>
			????????????????????????????????????????????????????????????????????????????????????????????????????????????????????????????????????????????????????????????????????????????????????????????????????????????????????????????????????????????????????????????????????????????????????????????????????????????????????????????????????????????????????????????????????????????????????????????????????????????????????????????????????????????????????????????????????????????????????????????????????????????????????????????????????????????????????????????????????????????????????????????????????????????????????????????????????????????????????????????????????????????????????????????????????????????????????????????????????????????????????????????????????????????????????????????????????????????????????????????????????????????????????????????????????????????????????????????????????????????????????????????????????????????????????????????????????????????????????????????????????????????????????????????????????????????????????????????????????????????????????????????????????????????????????????????????????????????????????????????????????????????????????????????????????????????????????????????????????????????????????????????????????????????????????????????????????????????????????????????????????????????????????????????????????????????????????????????????????????????????????????????????????????????????????????????????????????????????????????????????????????????????????????????????????????????????????????????????????aactttcgtaatcagagaaaccctggaatagaaaaatgggcaatcctgagccaactcccgctttccaaat----aaaaaaggataggtgcagagactcgatggaagctattctaacaaatgtcgttgacttcgttgcatataagaattaatc--------ctccaaaaaggatgaagaagaagcgtatatacatatgtatacgttcgaaaaaagaattcatgataacccgaatactttcatattcatataaaaaaatggaataattgttgtgaattgattccaagttgaagaaagaatcgaatatgaa-tttcataaattaattgaccctgcttctgatagatcttttgaagagccaatcaattggatgagaatgaagatagagtcccattctacatgtcaataccgacaagaatgaaatttatagtaagaggaaaatccgtcgactttataaatcgtgagggttcaagtccctctataaaagctcatttga
			ttctgtaactagttatcctc-tttttcgttaacttggttctcttcctaatttactcttataaaggtatctgagcataaaaattttattattattacaagtcttgtgatagaaatgatagatgtgaccagctttgagaaatgagtattcattttgaatgattcacaatacatattatttattgtactaaaacttacatacaaagtcttctagatccaagaaattctgaggcctagataacactttgtaatatcctttaattgacatagaaacatgttatctagtaacatgagtagatactggagnactgcacccttaagccacatgttaacttgttatgaa-catttttcggcgcggnatgcgtaacgtaaagcctttgctgccgcttggctgagggtgttgggtcgtgctttaatgactcttggaaacggatatctcggctcttgcatcgatgaagaacgtagcgaaatgcgatacttggtgtgaattgcagaatcccgtgaaccatcgagtctttgaacgcaagttgaagctatttggctgaggcacgtcttcctgggtgtcatacattgcgctgcccctatgagcggggcggagaatggtctcctatgtgtgcacatggctggcttaaacatggagctcgacgtagtga-gcactgtgatgagtgccgtgctgagt
		</sequence>
		<sequence>
			<taxon idref="Muehlenbeckia_rhyticarya_"/>
			????????????????????????????????????????????????????????????????????????????????????????????????????????????????????????????????????????????????????????????????????????????????????????????????????????????????????????????????????????????????????????????????????????????????????????????????????????????????????????????????????????????????????????????????????????????????????????????????????????????????????????????????????????????????????????????????????????????????????????????????????????????????????????????????????????????????????????????????????????????????????????????????????????????????????????????????????????????????????????????????????????????????????????????????????????????????????????????????????????????????????????????????????????????????????????????????????????????????????????????????????????????????????????????????????????????????????????????????????????????????????????????????????????????????????????????????????????????????????????????????????????????????????????????????????????????????????????????????????????????????????????????????????????????????????????????????????????????????????????????????????????????????????????????????????????????????????????????????????????????????????????????????????????????????????????????????????????????????????????????????????????????????????????????????????????????????????????????????????????????????????????????????????????????????????????????????????????????????????????????????????????????????????????????????????????????????????????????????????aactttcaaattcagagaaaccctggaataaaaaaatgggcaatcctgagccaactccttctttccaaaaggaaacaaaaggataggtgcagagactcaatggaagttgttctaacaaatggagttgacggtcttgcgtataagaattcttccatcgaaactccaaaaaggatgaagaataaacctagatgcatacgtacttaaaatgaaaaaatattgatgacgacccgaatcttattttatgactatgaaaaagtggaagaattgttgtgaatcgattccaagtttaagaaagaatcgaatattcgttttagtaaattatttattccccagtccgatagatcttttgaaaacccgacccatcggatgagaatgaagatagagtcccgttctacgtgtcaatcctgacaacaatgaaatttatagtaagaggaaaatccgtcgactttaaaaatcgtgagggttcaagtccctctataaaagatcctttga
			ttctctaactaattatcctctttttttgttaacttgggtctcttcctcatttactctgacaaaggtatccgagcagaaaagtttttctcttatcacaagtcttgtgatgtatgatgtaaatgtgagcagctttgagcaaggagtactctatttgaatgattcccaatacatatcattactcatactaagacttac-aaaaaagtcttcaagatacaggaaattccgggacctagataagactttgtaataccctttaattgacatagaacccagttttctagtaaaatgagtagacgatggaaacctgcggagcagaacgacccgcgaacccgttaccaacacaaccccggcgcggattgcgcagcgcgccccgcgccgggcctccggcgcggcggcgtcgtgtcgtaacagaacgactctcggcaacggatatctcggctctcgcatcgatgaagaacgtagcgaaatgcgatacttggtgtgaattgcagaatcccgtgaaccatcgagtctttgaacgcaagttaagccctcgtggccagggcacgtctgtctgggcgtcacgcaccgcgtsgcccccgggatcggggcggagactggccccccgtgcgcgcgcgcggccggcccaaacgcagaccccgcggccgcgaagcggcgcgacgacccgagcggccccc
		</sequence>
		<sequence>
			<taxon idref="Plumbago_auriculata_"/>
			????????????????????????????????????????????????????????????????????????????????????????????????????????????????????????????????????????????????????????????????????????????????????????????????????????????????????????????????????????????????????????????????????????????????????????????????????????????????????????????????????????????????????????????????????????????????????????????????????????????????????????????????????????????????????????????????????????????????????????????????????????????????????????????????????????????????????????????????????????????????????????????????????????????????????????????????????????????????????????????????????????????????????????????????????????????????????????????????????????????????????????????????????????????????????????????????????????????????????????????????????????????????????????????????????????????????????????????????????????????????????????????????????????????????????????????????????????????????????????????????????????????????????????????????????????????????????????????????????????????????????????????????????????????????????????????????????????????????????????????????????????????????????????????????????????????????????????????????????????????????????????????????????????????????????????????????????????????????????????????????????????????????????????????????????????????????????????????????????????????????????????????????????????????????????????????????????????????????????????????????????????????????????????????????????????????????????????????????????aactttcaaa-tcagagaaaccctggaatataaaaatgggcaatcctgagccaactcctgctttccaaaagcgaaaaaaaggataggtgcagagactcaatggaagctgttctaacaaatggagttgactaccttgcgtataaaaatgaatc--------ttccaaaaaggatgaagaagaaagatatatacagatgtatacgtatcgaaaaaaaatgaatgatgacccgaatccttttatatgaataggaaaaaatggaagaattnttgtgaatggactcgaagttgaagaaagaatcgaatattca-tttatgaaatcatttactccgcagtctgatagatcttttgaagaatcgatcaatcggatgagaatgaagatagagtcccattctacatgtcaataccgacaagaatgaaatttatagtaagaggaaaatccgtcgactttagaaatcgtgagggttcaagtccctctataaaagctcatttca
			tttcctaactagttatcctc-ctttttgttaacttggttctgttcctcatttactcttgaaaaggtatctgagcag-aaattttntttcttatcacaagacttgtgatagaaatgatacatgtgaccagcttttagaaatgagttgaatctttgaattattc--------aatcatttcttggactaaaacttacatacaaagtcttcacgatccaagaaattctggggcctagataagactttggaatatcctttaattgacatagaccccagttatctagtaaaatgggtatatgatggaaacctcc-caaccgaamgacccgagcacctgttttgaacaaaaacacggcgcgggttgcgctaaccttgcygccctccgtctctcggacmgaggcagcgtgcggtytattaacgactctcgacaacggatatctcggctctcgcatcgatgaagaacgtagcgaaatgcgatacttggtgtgaattgcagaatcccgtgaaccatcgagtctttgaacgcaagttaagccttctggccgagggcacgtctgcctgggcgtcatgcatcgcgtcgccaccrwcgagggggcgcaatgtggccctccgtgcacatgcgcggttggcttaaattcggggcttgcggcatcga-gcgccgcggcaagcgtcgtgcctcca
		</sequence>
		<sequence>
			<taxon idref="Rumex_nepalensis_"/>
			????????????????????????????????????????????????????????????????????????????????????????????????????????????????????????????????????????????????????????????????????????????????????????????????????????????????????????????????????????????????????????????????????????????????????????????????????????????????????????????????????????????????????????????????????????????????????????????????????????????????????????????????????????????????????????????????????????????????????????????????????????????????????????????????????????????????????????????????????????????????????????????????????????????????????????????????????????????????????????????????????????????????????????????????????????????????????????????????????????????????????????????????????????????????????????????????????????????????????????????????????????????????????????????????????????????????????????????????????????????????????????????????????????????????????????????????????????????????????????????????????????????????????????????????????????????????????????????????????????????????????????????????????????????????????????????????????????????????????????????????????????????????????????????????????????????????????????????????????????????????????????????????????????????????????????????????????????????????????????????????????????????????????????????????????????????????????????????????????????????????????????????????????????????????????????????????????????????????????????????????????????????????????????????????????????????????????????????????????aactttcaaattcagagaaaccctggaataaaaaaatgggcaatcctgagccaactcctcctttccaaaaggaaaaaaaaggataggtgcagagactcaatggaagctgttctaacaaatggagttgaggatcttgcgtataagaattcttccatcgaaactccaaaaaggatgaagaataaacctatacgcagacatacaaatatatataataaaataataaaaaattaaat-------------------------aaagcatttatttgaa----------------------------------------------------------gtctgatagaccttttgaa-----gatccatcgtatgagaatgaagatagagtcccattctacgtgtcaatcttgacaccactgaaatttatagtaagaagaaaatccgtcgactttatacgtcgtgagg------------------------------
			------------------------------------------------------------------------------------------------------------------------------------------------------------------------------------------------------------------------------------------------------------------------------------------------------------gaaacctgccgagcagacagacccgcgaacccgttgccaacccacccccggcgcggattgcgcatcgccccccggcccggtcctccggagccgcggcggcgtgtcgtcaaaaaacgactctcggcaacggatatctcggctctcgcatcgatgaagaacgtagcgaaatgcgatacttggtgtgaattgcagaatcccgtgaaccatcgagtctttgaacgcaagttaggccttctggccgagggcacgtctgtctgggcgtcacgcaccgcgtcgcccccggaccgggggcggagactggccccccgtgcgcgcg-gcggccggcctaaacgcagaccccgcggccgcgaaatggcgcgacgaccctgcggcccccc
		</sequence>
		<sequence>
			<taxon idref="Reynoutria_forbesii_"/>
			????????????????????????????????????????????????????????????????????????????????????????????????????????????????????????????????????????????????????????????????????????????????????????????????????????????????????????????????????????????????????????????????????????????????????????????????????????????????????????????????????????????????????????????????????????????????????????????????????????????????????????????????????????????????????????????????????????????????????????????????????????????????????????????????????????????????????????????????????????????????????????????????????????????????????????????????????????????????????????????????????????????????????????????????????????????????????????????????????????????????????????????????????????????????????????????????????????????????????????????????????????????????????????????????????????????????????????????????????????????????????????????????????????????????????????????????????????????????????????????????????????????????????????????????????????????????????????????????????????????????????????????????????????????????????????????????????????????????????????????????????????????????????????????????????????????????????????????????????????????????????????????????????????????????????????????????????????????????????????????????????????????????????????????????????????????????????????????????????????????????????????????????????????????????????????????????????????????????????????????????????????????????????????????????????????????????????????????????????????????????????????????????????????????????????????????????????????????????????????????????????????????????????????????????????????????????????????????????????????????????????????????????????????????????????????????????????????????????????????????????????????????????????????????????????????????????????????????????????????????????????????????????????????????????????????????????????????????????????????????????????????????????????????????????????????????????????????????????????????????????
			????????????????????????????????????????????????????????????????????????????????????????????????????????????????????????????????????????????????????????????????????????????????????????????????????????????????????????????????????????????????????????????????????????????????????????????????????????????gaaacctgcggagcagaaagacccgcgaacccgttaccaacacaaccccggcgcggattgcgcagcgcgccccgcgccgg-cctccggcgcggcggcggcgtgtcgtaacaraacgactctcggcaacggatatctcggctctcgcatcgatgaagaacgtagcgaaatgcgatacttggtgtgaattgcagaatcccgtgaaccatcgagtctttgaacgcaagttaagccctcgtggccagggcacgtctgtctgggcgtcacgcaccgcgtcgcccccggggtcggggcggagactggccccccgtgcgcgcgcgcggccggcctaaacgaaggccccgcgaccgcgaagcggcgcgacgacccgagcggcccac
		</sequence>
	</alignment>

	<!-- The unique patterns from 1 to end                                       -->
	<!-- npatterns=1581                                                          -->
	<patterns id="patterns" from="1">
		<alignment idref="alignment"/>
	</patterns>

	<!-- A prior on the distribution node heights defined given                  -->
	<!-- a Yule speciation process (a pure birth process).                       -->
	<yuleModel id="yule" units="substitutions">
		<birthRate>
			<parameter id="yule.birthRate" value="1.0" lower="0.0" upper="Infinity"/>
		</birthRate>
	</yuleModel>

	<!-- This is a simple constant population size coalescent model              -->
	<!-- that is used to generate an initial tree for the chain.                 -->
	<!-- Setaro: this is commented out because we used a user defined starting tree			-->
	<!-- constantSize id="initialDemo" units="substitutions">
		<populationSize>
			<parameter id="initialDemo.popSize" value="100.0"/>
		</populationSize>
	</constantSize-->

	<!-- Generate a random starting tree under the coalescent process            -->
	<!--coalescentTree id="startingTree" rootHeight="0.046">
		<constrainedTaxa>
			<taxa idref="taxa"/>
			<tmrca monophyletic="true">
				<taxa idref="crown1"/>
			</tmrca>
			<tmrca monophyletic="true">
				<taxa idref="crown2"/>
			</tmrca>
			<tmrca monophyletic="true">
				<taxa idref="crown6"/>
			</tmrca>
			<tmrca monophyletic="true">
				<taxa idref="crown7"/>
			</tmrca>
			<tmrca monophyletic="true">
				<taxa idref="crown8"/>
			</tmrca>
			<tmrca monophyletic="true">
				<taxa idref="untitled6"/>
			</tmrca>
		</constrainedTaxa>
		<constantSize idref="initialDemo"/>
	</coalescentTree-->
	
	<!-- Setaro: The user-specified starting tree based on NPRS-transformed consensus made with TreeEdit				-->
	<!-- Setaro: tree was estimated with MrBayes; first tree from file ConcatMB.con 						-->
	<newick	id="startingTree">
		(((((((((((((Atraphaxis_pungens_:21.61215735,Atraphaxis_spinosa_:21.61215735):1.56668948,Atraphaxis_bracteata_:23.17884683):1.48249502,Atraphaxis_suaedifolia_:24.66134185):20.02855651,(Polygonum_americanum_:38.77913948,(Polygonum_aviculare_:15.16501819,Polygonum_erectum_:15.16501819):23.61412129):5.91075888):1.63792923,((Duma_coccoloboides_:12.56139025,Duma_horrida_:12.56139025):15.61886378,Duma_florulenta_:28.18025404):18.14757355):7.55027344,((((Muehlenbeckia_adpressa_:32.96310334,((Muehlenbeckia_axillaris_:17.25384241,(Muehlenbeckia_ephedroides_:13.91446739,Muehlenbeckia_tuggeranong_:13.91446739):3.33937502):6.87239753,Muehlenbeckia_complexa_:24.12623994):8.83686340):3.63297388,(((Muehlenbeckia_arnhemica_:11.19328977,Muehlenbeckia_zippelii_:11.19328977):15.26840746,(Muehlenbeckia_diclina_:16.80271298,Muehlenbeckia_rhyticarya_:16.80271298):9.65898425):7.84796806,(Muehlenbeckia_costata_:30.32160300,(Muehlenbeckia_gracillima_:27.70217656,Muehlenbeckia_gunnii_:27.70217656):2.61942645):3.98806229):2.28641193,Muehlenbeckia_astonii_:36.59607722,((Muehlenbeckia_australis_:27.95549952,((Muehlenbeckia_tamnifolia_:9.21662456,Muehlenbeckia_tiliifolia_:9.21662456):11.51698453,(Muehlenbeckia_urubambensis_:14.29635482,Muehlenbeckia_volcanica_:14.29635482):6.43725426):7.22189043):6.16168301,Muehlenbeckia_platyclada_:34.11718252):2.47889470):5.50716443,((((Fallopia_convolvulus_:9.13338851,(Fallopia_dumetorum_:4.82610139,Fallopia_scandens_:4.82610139):4.30728711):1.45773502,Fallopia_dentatoalata_:10.59112353):10.74813794,Fallopia_baldschuanica_:21.33926147):4.36593889,Fallopia_koreana_:25.70520036):16.39804129):8.04101605,(((Reynoutria_japonica_:10.52724565,Reynoutria_sachalinensis_:10.52724565):8.37771043,Reynoutria_forbesii_:18.90495608):29.01781061,Reynoutria_multiflora_:47.92276669):2.22149101):3.73384333):10.02925265,Knorringia_sibirica_:63.90735368):12.16258099,(((Emex_spinosa_:43.85035901,(Rumex_acetosella_:37.09716384,Rumex_nepalensis_:37.09716384):6.75319518):17.16241678,(Rheum_nobile_:43.97066911,Rheum_officinale_:43.97066911):17.04210668):2.61051553,(Oxyria_digyna_:38.81047326,Oxyria_sinensis_:38.81047326):24.81281806):12.44664335):2.42460609,(((Calligonum_aphyllum_:19.44926270,Calligonum_junceum_:19.44926270):42.13531942,Pteroxygonum_giraldii_:61.58458213):9.76042344,(Pteropyrum_aucheri_:18.97175503,Pteropyrum_olivierii_:18.97175503):52.37325054):7.14953519):7.46826945,(Fagopyrum_gracilipes_:64.27571721,Fagopyrum_tataricum_:64.27571721):21.68709300):4.94908886,((Persicaria_sagittata_:49.55756564,Persicaria_virginiana_:49.55756564):32.79701372,((Bistorta_tenuicaulis_:8.23052283,Bistorta_vivipara_:8.23052283):59.68081212,(Aconogonon_molle_:43.35314918,(Koenigia_forrestii_:16.22723231,Koenigia_islandica_:16.22723231):27.12591687):24.55818577):14.44324441):8.55731972):9.36539621,(((Antigonon_guatimalense_:33.22147373,Antigonon_leptopus_:33.22147373):42.56156990,Brunnichia_ovata_:75.78304363):18.63859474,((((((((Chorizanthe_brevicornu_:16.50586572,(Dedeckera_eurekensis_:13.63994620,(Eriogonum_alatum_:9.57710285,Johanneshowellia_crateriorum_:9.57710285):4.06284335):2.86591952):13.42413177,Pterostegia_drymarioides_:29.92999749):12.75056737,Gilmania_luteola_:42.68056486):17.60466585,Gymnopodium_floribundum_:60.28523071):6.38228066,Triplaris_americana_:66.66751137):4.04693932,Leptogonum_buchii_:70.71445069):4.42105410,Podopterus_cordifolius_:75.13550479):6.20154225,((Coccoloba_swartzii_:53.01140306,Coccoloba_uvifera_:53.01140306):16.53217558,Neomillspaughia_emarginata_:69.54357864):11.79346840):13.08459133):5.85565691):24.62270472,(((Limonium_narbonense_:19.26765731,Limonium_delicatulum_:19.26765731):35.83628967,Armeria_splendens_:55.10394699):47.16749878,Plumbago_auriculata_:102.27144577):22.62855423);
	</newick>
	
	<!-- Generate a tree model                                                   -->
	<treeModel id="treeModel">
		<coalescentTree idref="startingTree"/>
		<rootHeight>
			<parameter id="treeModel.rootHeight"/>
		</rootHeight>
		<nodeHeights internalNodes="true">
			<parameter id="treeModel.internalNodeHeights"/>
		</nodeHeights>
		<nodeHeights internalNodes="true" rootNode="true">
			<parameter id="treeModel.allInternalNodeHeights"/>
		</nodeHeights>
	</treeModel>

	<!-- Generate a speciation likelihood for Yule or Birth Death                -->
	<speciationLikelihood id="speciation">
		<model>
			<yuleModel idref="yule"/>
		</model>
		<speciesTree>
			<treeModel idref="treeModel"/>
		</speciesTree>
	</speciationLikelihood>

	<!-- The uncorrelated relaxed clock (Drummond, Ho, Phillips & Rambaut, 2006) -->
	<discretizedBranchRates id="branchRates">
		<treeModel idref="treeModel"/>
		<distribution>
			<logNormalDistributionModel meanInRealSpace="true">
				<mean>
					<parameter id="ucld.mean" value="1.0E-6" lower="1.0E-6" upper="10.0"/>
				</mean>
				<stdev>
					<parameter id="ucld.stdev" value="0.3333333333333333" lower="0.0" upper="Infinity"/>
				</stdev>
			</logNormalDistributionModel>
		</distribution>
		<rateCategories>
			<parameter id="branchRates.categories" dimension="158"/>
		</rateCategories>
	</discretizedBranchRates>
	<rateStatistic id="meanRate" name="meanRate" mode="mean" internal="true" external="true">
		<treeModel idref="treeModel"/>
		<discretizedBranchRates idref="branchRates"/>
	</rateStatistic>
	<rateStatistic id="coefficientOfVariation" name="coefficientOfVariation" mode="coefficientOfVariation" internal="true" external="true">
		<treeModel idref="treeModel"/>
		<discretizedBranchRates idref="branchRates"/>
	</rateStatistic>
	<rateCovarianceStatistic id="covariance" name="covariance">
		<treeModel idref="treeModel"/>
		<discretizedBranchRates idref="branchRates"/>
	</rateCovarianceStatistic>

	<!-- The general time reversible (GTR) substitution model                    -->
	<gtrModel id="gtr">
		<frequencies>
			<frequencyModel dataType="nucleotide">
				<frequencies>
					<parameter id="frequencies" value="0.25 0.25 0.25 0.25"/>
				</frequencies>
			</frequencyModel>
		</frequencies>
		<rateAC>
			<parameter id="ac" value="1.0" lower="0.0" upper="Infinity"/>
		</rateAC>
		<rateAG>
			<parameter id="ag" value="1.0" lower="0.0" upper="Infinity"/>
		</rateAG>
		<rateAT>
			<parameter id="at" value="1.0" lower="0.0" upper="Infinity"/>
		</rateAT>
		<rateCG>
			<parameter id="cg" value="1.0" lower="0.0" upper="Infinity"/>
		</rateCG>
		<rateGT>
			<parameter id="gt" value="1.0" lower="0.0" upper="Infinity"/>
		</rateGT>
	</gtrModel>

	<!-- site model                                                              -->
	<siteModel id="siteModel">
		<substitutionModel>
			<gtrModel idref="gtr"/>
		</substitutionModel>
		<gammaShape gammaCategories="4">
			<parameter id="alpha" value="0.5" lower="0.0" upper="1000.0"/>
		</gammaShape>
		<proportionInvariant>
			<parameter id="pInv" value="0.5" lower="0.0" upper="1.0"/>
		</proportionInvariant>
	</siteModel>
	<treeLikelihood id="treeLikelihood" useAmbiguities="false">
		<patterns idref="patterns"/>
		<treeModel idref="treeModel"/>
		<siteModel idref="siteModel"/>
		<discretizedBranchRates idref="branchRates"/>
	</treeLikelihood>
	<tmrcaStatistic id="tmrca(crown1)" includeStem="true">
		<mrca>
			<taxa idref="crown1"/>
		</mrca>
		<treeModel idref="treeModel"/>
	</tmrcaStatistic>
	<monophylyStatistic id="monophyly(crown1)">
		<mrca>
			<taxa idref="crown1"/>
		</mrca>
		<treeModel idref="treeModel"/>
	</monophylyStatistic>
	<tmrcaStatistic id="tmrca(crown2)" includeStem="true">
		<mrca>
			<taxa idref="crown2"/>
		</mrca>
		<treeModel idref="treeModel"/>
	</tmrcaStatistic>
	<monophylyStatistic id="monophyly(crown2)">
		<mrca>
			<taxa idref="crown2"/>
		</mrca>
		<treeModel idref="treeModel"/>
	</monophylyStatistic>
	<tmrcaStatistic id="tmrca(crown4)" includeStem="true">
		<mrca>
			<taxa idref="crown4"/>
		</mrca>
		<treeModel idref="treeModel"/>
	</tmrcaStatistic>
	<monophylyStatistic id="monophyly(crown4)">
		<mrca>
			<taxa idref="crown4"/>
		</mrca>
		<treeModel idref="treeModel"/>
	</monophylyStatistic>
	<tmrcaStatistic id="tmrca(crown6)" includeStem="true">
		<mrca>
			<taxa idref="crown6"/>
		</mrca>
		<treeModel idref="treeModel"/>
	</tmrcaStatistic>
	<monophylyStatistic id="monophyly(crown6)">
		<mrca>
			<taxa idref="crown6"/>
		</mrca>
		<treeModel idref="treeModel"/>
	</monophylyStatistic>
	<tmrcaStatistic id="tmrca(crown7)" includeStem="true">
		<mrca>
			<taxa idref="crown7"/>
		</mrca>
		<treeModel idref="treeModel"/>
	</tmrcaStatistic>
	<monophylyStatistic id="monophyly(crown7)">
		<mrca>
			<taxa idref="crown7"/>
		</mrca>
		<treeModel idref="treeModel"/>
	</monophylyStatistic>
	<tmrcaStatistic id="tmrca(crown8)" includeStem="true">
		<mrca>
			<taxa idref="crown8"/>
		</mrca>
		<treeModel idref="treeModel"/>
	</tmrcaStatistic>
	<monophylyStatistic id="monophyly(crown8)">
		<mrca>
			<taxa idref="crown8"/>
		</mrca>
		<treeModel idref="treeModel"/>
	</monophylyStatistic>
	<tmrcaStatistic id="tmrca(crown5)" includeStem="true">
		<mrca>
			<taxa idref="crown5"/>
		</mrca>
		<treeModel idref="treeModel"/>
	</tmrcaStatistic>
	<monophylyStatistic id="monophyly(crown5)">
		<mrca>
			<taxa idref="crown5"/>
		</mrca>
		<treeModel idref="treeModel"/>
	</monophylyStatistic>
	<tmrcaStatistic id="tmrca(crown9)" includeStem="false">
		<mrca>
			<taxa idref="crown9"/>
		</mrca>
		<treeModel idref="treeModel"/>
	</tmrcaStatistic>
	<monophylyStatistic id="monophyly(crown9)">
		<mrca>
			<taxa idref="crown9"/>
		</mrca>
		<treeModel idref="treeModel"/>
	</monophylyStatistic>

	<!-- Define operators                                                        -->
	<operators id="operators">
		<scaleOperator scaleFactor="0.75" weight="0.1">
			<parameter idref="ac"/>
		</scaleOperator>
		<scaleOperator scaleFactor="0.75" weight="0.1">
			<parameter idref="ag"/>
		</scaleOperator>
		<scaleOperator scaleFactor="0.75" weight="0.1">
			<parameter idref="at"/>
		</scaleOperator>
		<scaleOperator scaleFactor="0.75" weight="0.1">
			<parameter idref="cg"/>
		</scaleOperator>
		<scaleOperator scaleFactor="0.75" weight="0.1">
			<parameter idref="gt"/>
		</scaleOperator>
		<deltaExchange delta="0.01" weight="0.1">
			<parameter idref="frequencies"/>
		</deltaExchange>
		<scaleOperator scaleFactor="0.75" weight="0.1">
			<parameter idref="alpha"/>
		</scaleOperator>
		<scaleOperator scaleFactor="0.75" weight="0.1">
			<parameter idref="pInv"/>
		</scaleOperator>
		<scaleOperator scaleFactor="0.75" weight="3">
			<parameter idref="ucld.mean"/>
		</scaleOperator>
		<scaleOperator scaleFactor="0.75" weight="3">
			<parameter idref="ucld.stdev"/>
		</scaleOperator>
		<subtreeSlide size="1.7E8" gaussian="true" weight="15">
			<treeModel idref="treeModel"/>
		</subtreeSlide>
		<narrowExchange weight="15">
			<treeModel idref="treeModel"/>
		</narrowExchange>
		<wideExchange weight="3">
			<treeModel idref="treeModel"/>
		</wideExchange>
		<wilsonBalding weight="3">
			<treeModel idref="treeModel"/>
		</wilsonBalding>
		<scaleOperator scaleFactor="0.75" weight="3">
			<parameter idref="treeModel.rootHeight"/>
		</scaleOperator>
		<uniformOperator weight="30">
			<parameter idref="treeModel.internalNodeHeights"/>
		</uniformOperator>
		<scaleOperator scaleFactor="0.75" weight="3">
			<parameter idref="yule.birthRate"/>
		</scaleOperator>
		<upDownOperator scaleFactor="0.75" weight="3">
			<up>
				<parameter idref="ucld.mean"/>
			</up>
			<down>
				<parameter idref="treeModel.allInternalNodeHeights"/>
			</down>
		</upDownOperator>
		<swapOperator size="1" weight="10" autoOptimize="false">
			<parameter idref="branchRates.categories"/>
		</swapOperator>
		<randomWalkIntegerOperator windowSize="1" weight="10">
			<parameter idref="branchRates.categories"/>
		</randomWalkIntegerOperator>
		<uniformIntegerOperator weight="10">
			<parameter idref="branchRates.categories"/>
		</uniformIntegerOperator>
	</operators>

	<!-- Define MCMC                                                             -->
	<mcmc id="mcmc" chainLength="100000000" autoOptimize="true">
		<posterior id="posterior">
			<prior id="prior">
				<!-- Setaro: uniformPrior was set to have the tree not older than 125 my		-->
				<uniformPrior lower="0" upper="125">
					<parameter idref="treeModel.rootHeight"/>
				</uniformPrior>
				<booleanLikelihood>
					<monophylyStatistic idref="monophyly(crown1)"/>
					<monophylyStatistic idref="monophyly(crown2)"/>
					<monophylyStatistic idref="monophyly(crown4)"/>
					<monophylyStatistic idref="monophyly(crown6)"/>
					<monophylyStatistic idref="monophyly(crown7)"/>
					<monophylyStatistic idref="monophyly(crown8)"/>
					<monophylyStatistic idref="monophyly(crown5)"/>
					<monophylyStatistic idref="monophyly(crown9)"/>
				</booleanLikelihood>
				<!--Setaro: mean was set to 44, because this is ~10% error rate for 39.6 -->
				<exponentialPrior mean="44.0" offset="39.6">
					<statistic idref="tmrca(crown1)"/>
				</exponentialPrior>
				<exponentialPrior mean="11.6" offset="5.3">
					<statistic idref="tmrca(crown2)"/>
				</exponentialPrior>
				<exponentialPrior mean="5.3" offset="2.6">
					<statistic idref="tmrca(crown4)"/>
				</exponentialPrior>
				<exponentialPrior mean="65.5" offset="55.8">
					<statistic idref="tmrca(crown5)"/>
				</exponentialPrior>
				<exponentialPrior mean="11.6" offset="5.3">
					<statistic idref="tmrca(crown6)"/>
				</exponentialPrior>
				<exponentialPrior mean="11.6" offset="5.3">
					<statistic idref="tmrca(crown7)"/>
				</exponentialPrior>
				<!--Setaro: mean was set to 17, because this is the middle between 12.7 and 21.7 -->
				<logNormalPrior mean="17" stdev="1.0" offset="12.7" meanInRealSpace="true">
					<statistic idref="tmrca(crown8)"/>
				</logNormalPrior>
				<gammaPrior shape="0.05" scale="10.0" offset="0.0">
					<parameter idref="ac"/>
				</gammaPrior>
				<gammaPrior shape="0.05" scale="20.0" offset="0.0">
					<parameter idref="ag"/>
				</gammaPrior>
				<gammaPrior shape="0.05" scale="10.0" offset="0.0">
					<parameter idref="at"/>
				</gammaPrior>
				<gammaPrior shape="0.05" scale="10.0" offset="0.0">
					<parameter idref="cg"/>
				</gammaPrior>
				<gammaPrior shape="0.05" scale="10.0" offset="0.0">
					<parameter idref="gt"/>
				</gammaPrior>
				<exponentialPrior mean="0.3333333333333333" offset="0.0">
					<parameter idref="ucld.stdev"/>
				</exponentialPrior>		
				<speciationLikelihood idref="speciation"/>
			</prior>
			<likelihood id="likelihood">
				<treeLikelihood idref="treeLikelihood"/>
			</likelihood>
		</posterior>
		<operators idref="operators"/>

		<!-- write log to screen                                                     -->
		<log id="screenLog" logEvery="1000">
			<column label="Posterior" dp="4" width="12">
				<posterior idref="posterior"/>
			</column>
			<column label="Prior" dp="4" width="12">
				<prior idref="prior"/>
			</column>
			<column label="Likelihood" dp="4" width="12">
				<likelihood idref="likelihood"/>
			</column>
			<column label="rootHeight" sf="6" width="12">
				<parameter idref="treeModel.rootHeight"/>
			</column>
			<column label="ucld.mean" sf="6" width="12">
				<parameter idref="ucld.mean"/>
			</column>
		</log>

		<!-- write log to file                                                       -->
		<log id="fileLog" logEvery="1000" fileName="concat_expolognorm.log.txt" overwrite="false">
			<posterior idref="posterior"/>
			<prior idref="prior"/>
			<likelihood idref="likelihood"/>
			<parameter idref="treeModel.rootHeight"/>
			<tmrcaStatistic idref="tmrca(crown1)"/>
			<tmrcaStatistic idref="tmrca(crown2)"/>
			<tmrcaStatistic idref="tmrca(crown4)"/>
			<tmrcaStatistic idref="tmrca(crown5)"/>
			<tmrcaStatistic idref="tmrca(crown6)"/>
			<tmrcaStatistic idref="tmrca(crown7)"/>
			<tmrcaStatistic idref="tmrca(crown8)"/>
			<parameter idref="yule.birthRate"/>
			<parameter idref="ac"/>
			<parameter idref="ag"/>
			<parameter idref="at"/>
			<parameter idref="cg"/>
			<parameter idref="gt"/>
			<parameter idref="frequencies"/>
			<parameter idref="alpha"/>
			<parameter idref="pInv"/>
			<parameter idref="ucld.mean"/>
			<parameter idref="ucld.stdev"/>
			<rateStatistic idref="meanRate"/>
			<rateStatistic idref="coefficientOfVariation"/>
			<rateCovarianceStatistic idref="covariance"/>
			<treeLikelihood idref="treeLikelihood"/>
			<speciationLikelihood idref="speciation"/>
		</log>

		<!-- write tree log to file                                                  -->
		<logTree id="treeFileLog" logEvery="1000" nexusFormat="true" fileName="concat.trees.txt" sortTranslationTable="true">
			<treeModel idref="treeModel"/>
			<discretizedBranchRates idref="branchRates"/>
			<posterior idref="posterior"/>
		</logTree>
	</mcmc>
	<report>
		<property name="timer">
			<mcmc idref="mcmc"/>
		</property>
	</report>
</beast>


<!--	2 Input file BEAST uniform priors										-->

<?xml version="1.0" standalone="yes"?>

<!-- Generated by BEAUTi v1.6.2                                              -->
<!--       by Alexei J. Drummond, Andrew Rambaut and Marc A. Suchard         -->
<!--       Department of Computer Science, University of Auckland and        -->
<!--       Institute of Evolutionary Biology, University of Edinburgh        -->
<!--       David Geffen School of Medicine, University of California, Los Angeles-->
<!--       http://beast.bio.ed.ac.uk/                                        -->
<beast>

	<!-- The list of taxa analyse (can also include dates/ages).                 -->
	<!-- ntax=81                                                                 -->
	<taxa id="taxa">
		<taxon id="Aconogonon_molle_"/>
		<taxon id="Antigonon_guatimalense_"/>
		<taxon id="Antigonon_leptopus_"/>
		<taxon id="Atraphaxis_pungens_"/>
		<taxon id="Atraphaxis_spinosa_"/>
		<taxon id="Bistorta_tenuicaulis_"/>
		<taxon id="Brunnichia_ovata_"/>
		<taxon id="Calligonum_aphyllum_"/>
		<taxon id="Calligonum_junceum_"/>
		<taxon id="Chorizanthe_brevicornu_"/>
		<taxon id="Coccoloba_swartzii_"/>
		<taxon id="Dedeckera_eurekensis_"/>
		<taxon id="Duma_coccoloboides_"/>
		<taxon id="Duma_florulenta_"/>
		<taxon id="Duma_horrida_"/>
		<taxon id="Emex_spinosa_"/>
		<taxon id="Eriogonum_alatum_"/>
		<taxon id="Gilmania_luteola_"/>
		<taxon id="Gymnopodium_floribundum_"/>
		<taxon id="Johanneshowellia_crateriorum_"/>
		<taxon id="Knorringia_sibirica_"/>
		<taxon id="Leptogonum_buchii_"/>
		<taxon id="Muehlenbeckia_adpressa_"/>
		<taxon id="Muehlenbeckia_arnhemica_"/>
		<taxon id="Muehlenbeckia_astonii_"/>
		<taxon id="Muehlenbeckia_australis_"/>
		<taxon id="Muehlenbeckia_axillaris_"/>
		<taxon id="Muehlenbeckia_complexa_"/>
		<taxon id="Muehlenbeckia_costata_"/>
		<taxon id="Muehlenbeckia_diclina_"/>
		<taxon id="Muehlenbeckia_ephedroides_"/>
		<taxon id="Muehlenbeckia_gracillima_"/>
		<taxon id="Muehlenbeckia_gunnii_"/>
		<taxon id="Muehlenbeckia_platyclada_"/>
		<taxon id="Muehlenbeckia_tamnifolia_"/>
		<taxon id="Muehlenbeckia_tiliifolia_"/>
		<taxon id="Muehlenbeckia_tuggeranong_"/>
		<taxon id="Muehlenbeckia_urubambensis_"/>
		<taxon id="Muehlenbeckia_volcanica_"/>
		<taxon id="Muehlenbeckia_zippelii_"/>
		<taxon id="Neomillspaughia_emarginata_"/>
		<taxon id="Oxyria_digyna_"/>
		<taxon id="Oxyria_sinensis_"/>
		<taxon id="Persicaria_sagittata_"/>
		<taxon id="Persicaria_virginiana_"/>
		<taxon id="Podopterus_cordifolius_"/>
		<taxon id="Polygonum_americanum_"/>
		<taxon id="Polygonum_aviculare_"/>
		<taxon id="Koenigia_forrestii_"/>
		<taxon id="Pteropyrum_aucheri_"/>
		<taxon id="Pteropyrum_olivierii_"/>
		<taxon id="Pterostegia_drymarioides_"/>
		<taxon id="Pteroxygonum_giraldii_"/>
		<taxon id="Reynoutria_japonica_"/>
		<taxon id="Reynoutria_sachalinensis_"/>
		<taxon id="Rheum_nobile_"/>
		<taxon id="Rumex_acetosella_"/>
		<taxon id="Triplaris_americana_"/>
		<taxon id="Coccoloba_uvifera_"/>
		<taxon id="Fagopyrum_gracilipes_"/>
		<taxon id="Fagopyrum_tataricum_"/>
		<taxon id="Fallopia_convolvulus_"/>
		<taxon id="Fallopia_dentatoalata_"/>
		<taxon id="Fallopia_dumetorum_"/>
		<taxon id="Limonium_narbonense_"/>
		<taxon id="Polygonum_erectum_"/>
		<taxon id="Reynoutria_multiflora_"/>
		<taxon id="Rheum_officinale_"/>
		<taxon id="Armeria_splendens_"/>
		<taxon id="Atraphaxis_bracteata_"/>
		<taxon id="Atraphaxis_suaedifolia_"/>
		<taxon id="Bistorta_vivipara_"/>
		<taxon id="Fallopia_baldschuanica_"/>
		<taxon id="Fallopia_koreana_"/>
		<taxon id="Fallopia_scandens_"/>
		<taxon id="Koenigia_islandica_"/>
		<taxon id="Limonium_delicatulum_"/>
		<taxon id="Muehlenbeckia_rhyticarya_"/>
		<taxon id="Plumbago_auriculata_"/>
		<taxon id="Rumex_nepalensis_"/>
		<taxon id="Reynoutria_forbesii_"/>
	</taxa>
	<taxa id="crown1">
		<taxon idref="Muehlenbeckia_adpressa_"/>
		<taxon idref="Muehlenbeckia_arnhemica_"/>
		<taxon idref="Muehlenbeckia_astonii_"/>
		<taxon idref="Muehlenbeckia_australis_"/>
		<taxon idref="Muehlenbeckia_axillaris_"/>
		<taxon idref="Muehlenbeckia_complexa_"/>
		<taxon idref="Muehlenbeckia_costata_"/>
		<taxon idref="Muehlenbeckia_diclina_"/>
		<taxon idref="Muehlenbeckia_ephedroides_"/>
		<taxon idref="Muehlenbeckia_gracillima_"/>
		<taxon idref="Muehlenbeckia_gunnii_"/>
		<taxon idref="Muehlenbeckia_platyclada_"/>
		<taxon idref="Muehlenbeckia_rhyticarya_"/>
		<taxon idref="Muehlenbeckia_tamnifolia_"/>
		<taxon idref="Muehlenbeckia_tiliifolia_"/>
		<taxon idref="Muehlenbeckia_tuggeranong_"/>
		<taxon idref="Muehlenbeckia_urubambensis_"/>
		<taxon idref="Muehlenbeckia_volcanica_"/>
		<taxon idref="Muehlenbeckia_zippelii_"/>
	</taxa>
	<taxa id="crown2">
		<taxon idref="Polygonum_americanum_"/>
		<taxon idref="Polygonum_aviculare_"/>
		<taxon idref="Polygonum_erectum_"/>
	</taxa>
	<taxa id="crown4">
		<taxon idref="Calligonum_aphyllum_"/>
		<taxon idref="Calligonum_junceum_"/>
	</taxa>
	<taxa id="crown6">
		<taxon idref="Coccoloba_swartzii_"/>
		<taxon idref="Coccoloba_uvifera_"/>
	</taxa>
	<taxa id="crown7">
		<taxon idref="Armeria_splendens_"/>
		<taxon idref="Limonium_delicatulum_"/>
		<taxon idref="Limonium_narbonense_"/>
	</taxa>
	<taxa id="crown8">
		<taxon idref="Muehlenbeckia_australis_"/>
		<taxon idref="Muehlenbeckia_tamnifolia_"/>
		<taxon idref="Muehlenbeckia_tiliifolia_"/>
		<taxon idref="Muehlenbeckia_urubambensis_"/>
		<taxon idref="Muehlenbeckia_volcanica_"/>
	</taxa>
	<taxa id="crown5">
		<taxon idref="Aconogonon_molle_"/>
		<taxon idref="Atraphaxis_bracteata_"/>
		<taxon idref="Atraphaxis_pungens_"/>
		<taxon idref="Atraphaxis_spinosa_"/>
		<taxon idref="Atraphaxis_suaedifolia_"/>
		<taxon idref="Bistorta_tenuicaulis_"/>
		<taxon idref="Bistorta_vivipara_"/>
		<taxon idref="Calligonum_aphyllum_"/>
		<taxon idref="Calligonum_junceum_"/>
		<taxon idref="Duma_coccoloboides_"/>
		<taxon idref="Duma_florulenta_"/>
		<taxon idref="Duma_horrida_"/>
		<taxon idref="Emex_spinosa_"/>
		<taxon idref="Fagopyrum_gracilipes_"/>
		<taxon idref="Fagopyrum_tataricum_"/>
		<taxon idref="Fallopia_baldschuanica_"/>
		<taxon idref="Fallopia_convolvulus_"/>
		<taxon idref="Fallopia_dentatoalata_"/>
		<taxon idref="Fallopia_dumetorum_"/>
		<taxon idref="Fallopia_koreana_"/>
		<taxon idref="Fallopia_scandens_"/>
		<taxon idref="Knorringia_sibirica_"/>
		<taxon idref="Koenigia_forrestii_"/>
		<taxon idref="Koenigia_islandica_"/>
		<taxon idref="Muehlenbeckia_adpressa_"/>
		<taxon idref="Muehlenbeckia_arnhemica_"/>
		<taxon idref="Muehlenbeckia_astonii_"/>
		<taxon idref="Muehlenbeckia_australis_"/>
		<taxon idref="Muehlenbeckia_axillaris_"/>
		<taxon idref="Muehlenbeckia_complexa_"/>
		<taxon idref="Muehlenbeckia_costata_"/>
		<taxon idref="Muehlenbeckia_diclina_"/>
		<taxon idref="Muehlenbeckia_ephedroides_"/>
		<taxon idref="Muehlenbeckia_gracillima_"/>
		<taxon idref="Muehlenbeckia_gunnii_"/>
		<taxon idref="Muehlenbeckia_platyclada_"/>
		<taxon idref="Muehlenbeckia_rhyticarya_"/>
		<taxon idref="Muehlenbeckia_tamnifolia_"/>
		<taxon idref="Muehlenbeckia_tiliifolia_"/>
		<taxon idref="Muehlenbeckia_tuggeranong_"/>
		<taxon idref="Muehlenbeckia_urubambensis_"/>
		<taxon idref="Muehlenbeckia_volcanica_"/>
		<taxon idref="Muehlenbeckia_zippelii_"/>
		<taxon idref="Oxyria_digyna_"/>
		<taxon idref="Oxyria_sinensis_"/>
		<taxon idref="Persicaria_sagittata_"/>
		<taxon idref="Persicaria_virginiana_"/>
		<taxon idref="Polygonum_americanum_"/>
		<taxon idref="Polygonum_aviculare_"/>
		<taxon idref="Polygonum_erectum_"/>
		<taxon idref="Pteropyrum_aucheri_"/>
		<taxon idref="Pteropyrum_olivierii_"/>
		<taxon idref="Pteroxygonum_giraldii_"/>
		<taxon idref="Reynoutria_forbesii_"/>
		<taxon idref="Reynoutria_japonica_"/>
		<taxon idref="Reynoutria_multiflora_"/>
		<taxon idref="Reynoutria_sachalinensis_"/>
		<taxon idref="Rheum_nobile_"/>
		<taxon idref="Rheum_officinale_"/>
		<taxon idref="Rumex_acetosella_"/>
		<taxon idref="Rumex_nepalensis_"/>
	</taxa>
<!-- added to keep tree rooted; all but outgroup			-->
	<taxa id="crown9">
		<taxon idref="Aconogonon_molle_"/>
		<taxon idref="Antigonon_guatimalense_"/>
		<taxon idref="Antigonon_leptopus_"/>
		<taxon idref="Atraphaxis_pungens_"/>
		<taxon idref="Atraphaxis_spinosa_"/>
		<taxon idref="Bistorta_tenuicaulis_"/>
		<taxon idref="Brunnichia_ovata_"/>
		<taxon idref="Calligonum_aphyllum_"/>
		<taxon idref="Calligonum_junceum_"/>
		<taxon idref="Chorizanthe_brevicornu_"/>
		<taxon idref="Coccoloba_swartzii_"/>
		<taxon idref="Dedeckera_eurekensis_"/>
		<taxon idref="Duma_coccoloboides_"/>
		<taxon idref="Duma_florulenta_"/>
		<taxon idref="Duma_horrida_"/>
		<taxon idref="Emex_spinosa_"/>
		<taxon idref="Eriogonum_alatum_"/>
		<taxon idref="Gilmania_luteola_"/>
		<taxon idref="Gymnopodium_floribundum_"/>
		<taxon idref="Johanneshowellia_crateriorum_"/>
		<taxon idref="Knorringia_sibirica_"/>
		<taxon idref="Leptogonum_buchii_"/>
		<taxon idref="Muehlenbeckia_adpressa_"/>
		<taxon idref="Muehlenbeckia_arnhemica_"/>
		<taxon idref="Muehlenbeckia_astonii_"/>
		<taxon idref="Muehlenbeckia_australis_"/>
		<taxon idref="Muehlenbeckia_axillaris_"/>
		<taxon idref="Muehlenbeckia_complexa_"/>
		<taxon idref="Muehlenbeckia_costata_"/>
		<taxon idref="Muehlenbeckia_diclina_"/>
		<taxon idref="Muehlenbeckia_ephedroides_"/>
		<taxon idref="Muehlenbeckia_gracillima_"/>
		<taxon idref="Muehlenbeckia_gunnii_"/>
		<taxon idref="Muehlenbeckia_platyclada_"/>
		<taxon idref="Muehlenbeckia_tamnifolia_"/>
		<taxon idref="Muehlenbeckia_tiliifolia_"/>
		<taxon idref="Muehlenbeckia_tuggeranong_"/>
		<taxon idref="Muehlenbeckia_urubambensis_"/>
		<taxon idref="Muehlenbeckia_volcanica_"/>
		<taxon idref="Muehlenbeckia_zippelii_"/>
		<taxon idref="Neomillspaughia_emarginata_"/>
		<taxon idref="Oxyria_digyna_"/>
		<taxon idref="Oxyria_sinensis_"/>
		<taxon idref="Persicaria_sagittata_"/>
		<taxon idref="Persicaria_virginiana_"/>
		<taxon idref="Podopterus_cordifolius_"/>
		<taxon idref="Polygonum_americanum_"/>
		<taxon idref="Polygonum_aviculare_"/>
		<taxon idref="Koenigia_forrestii_"/>
		<taxon idref="Pteropyrum_aucheri_"/>
		<taxon idref="Pteropyrum_olivierii_"/>
		<taxon idref="Pterostegia_drymarioides_"/>
		<taxon idref="Pteroxygonum_giraldii_"/>
		<taxon idref="Reynoutria_japonica_"/>
		<taxon idref="Reynoutria_sachalinensis_"/>
		<taxon idref="Rheum_nobile_"/>
		<taxon idref="Rumex_acetosella_"/>
		<taxon idref="Triplaris_americana_"/>
		<taxon idref="Coccoloba_uvifera_"/>
		<taxon idref="Fagopyrum_gracilipes_"/>
		<taxon idref="Fagopyrum_tataricum_"/>
		<taxon idref="Fallopia_convolvulus_"/>
		<taxon idref="Fallopia_dentatoalata_"/>
		<taxon idref="Fallopia_dumetorum_"/>
		<taxon idref="Polygonum_erectum_"/>
		<taxon idref="Reynoutria_multiflora_"/>
		<taxon idref="Rheum_officinale_"/>
		<taxon idref="Atraphaxis_bracteata_"/>
		<taxon idref="Atraphaxis_suaedifolia_"/>
		<taxon idref="Bistorta_vivipara_"/>
		<taxon idref="Fallopia_baldschuanica_"/>
		<taxon idref="Fallopia_koreana_"/>
		<taxon idref="Fallopia_scandens_"/>
		<taxon idref="Koenigia_islandica_"/>
		<taxon idref="Muehlenbeckia_rhyticarya_"/>
		<taxon idref="Rumex_nepalensis_"/>
		<taxon idref="Reynoutria_forbesii_"/>
	</taxa>
	
	<!-- The sequence alignment (each sequence refers to a taxon above).         -->
	<!-- ntax=81 nchar=2678                                                      -->
	<alignment id="alignment" dataType="nucleotide">
		<sequence>
			<taxon idref="Aconogonon_molle_"/>
			ttaagtctagtnntgc-tttttcaataaaattgtctattcancaaataaatagcaattacatcnnccaatnnntatggtcttggacaatcaataatga-ttttctttagagttcggttacttggttgatccacttacttctattatgttaatgttaataactactgtnggtattctagttcttatttttagtgacaattatatgtctcatgatcaaggatatttgagattctttgcttatctgagttttttcaatacttctatgcttggcttagttactagttcgaatttaatacaaatttatgttttttgggaattagttggaatgtgctcgtatctattaataggtttttggtttacacgacctattgcagcaaatgcttgtcaaaaagcgtttgtgacaaatcgtgtaggggattttggtttattattaggaattttaggtctttattggctaacgggcagtttcgaatttcgagatctgttcgaaatattcaatacctcgatttctaataatggaatccattttttggttggaactgtatgtacttttttattatttgctggtgccgttgccaaatctgcgcaatttccccttcatgtatggttgcctgatgctatggaggggcctactcctatttcggctcttatacatgctgctactatggtagcagcgggtatttttcttgtcgctcgtctttttcctattttgatagtcattccctccatactcaatctaatcgctttaatagggataataacagtacttttaggggctactttagctctttctcaaaaagacantaacaggaatatatttatgcacttgtacatgatcaggatttaggattaaataggtccgttttgttgtcaaaacgaaagggtatgacacaaagtacagtttactagttgtaaaacgtttagttattcgaatgtatcaacagaatcattttattctttctgttaataattttaacagaaatgaatttcttgtacccaagaagaatttttattctcgatggatctcggagggatttgcagctattgcggaaattccattttctaggcgattaataccttccctagacggaaaagaattaaaaaaatacaaaaatttacgatcaattcattccatctttccttttttagaggacaaattttcacgtttaaattatgtgttagatatattgatacctcaccctatccattttgcaatcttggttcaaactattcgttactgggtaaaagatatttcctgtttgcatttgttgcgattctttctttatgagtattgtaatagtgttattattataaagagatctgtttc---------------aaaaaataagagattcttcttgttcctatataattactttgtgtttgaatgcgaatccatcttcgtttttatacgcaaccaatactctcatttagtaatcttacnaagcctttcttgcacgantctatttctacctaaagntagaacattttgtaaaantatgtactaattttcaaattcagagaaaccctggaataaaaaaatgggcaatcctgagccaactcctgctttccaaaagtaaaaaaaaggataggtgcagagactcaatggaagctgttctaacaaatggagttgactgtcatgcgtataagaattcttccataaaaattccaaaaaggatgaagaagaaacctctaggcatacgtacttaaataaatataatattgatgacgacccgaatcttattttatgaatatgaacaaataaaataattattatgaatcgattccaagttgaagaaagaatcgaatattcg-tttcttaaattatttactccacagtctgatagatcttttgaagaaccgatccgtcggatgagaatgaagatagagtcccattctacgtgtcaatctcgacaacaatgaaatttatagtaagaggaaaatccgtcgactttataaatcgtgagggttcaagtccctctataaaagctcatttga
			ttctgtaactaattatcctctttttttgttaactggggtctcttcc------------gcaaagggtttcgag--------tttttctcttatcacaagtg-----tcttgtgatataaatgtgaatagctttgagcaaggagtactccagttgaatgatttgcaatacatctcattactcgtactaagacttacatacaaa------------------------------------------gtaataccctttcattgacatagaccccagttttctagtaaaatgagtagatgatggaaacctgcaaagcagaaagacccgcgaactcgttaaacaacgaaccccggcgcggattgcgcagcgcgtcgcaacgggggtctcccggtg-gtggcgacgtgttgtaataggacgactctcggcaacggatatctcggctctcgcatcgatgaagaacgtagcgaaatgcgatacttggtgtgaattgcagaatcccgtgaaccatcgagtctttgaacgcaagttaagccttcgggccaagggcacgtctgcctgggcgtcacgcaccgcgtcgcccccgggcggtgggcggagattggccccccgtgcgcgctcgtggtcggcctaaatactgaccccgtggccgcgaaatgccgcgacgactttcgcacccctc
		</sequence>
		<sequence>
			<taxon idref="Antigonon_guatimalense_"/>
			ttaagtctagttatgcttttttcaatgcaattgtctattcagcaaataaatagcagttctatctatcaatctgtctggtcttggaccatcaataatgatttttctttagagttcggttacttggttgatccacttacttctattatgtcaatgttaatcactactgttgggattctagttcttatttatagtgacaattatatgtctcatgatcaaggatatttgagattttttgcttatctgagttttttcaatacttctatgcttggcttagttactagttcgaatttaatacaaatttatattttttgggaattagttggaatgtgttcgtatctattaataggtttttggtttacacgacctattgcagcaaatgcttgtcaaaaagcgtttgtgactaatcgggtaggggattttggtttattattaggaattttaggtctttattggctaacgggcagtttcgaatttcgagatttgttcaaaatattcaataccttgacttatactaatgaagtccatcttttagttggaactgtatgtactttcttattatttgctggtgcagttgctaaatccgcccaatttccccttcatgtatggttacctgatgctatggaggggcctactcctatttcggcccttatacatgctgctactatggtagcagcgggtatttttcttgtcgctcgactttttcctcttttgatagtgatcccctccatactaaacctaatcgctttaataggtataataacagtactattaggagctactttagctattgctcaaaaaga------caagaatatatttatgcacttgtacatgatcagcatttaggtttaaataggtccattttgttgtcacaaataaaggttatgacacaaaatacagtttactagttgtaaaacgtttagttattcgaatgtatcaacagaatcatttgattctttctgttaatgattctaacaaaaatgaatttcttgggcacaagaaaaatttgtattctcaacggatctcagaaggatttgcagctattgcggaaattccattttctctgcgattaatatcttcactagaaggaaaagaactcaaaaaatctcaaaatttacgatcaattcattcaatatttccttttttagaggacaaattttcacgtttaaattatgtgttagatatattgatacctcnccctgtccatctggacatcttggttcaaactaatcgttactgggtaaaagatacctcatgcttgcatttattacgattctttctttatgagtattgtaataatgttattactctaaagaaatctgtttccaatttttcaaaaaaaaagaatcaaagattattattgttcctatataattcccatgtgtgtgaatgcgaattcatcttcgtttttctccgcaaccaatcctctcatttacgaatcctccggagcctttcttgcacgagtctatttctacgtaaagctagaacatcttgtaaaagtatttact????????????????????????????????????????????????????????????????????????????????????????????????????????????????????????????????????????????????????????????????????????????????????????????????????????????????????????????????????????????????????????????????????????????????????????????????????????????????????????????????????????????????????????????????????????????????????????????????????????????????????????????????????????????????????????????????????????????????????????????????????????????
			????????????????????????????????????????????????????????????????????????????????????????????????????????????????????????????????????????????????????????????????????????????????????????????????????????????????????????????????????????????????????????????????????????????????????????????????????????????gaaacctgcagagcagagcgacccgcgaactcgttgccaa-cgaaccccggcgcggattgcgcagcgtgtcccgccccggtcacccggcggggcgactgcgcgntgtgaaaaaacgactctcggcaacggatatctcggctctcgcatcgatgaagaacgtagcgaaatgcgatacttggtgtgaattgcagaatcccgtgaaccatcgagtctttgaacgcaagttaagccgttcggccgagggcacgtctgcctgggcgtcacgcatcgcgttgcccccggggagggggcggatgttggcctcccgtgcgcgcgcgcggctggcctaaacgaggagcccgcggcgaggg--agccgcgacgagccccgcagccttc
		</sequence>
		<sequence>
			<taxon idref="Antigonon_leptopus_"/>
			ttaagtctagttatgattttttcaatgcaattgtctattcagcaaataaatagcagttctatctatcaatctgtctggtcttggaccatcaataatgatttttctttagagttcggttacttggttgatccacttacttctattatgtcaatgttaatcactactgttgggattctagttctaatttatagtgacaattatatgtctcatgatcaaggatatttgagattttttgcttatctganttttttcaatacttctatgcttggcttagttactagttcgaatttaatacaaatttatattttttgggaattagttggaatgtgttcgtatctattaataggtttttggtttacacgacctattgcagcaaatgcttgtcaaaaagcgtttgtgactaatcgggtaggggattttggtttattattaggaattttaggtctttattggctaacgggcagtttcgaatttcgagatttgttcaaaatattcaataccttgacttatactaatgaagtccatcttttagttggaactgtatgtactttcttattatttgctggtgcagttgctaaatccgcccaatttccccttcatgtatggttacctgatgctatggaggggcctactcctatttcggcccttatacatgctgctactatggtagcagcgggtatttttcttgtcgctcgactttttcctcttttgatagtgatcccctccatactaaacctaatcgctttaataggtataataacagtactattaggagctactttagctattgctcaaaaagacattaacaagaatatatttatgcacttgtacatgatcagcatttaggtttaaataggtccattttgttgtcacaaataaaggttatgacacaaaatacagtttactcgttgtaaaacgtttagttattcgaatgtatcaacagaatcatttgattctttctgttaatgattctaacaaaaatgaatttcttgggcacaagaaaaagttgtattctcaacggatctcagaaggatttgcagctattgcggaaattccattttctctgcgattaatatcttcactagaaggaaaagaactaaaaaaatctaaaaatttacgatcaattcattcaatatttccttttttagaggacaaattgtcacgtttaaattatgtgttagatatattgatacctcaccctgtccatctggacatcttggttcaaactagtcgttactgggtaaaagatacctcatgcttgcatttattacgattctttctttatgagtattgtaataatgttattactctaaagaaatctgtttcaaatttttcaaaaaaaaagaatcaaagattcttattgttcctatataattcccatgtgtgtgaatgcgaattcatcttcgtttttctccgcaaccaatcctctcatttacgaatcctacggagcctttcttgcacgagtctatttctacgtaaagctagaacatcttgtaaaagtatttact????????????????????????????????????????????????????????????????????????????????????????????????????????????????????????????????????????????????????????????????????????????????????????????????????????????????????????????????????????????????????????????????????????????????????????????????????????????????????????????????????????????????????????????????????????????????????????????????????????????????????????????????????????????????????????????????????????????????????????????????????????????
			????????????????????????????????????????????????????????????????????????????????????????????????????????????????????????????????????????????????????????????????????????????????????????????????????????????????????????????????????????????????????????????????????????????????????????????????????????????gaaacctgcaaagcagaacgacccgcgaactcgttgccaa-cgaaccccggcgcggattgcgcagcgcgtcccgccccggtcgtccgggggggcgang------cgtaacaaaacgactctcggcaacggatatctcggctctcgcatcgatgaagaacgtagcgaaatgcgatacttggtgtgaattgcagaatcccgtgaaccatcgagtctttgaacgcaagttaagccatccggccgagggcacgtctgcctgggcgtcacgcatcgcgttgccccccgggagggggcggatgttggcctcccgtgcgcgcgcgcggctggcctaaatgcggagcccgcggcgaagg--agccgcgacgagccccgcagtcagc
		</sequence>
		<sequence>
			<taxon idref="Atraphaxis_pungens_"/>
			ttaactatagttatgattttttcaattaaattatctattcagcaaataaatagcagttctatctatcaagctgtctggtcttggaccatcaataatgatttttctttagagttcggttacttggttgatccacttacttctattatgttaatgttaattactactgttggtattctagttcttatttatagtgacaattatatgcttcatgatcaaggatatttgagattctttgcttatctgagttttttcaatacttctatgcttggcttagttactagttcaaatttaatacaaatttatattttttgggaattagttggaatgtgttcgtatctattaataggtttttggtttacacgacctgctgcagcaaatgcttgtcaaaaggcatttgtaactaatcgtgtaggggattttggtttattattaggcattttaggcctttattggctaacaggtagtttcgaatttcgcgatttgttcgaaatattcaataccttgctttataataacgaagtctattttttaattggaactgtatgtactttcttattatttgctggtgcagttgccaaatctgcccaattcccccttcatgtatggttaccggatgctatggagggacctactcctatttcggctcttatacatgctgctactatggtagctgcggggatttttcttgttgctcgactttttcctcttttgatactcattccctctatattacatctgattgctttaattggtataataacagtacttttaggagccactttagctcttgcccaaaaagacattaa??????????????????????????????????????????????????????????????????????????????????????????????????????????????????????????????????????????????????????????????????????????????????????????????????????????????????????????????????????????????????????????????????????????????????????????????????????????????????????????????????????????????????????????????????????????????????????????????????????????????????????????????????????????????????????????????????????????????????????????????????????????????????????????????????????????????????????????????????????????????????????????????????????????????????????????????????????????????????????????????????????????????????????????????????????????????????????????????----------ttcagagaaaccctgg-aaaaaaaaatgggcaatcctgagccaactccttctttccaaaaggaaaaaaaaggataggtgcagagactcaatggaagctgttctaacaaatggagttggcgatcttgcgtataagaattcttccatcgaaattccaaaaaggatgaagaataaacctagacgcatacgtacttaaaaattaaatgaaaaaatgacgacccaaatcttattttatgactatgaaaaggcggaagaattgttgtgaatcgatttttagtttaagaaagaatcgaatattcgttttagtaaattatttattccccagtcggatagatctttcgaaaacccgacccattggatgagaatgaagatagagtcccattctacgtgtcaatcctgacaacaatgaaatctatagtaagaggaaaatccgtcgactttataaatcgtgagggttcaagtccctctataaaagatactttga
			ttctctaactaattatcctctttttttgttaacttaggtctcttcctcatttactcttacaaagggatacgagcagaaaagtttttctcttatcacaagtcttgtgatgtatgatgtaaatgtgagcagctttgagcaaggagtactctatttgaatgattcccaatacatataagtactcgtactaagacttacataaaaagtcttcaagatacaggaaattacgggacctagataagactttgtaataccctttaattgac-------------------------------------cgaacctgcggagcagaaagacccgcgaacacgttactaacccaaccccggcgcggattgcgcagcgcgccccgccccggtcctccggcggcgcggcgtcgggtcgtaacaaaacgactctcggcaacggatatctcggctctcgcatcgatgaaaaacgtaccgaaatgcgatacttggggtgaattgcaaaatcccgtgaaccatcgagtctttgaacgcaagttaagccctcggggccagggcacgtctgtctgggcgtcacgcaccgcgtcgcccccgggatcggggcggaaactggccccccgcgctcgggcgcggccggcctaaacgcaaaccccggggccgcgaaacggggcgacgacccgagcggcccgg
		</sequence>
		<sequence>
			<taxon idref="Atraphaxis_spinosa_"/>
			ttaagtatagttatgattttttcaatgaaattgtctattcagcaaataaatagcagttctatctatcaatctgtatggtcttggaccatcaataatgatttttctttagagttcggttacttggttgatccacttacttctattatgtcaatgttaatcactactgttgggattctagttattatttatagtgacaattatatgtctcatgatcaaggatatttgagatttttcgcttatctgagttttttcactacttctatgcttggcttagttactagttcgaatttaatacaaatttatattttttgggaattagttggaatgtgttcgtatctattaataggtttttggtttacacgacctattgcagcaaatgcttgtcaaaaagcgtttgtgactaatcgtgtaggggattttggtttattattaggaattttaggtctttattggctaacgggcagtttcgaatttcgagatttgttcaaaatattcaataccttgacttatactaatgaagtccatcttttagttggaactgtatgtacttttttattatttgctggtgcagttgctaaatccgcccaatttccccttcatgtatggttacctgatgctatggaggggcctactcctatttcggctcttatacatgctgctactatggtagcagcggggatttttcttgtcgctcgactttttcctcttttgatagtcatcccctccatactaaacctaatcgctttaataggtataataacagtactattaggagctactnnngctcttgctcaaaaagacattaacaggaatatatttatgcacttgtccatgattcgggttttgctttaaacgggcctattttgttgtcctaactaaaggttatgacacaaactacagtttactagttgtaaaacgtttagttattcgaatgtatcaacagacttttttgattctttctgttaatgattctaacaaaaacgactttcttgggcacaagaaaaatttgtattctcaacagatctcagaggggtttgcagctattgcggaaattccattttctatgcgattaatatcttccctagaaggaaaagaacgcaaaaaatctcaaaatgtacgaccaattcattcaacgtttccttttttagaggacaaatttttacgtttaagttttgtgttagatatattgatacctcaccctgtccatctggaaatcttagttcaaactattcggtactgggtaaaagatacctcctgtttgcatttattacgattctttctttatgagtattgtaatagtgttattactctaaagagatctgtttccaatttttcaaaaaaaaagaatcaaagatttttattgttcctatataattcccatgngngggaatgcgaattcatcttcgtttttctccgcaaccaatcctctcatttacgaatcttacagagcctttcttgcgcgagtttatttctacctaaaggtagaaaattttgtaaaagtatttactaactttcaaattcagagaaaccctggtaaaaaaaaatgggcaatcctgagccaactccttctttccaaaaggaaaaaaaaggataggtgcagagactcaatggaagctgttctaacaaatggagttggcgatcttgcgtataagaattcttccatcgaaattccaaaaaggatgaagaataaacctagacgcatacgtacttaaaaattaaatgaaaaaatgacgacccaaatcttattttatgactatgaaaaggcggaagaattgttgtgaatcgatttttagtttaagaaagaatcgaatattcgttttagtaaattatttattccccagtcggatagatctttcgaaaacccgacccattggatgagaatgaagatagagtcccattctacgtgtcaatcctgacaacaatgaaatttatagtaagaggaaaatccgtcgactttaaaaatcgtgagggttcaagtccctctataaaaaaaactttga
			ttttctaactaataatcctctttttttgttaacttaggtctcttcctcatttactcttacaaagggatacgagcagaaaagtttttctcttatcacaagtcttgtgatgtatgatgtaaatgtgagcagctttgagcaaggagtactctatttgaatgattcccaatacatataagtactcgtactaagacttacataaaaagtcttcaagatacaggaaattacgggacctagataagactttgtaataccctttaattgacatagaccccagttttttagtaaaatgagtagatggtgcgaacctgcgtagcagaaagacccgcgaacacgttnccaacccaaccccggcgcggattgcgcagcgcgccccgccccggtcctccggcggcgcggcgtcgtgtcgtaacaaaacgactctcggcaacggatatctcggctctcgcatcgatgaagaacgtagcgaaatgcgatacttggtgtgaattgcagaatcccgtgaaccatcgagtctttgaacgcaagttaagccctcgtggccagggcacgtctgtctgggcgtcacgcaccgcgtcgcccccgggatcggggcggagactggccccccgcgctcgggcgcggccggcctaaacgcagaccccgcggccgcgaaacggcgcgacgacccgagcggcccgt
		</sequence>
		<sequence>
			<taxon idref="Bistorta_tenuicaulis_"/>
			ttgagtctagttatgcttttttcaatgaacttgtctattcaacaaataaatagcaattctatctaccaatctgtatggtcttggaccatcaataatgatttttctttagagttcggttacttggttgatccgcttacttctattatgtcaatgttaatcactactgttggtattctagttattatttatagtgacagttatatgtctcatgatcaaggatatttaagattctttgcttatctgagttttttcaatacttctatgcttggcttagttacaagttcgaatttactacaaatttatattttttgggaattaattggaatgtgctcgtatctattaataggtttttggtttacacgacctattgcagcaaatgcttgtcaaaaagcgtttgtaactaat-----------------------------------------------------------------------------------------------------------------------------------------------------------------------------------------------------------------------------------------------------------------------------------------------------------------------------------------------------------------------------------------------------------------??????????????????????????????????????????????????????????????????????????????????????????????????????????????????????????????????????????????????????????????????????????????????????????????????????????????????????????????????????????????????????????????????????????????????????????????????????????????????????????????????????????????????????????????????????????????????????????????????????????????????????????????????????????????????????????????????????????????????????????????????????????????????????????????????????????????????????????????????????????????????????????????????????????????????????????????????????????????????????????????????????????????????????????????????????????????????????????????????????????????????????????????????????????????????????????????????????????????????????????????????????????????????????????????????????????????????????????????????????????????????????????????????????????????????????????????????????????????????????????????????????????????????????????????????????????????????????????????????????????????????????????????????????????????????????????????????????????????????????????????????????????????????????????????????????????????????????????????????????????
			????????????????????????????????????????????????????????????????????????????????????????????????????????????????????????????????????????????????????????????????????????????????????????????????????????????????????????????????????????????????????????????????????????????????????????????????????????????-----------------------------------accaancgaaccccggcgcggattgcgcagcgcgccgccactcggtaatccggtg--gcggcggcgtgtcgtaactgaacgactctcggcaacggatatctcggctctcgcatcgatgaagaacgtagcgaaatgcgatacttggtgtgaattgcagaatcccgtgaaccatcgagtctttgaacgcaagttaagccttagggccgagggcacgtctgcatgggcgtcacgcacagcgtcgcccccgggcgtggggcggattctggccccccgtgtgcgcncgcggtcggcctaaaatcagaccccgtggccgcgaaatgccgcgacgacttccgtggccctn
		</sequence>
		<sequence>
			<taxon idref="Brunnichia_ovata_"/>
			ttaagtatagttatgattttttcaatgaaattgtctattcagcaaataaatagcagttctatctatcaatctgtatggtcttggaccatcaataatgatttttctttagagttcggttacttggttgatccacttacttctattatgtcaatgttaatcactactgttgggattctagttattatttatagtgacaattatatgtctcatgatcaaggatatttgagatttttcgcttatctgagttttttcactacttctatgcttggcttagttactagttcgaatttaatacaaatttatattttttgggaattagttggaatgtgttcgtatctattaataggtttttggtttacacgacctattgcagcaaatgcttgtcaaaaagcgtttgtgactaatcgtgtaggggattttggtttattattaggaattttaggtctttattggctaacgggcagtttcgaatttcgagatttgttcaaaatattcaataccttgacttatactaatgaagtccatcttttagttggaactgtatgtacttttttattatttgctggtgcagttgctaaatccgcccaatttccccttcatgtatggttacctgatgctatggaggggcctactcctatttcggctcttatacatgctgctactatggtagcagcggggatttttcttgtcgctcgactttttcctcttttgatagtcatcccctccatactaaacctaatcgctttaataggtataataacagtactattaggagctactttagctcttgctcaaaaagacattaa----------------------------------------------------------------------------------------------------------------------------------------------------------------------------------------------------------------------------------------------------------------------------------------------------------------------------------------------------------------------tttaaattatgtgttagatatattgatacctcaccctgtccatctggaaatcttggttcaaactattcgttactgggtaaaagatacctcctgtttgcatttattacgattctttctttatgagtattgtaataatgttattactctaaagaaatctgtttcaaatttttcaaaaaaaaataatcaaagatttttattgttcctatataattcccatgtgtgtgaatgcgaattcatcttcgtttttctccgcacccaatcctctcatttacgaatcctccggagcctttcttgcacgagtctatttctacgtaaagctagaacatcttgtaaaagtatttact????????????????????????????????????????????????????????????????????????????????????????????????????????????????????????????????????????????????????????????????????????????????????????????????????????????????????????????????????????????????????????????????????????????????????????????????????????????????????????????????????????????????????????????????????????????????????????????????????????????????????????????????????????????????????????????????????????????????????????????????????????????
			????????????????????????????????????????????????????????????????????????????????????????????????????????????????????????????????????????????????????????????????????????????????????????????????????????????????????????????????????????????????????????????????????????????????????????????????????????????gaaacctgcggagcagaacgacccgcgaactcgttaccaa-cgaaccccggcgcggattgcgcagcgcgtcccgcctcggtcgtccgagggcgcgacgacgtgttgtaacaaaacgactctcggcaacggatatctcggctctcgcatcgatgaagaacgtagcgaaatgcgatacttggtgtgaattgcagaatcccgtgaaccatcgagtctttgaacgcaagttaagccgttcggccaagggcacgtctgcctgggcgtcacccgtcgcgttgcccccgaggagggggcggatgttggcctcccgtgtgcgtgcgcggccggcctaaatgcggagctcgtggacacgg-acgccgcgacgagtcccagcgtccaa
		</sequence>
		<sequence>
			<taxon idref="Calligonum_aphyllum_"/>
			ttaagtatagttatgattttttcaatgaaattgtctattcagcaaataaatagcagttctatctatcaatctgtatggtcttggaccatcaataatgatttttctttagagttcggttacttggttgatccacttacttctattatgtcaatgttaatcactactgttggtattctagttcttatttatagtgacaattatatgtctcatgatcaaggatatttgagattctttgcttatctgagttttttcaatacttctatgcttggcttagttactagttcgaatttaatacaaatttatattttttgggaattagttggaatgtgttcgtacctattaataggtttttggtttacacgacctgttgcagcaaatgcttgccaaaaagcgtttgtgactaatcgtgtaggggattttggtttattattaggaattttaggtctttattggctaacaggcagttttgaatttcgagatttgtttgaaatattcaataccttgatttataataatgaaatccattttttagttggaactttatgtactttcttattatttgctggtgcagttgccaaatccgcccaattcccccttcatgtatggttacctgatgctatggaggggcctactcctatttcggctcttatncatgctgccactatggtagctgcggggatttttcttgtcgctcgactttttcctcttttgatagtcatcccctccatactacatctaatcgcgttaataggtataataacagtacttttaggagctactttagctcttgcccaaaaagacantaacaggaatatatttatgcncttgtacatgatcaggatttaggtttaaacaggtccattttgttgtcaaaaaaaaaggttatgacacaaaatatagtttactagttgtgaaacgtttagttattcgaatgtatcaacagaattatttgattctttctgttaatgattctaacaaaaatgaatttcttgtgcccaagaaaaatttgtattctcaacaaatctcagagggatttgcagctattgcggaaattccattttctatgcgattacgatcttccctagaagcaaaagaactaaaaaaatctcaaaatttacgatcaattcattcaatatttccttttttagaggacaaatttttacgtttaaattatgtgttagatatattgatacctcaccctgtccatctggaaatcttggttcaaactattcgttacngggtaaaagatacctcctgcttgcatttattgcgattctttctttatgagtattttaatagngttattactctaaagaggtctgtttccaatttttcaaaaaaaacgaatcaaagattcttattgttcttatataattcccatgtgtgtgaatgcgaatccatcttcgtttttctccgcaaccaatcctctcatttacgaatcttacagancctttcttgcacgagtttatttctacctaaagttagaacattttgtaaaagtttttactaactttcaaattcagagaaaccctggaataaaaaaatgggcaatcctgagccaaatccttctttccaaaaggaaaaaaagggataggtgcagagactcaatggaagctgttctaacaaatggagttaacggtcttgcgtataagaattcttccatcgaaactccaaaaaggatgaagaataaacctatacgcatacatacgtaaaaaaagaaaatcttgatgacgacccgaattttgttttatgactatgaaaaaatggaagaattgttgtgaatcgattccaagttgaggaaagaatcgaatattcg-tttagtaaattatctagtccccagtctgatagatcttttgaagaaccgatccatcggatgagaatgaagatagagtcccattctacgtgtcaatcctgacaacaatgaaatttatagtaagaggaaaatccgtcgactttataaatcgtgagggttcaagtccctctataaaagatcatttga
			ttctctaactaattctcctctttttttgttaacttgggtctcttcctcatttactcttacaaaggtatccgagcagaaaagtgtttctcctatcacaagtcttgtgatgtatgatgtaaatgtgagtagcttggagcaaggagtactctatttgaatgattcccaatacat---attactcgtactaagacttacatacaaagtcttc---atacagggaattccggggcctagataagactttgtaataccctttaattgacatagaccccagttttctagtaaaatgagtagatgatg??????????????????????????????????????????????????????????????????????????????????????????????????????????????????????????????????????????????????????????????????????????????????????????????????????????????????????????????????????????????????????????????????????????????????????????????????????????????????????????????????????????????????????????????????????????????????????????
		</sequence>
		<sequence>
			<taxon idref="Calligonum_junceum_"/>
			ttaagtatagttatggttttttcaatgaaattgtctattcagcaaataaatagcagttctatctatcaatctgtatggtcttggaccatcaataatgatttttctttagagttcggttacttggttgatccacttacttctattatgtcaatgttaatcactactgttggtattctagttcttatttatagngacaattatatgtctcatgatcaaggatatttganattctttgcttatctgagttttttcaatacttctatgcttggcttagttactagttcgaatttaatacaaatttatattttttgggaattagttggaatgtgttcgtatctattaataggtttttggtttacacgacctgttgcagcaaatgcttgtcaaaaagcgtttgtgactaatcgtgtangggattttggtttattattaggaattttaggtctttattggctaacaggcagttttgaatttcgagatttgttcnaaatattcnataccttaatttataataatgaaatccattttttagttggaactttatgtactttcttattatttgctggtgcagttgccaaatccgcccaattccccc-------------------------------------------------------------------------------------------------------------------------------------------------------------------------------------------------------------------caggaatatatttatgcncttgtacatgatcaggatttaggtttaaacaggtccnttttgttgtcaaaaaaaaaggttatgacacaaaatatagtttactagttgtgaaacgtttagttattcgaatgtatcaacagaattatttgattctttctgttaatgattctaacaaaaatgaatttcttgtgcccaagaaaaatttgtattctcaacaaatctcagagggatttgcagctattgcggaaattccattttctatgcgattacgatcttccctagaagcaaaagaactaaaaaaatctcaaaatttacgatcaattcattcaatatttccttttttagaggacaaatttttacgtttaaattatgtgttagatatattgatacctcnccctgtccatctggaaatcttggttcaaactattcgttactgggtaaaagatacctcctgcttgcatttattgcgattctttctttatgagtattttaatagtgttattactctaaagaggtctgtttccaatttttcaaaaaaaacgaatcaaagattcttattgttcttatataattcccatgtgtgtgaatgcgaatccatcttcgtttttctccgcaaccaatcctctcatttacgaatcttacagagcctttcttgcacgagtttatttctacctaaagttagaacattttgtaaaagtttttact---------attcagagaaaccctggaataaaaaaatgggcaatcctgagccaactccttctttccaaaaggaaaaaaagggataggtgcagagactcaatggaagctgttctaacaaatggagttaacggtcttgcgtataagaattcttccatcgaaactccaaaaaggatgaagaataaacctatacgcatacatacgtaaaaaaagaaaatcttgatgacgacccgaattttgttttatgactatgaaaaaatggaagaattgttgtgaatcgattccaagttgaggaaagaatcgaatattcg-tttagtaaattatctagtccccagtctgatagatcttttgaagaaccgatccatcggatgagaatgaagatagagtcccattctacgtgtcaatcctgacaacaatgaaatttatagtaagaggaaaatccgtcgactttataaatcgtgagggttcaagtccctctataaaagatcatttga
			ttctctaactaattctcctctttttttgttaacttgggtctcttcctcatttactcttacaaaggtatccgagcagaaaagtgtttctcctatcacaagtcttgtgatgtatgatgtaaatgtgagtagcttggagcaaggagtactctatttgaatgattcccaatacat---attactcgtactaagacttacatacaaagtcttc---atacagggaattccggggcctagataagactttgtaataccctttaattgacatagaccccagttttctagtaaaatgagtagatgatg??????????????????????????????????????????????????????????????????????????????????????????????????????????????????????????????????????????????????????????????????????????????????????????????????????????????????????????????????????????????????????????????????????????????????????????????????????????????????????????????????????????????????????????????????????????????????????????
		</sequence>
		<sequence>
			<taxon idref="Chorizanthe_brevicornu_"/>
			ttaagtatagttatgattttttcaatgaaattttctattcagcaaattaatagcagttctatctatcaatctgtatggtcttggaccatcaataatgatttttctttagagttcggttacttggttgatccacttacttctattatgtcaatgttaataactactgttgggattctagttcttatttatagtgacagttatatgtctcatgaccaaggatatttgagattttttgcttatctgagttttttcaatacttcgatgcttggcttagttactagttcgaatttaatacaaatttatattttttgggaattagttggaatgtgttcgtatctattaataggtttttggtttacacgacctattgcagcaaatgcctgtcaaaaagcgtttgtaaccaatcgggtaggggattttggtttattattaggaattttaggtctttattggctaacgggcagtttcgaatttcgagatttgttcaaaatattcaataccctgacttataataatgaagtccatcttttagttggaactgtatgtactttcttattatttgctggtgcagttgccaaatccgcccaatttccccttcatgtatggttacctgatgctatggaggggcctactcctatttccgcgcttatacatgctgctactatggtagcagcggggatttttcttgtcgctcggctttttcctctttttagagtcatcccccccatactaaatctaatcgctttaataggtataataacaatactattgggagctactttagctcttgctcaaaaagacattaacaggaatatatttatgcacttgtccatgatcaggatttaggtttcaataggcccatttcttttncacaaaaaagggttatgacaaaaaatacagtttactagttggaaaacgtttagttattcgaatgtatcaacagaatcatttgattctttctgttaatgattctaacaaaaatgaatttcttgggcacaagaaaaatttgtattctcaacggatctcagagggatttgnagctattgcggaaattccattttctctgcgattaatatcttccctagaggaaaaagaactaaaaaaatatcaaaatttacgatcaattcattcactatttccgtttttagaggacaaattttcacgtttaaattatgtgttagatatattgatacctcaccctgtccatctggaaatcgtggntcaaactattcgttattgggtaaaagatacttcctgtttgcatttattacgattctttctttatgagtattgtaataatgttattactctnaagaaatctgtttcaaatttctcaaaaaaaaagaatcaaagattcgtag---------------------------------------------------------------------------------------------------------------------------------------------------????????????????????????????????????????????????????????????????????????????????????????????????????????????????????????????????????????????????????????????????????????????????????????????????????????????????????????????????????????????????????????????????????????????????????????????????????????????????????????????????????????????????????????????????????????????????????????????????????????????????????????????????????????????????????????????????????????????????????????????????????????????
			????????????????????????????????????????????????????????????????????????????????????????????????????????????????????????????????????????????????????????????????????????????????????????????????????????????????????????????????????????????????????????????????????????????????????????????????????????????gaaacctgcacagcagaacgacccgcgaacccgttagtacccaaacaccggcgcgggttgcgcaccgcgtcccgccccgggcgaccgggcgcgcgagggcgcgtcgaaacaaaacgactctcggcaacggatatctcggctctcgcatcgatgaagaacgtagcgaaatgcgatacttggtgtgaattgcagaatcccgtgaaccatcgagtctttgaacgcaagttaagccatccggccgagggcacgtctgcctgggcgtcacgcatcgcgtcgcccccgagagaggggcggattatggccccccgtgcgcccgcgcggccggcctaaacacggagcccgcggacgcga-gcgccgcgacgtcaggagcgtccccg
		</sequence>
		<sequence>
			<taxon idref="Coccoloba_swartzii_"/>
			ttaagtatagttatgattttttcaatgaaattgtctattcagcaaataaatagcagttctatctatcaatttgtatggtcttggaccatcaataatgatttttctttagagttcggttacttggttgatccacttacttctattatgtcaatgttaatcactactgttgggattctagttcttatttatagtgacaattatatgtctcatgatcaaggatatttgagattttttgcttatctgagttttttcaatacttctatgcttggcttagttactagttcgaatttaatacaaatttatattttttgggaattagttggaatgtgttcgtatctattaataggtttttggtttacacgacctattgcagcaaatgcttgtcaaaaagcgtttgtgactaatcgtgtaggggattttggtttattattaggaattttaggtctttattggctaacgggcagtttcgaatttcgagatttgttcaaaatattcaatactttgacttatactaatgaagtccatcttttagttggaactgtatgtactttcttattatttgctggtgcagttgccaaatccgcccaatttccccttcatgtatggttacctgatgctatggaggggcctactcctatttcggctcttatacatgctgctactatggtagcagcggggatttttcttgtcgctcgactttttcctcttttgatagtcatcccctccatactaaatctaatcgctttaataggtataataacagtactattaggagctactttagctcttgctcaaaaagacattaacaggaatatatttatgcacttgtacatgatcaggatttaggtttaaataggtccatttttttttcacaaaaaggggttatgacacaaaatacagtttactagttgtaaaacgtttagttattcgaatgtatcaacagaatcatttgattctttctgttaatgattctaacaaaaatgaatttcttgggcacaagaaaaatttgtattctcaacggatctcagagggatttgcagctattgcggaaattccattttctctgcgattaatatcttccctagaaggaaaagaactaaaaaaatctcaaaatttacggtcaattcattcaatatttccttttttagaggacaaattttcacgtttaaattatgtgttagatatattgatacctcaccctgtccatctggaaatcttggttcaaactattcgttactgggtaaaagatacctcctgtttgcatttattacgattctttctttatgagtattgtaataatgttattactctaaagaaatccgtttcaaatttttcaaaaaaaaagaatcaaagattattattgttcctatataattcccatgtgtgtgaatgcgaatccatctttgtttttctccgcaaccaatcctctcatttacgaatcctccggagcctttcttgcacgagtctatttctacgtaaagctagaacatcttgtaaaagtatttact????????????????????????????????????????????????????????????????????????????????????????????????????????????????????????????????????????????????????????????????????????????????????????????????????????????????????????????????????????????????????????????????????????????????????????????????????????????????????????????????????????????????????????????????????????????????????????????????????????????????????????????????????????????????????????????????????????????????????????????????????????????
			??????????????????????????????????????????????????????????????????????????????????????????????????????????????????????????????????????????????????????????????????????????????????????????????????????????????????????????????????????????????????????????????????????????????????????????????????????????????????????????????????????????????????????????????????????????????????????????????????????????????????????????????????????????????????????????????????????????????????????????????????????????????????????????????????????????????????????????????????????????????????????????????????????????????????????????????????????????????????????????????????????????????????????????????????????
		</sequence>
		<sequence>
			<taxon idref="Dedeckera_eurekensis_"/>
			ttaagtatagttatgattttttcaatgaaattttctattcagcaaatgaatagcagttctatctatcaatctgtatggtcttggaccatcaataatgatttttctttagagttcggttacttggttgatccacttacttctattatgtcaatgttaataactactgttgggattctagttcttatttatagtgacagttatatgtctcatgatcaaggatatttgagattttttgcttatcttagttttttcaatactgcgatgcttggcttagttactagttcgaatttaatacaaatttatattttttgggaattagttggaatgtgttcgtatctattaataggtttttggtttacacgacctattgcagcaaatgcctgtcaaaaagcgtttgtaaccaatcgtgtaggggattttggtttattattaggaattttaggtctttattggctaacgggcagtttcgaatttcgagatttgttcaaaatattcaataccctgacttataataatgaagtccatcttttggttggaactgtatgtactttcttattatttgctggtgcagttgccaaatccgcccaatttccccttcatgtatggttacctgatgctatggaggggcctactcctatttctgcgcttatacatgctgctactatggtagcagcggggatttttcttgtcgctcggctttttcctctttttagagtcatcccccccatactaaatctaatcgctttaataggtataataacaatactattcggagctactttagctcttgctcaaaaagacattaacaggaatatatttatgcacttgtccatgatcaggatttaggtttcaataggcccatttcttttgcacaaaaaagggttatgacaaaagatacagtttactagttggaaaacgtttagttattcgaatgtatcaacagaatcatttgattctttctgttaatgattctaacaaaaatgaatttcttgggcacaagaaaaatttgtattctcaatggatctcagagggatttgcagctattgcggaaattccattttctctgcgattaatatcttccctagaggaaaaagaac-gaaaaaatatcaaaatttacgatcaattcattcactatttccgtttttagaggacaaattttcccgcttaaattatgtgttagatatattgatacctcaccctgtccatctggaaatcgtggttcaaactattcgttattgggtaaaagatacttcctgtttgcatttattacgattctttctttatgagtattgtaataatgttattactctcaagaaatatgtttcaaatttctcaaaaaaaaagaatcaaagattagtagtgttcctatataattcccatgtgtctaaatgngaatccatctttgtttttctccgcaaccaatcctctcatttacgaatcctccggaacctttcttgcacgagtctatttctacgtaaagctagaacatcttgtcaaagtattgact????????????????????????????????????????????????????????????????????????????????????????????????????????????????????????????????????????????????????????????????????????????????????????????????????????????????????????????????????????????????????????????????????????????????????????????????????????????????????????????????????????????????????????????????????????????????????????????????????????????????????????????????????????????????????????????????????????????????????????????????????????????
			????????????????????????????????????????????????????????????????????????????????????????????????????????????????????????????????????????????????????????????????????????????????????????????????????????????????????????????????????????????????????????????????????????????????????????????????????????????gaaacctgcacagcagaacgacccgcgaacttgttagtacccaaacaccggcgcgggttgcgcatcgcgactccccctgggcgaccgggtgcgcg---tcgtgtcgaaacaaaacgactctcggcaacggatatctcggctctcgcatcgatgaagaacgtagcgaaatgcgatacttggtgtgaattgcagaatcccgtgaaccatcgagtctttgaacgcaagttaagccatccggccgagggcacgtctgcctgggcgtcacgcatcgcgtcgcccccgagagaggggcggaatatggccccccgtgtgcgcgcgcggtcggcctaaacacggagcccgtggccgcga-gtgccgcgacgtccggagcgtactcg
		</sequence>
		<sequence>
			<taxon idref="Duma_coccoloboides_"/>
			------atagttatgattttttcaattaaattatctattcagcaaataaatagcagttctatctatcaagttgtatggtcttggaccatcaataatgatttttctttagagttcggttacttggttgatccacttacttctcttatgttaatgttaattactactgttggcattctagttcttatttatagtgacaattatatgtttcatgatcaaggatatttgagattctttgcttatctgagttttttcaatacttctatgcttggcttagttactagttcaaatttaatacaaatttatattttttgggaattagttggaatgtgttcgtatctattaataggtttttggtttacacgacctgctgcagcaaatgcttgtcaaaaggcatttgtaactaatcgggtaggggattttggtttattattaggcattttaggtctttattggctaacaggcagtttcgaatttcgcgatttgttcgaaatattcaataccttaatttataataacgaagtctattttttagttggaactgtatgtactttcttattatttgctggtgcagttgccaaatccgcccaattcccccttcatgtatggttaccggatgctatggaggggcctactcctatttcggctcttatacatgctgctactatggtagctgcggggatttttcttgtcgctcgcctttttcctcttttgatagtcattccctccatcctatatctaatcgctttaataggtatactaacagtacttttaggagccactttagctcttgcccaaaaagacattaacaggaatatatttatgcacttgtatatgattcgggttttgttttaaacgggcccgttttgttgtcctaaataaaggttatgacacaacctacagtttactagttgtaaaacgtttagttattcgaatgtatcaacagaattttttgattctttctgttaatgattctaccaaaaacgactttcttgggcacaagaaaaatttttattctcaacagatctcagaggggtttgcagctattgcggaaattccattttctatgcgattaatatctgccctagaaggaaaagaactaaaaaaatctcaaaatttacgaccaattcactcaacatttccttttttagaggacaaatttttacgtttaagctttgtgttagatatattgatacctcatcctgtccatctggaaatcttggttcaaattattcggtactgggtacaagatacctcctgtttgcatttattacgattatttctttatgagtattgtaatagtgttattactgtaaagagatctgtttccaacttttcaaaaaaaaagaatcaaagattcttattgttcctatataattcctatgtgtgtgaatgcgaatccatcttcgtttttctccgcaaccaatcctctcgtttacgaatcttacagagcctttcttgcacgagtttatttctacctaaagttagaacattttgtaaaagta-ttactaactttcaaattcagagaaaccctggaataaaaaaatgggcaatcctgagccaactccttctttccaaaaggaaaaaaaaggataggtgcagagactcaatggaagctgttctaacaaatggagttgacggtcttgcgtataagaattcttccatcgaaattctaaaaaggatgaagaataaacctagacgcatacatacttaaaatgaaaaaatattgatgacgacccaaatcttattttatgactatgaaaaggtggaagaattgttgtgaatcgattcaaagtttaagaaagaatcgaatattcgttttagtaaattatttattccccagtcggatagatcttttgaaaacccgacccatcggatgagaatgaagatagagtcccattctacgtgtcaatcctgacaacaatgaaatttatagtaagaggaaaatccgtcgactttaaaaatcgtgagggttcaagtccctctataaaagatcctttga
			ttctctaactaattatcctctttttttgttaacttgggtctcttccggatttactcttacaaaggcatacgaacagaaaagtttttcgcttatcacaagtcttgtgatgtatgatgtaaatgtgagcagctttgagcaaggggtactctatttgaattattcccaatacatatcattactcgtattcagacttacataaaaagtcttcaagatacaggaaattccgggacctagataagactttgtaataccctttaattgacatagaccccagttttctactaaaatgagtagatgctggaaacctgcggagcagaaagacatgtgtacacgttacgaatacccctccggcgcggatcgcgtagggcgtccctcgtgggtccccaggtgtggtgatgttgtgtcgtaatagaacgactctcggcaacggatatctcggctctcgcatcgatgaagaacgtagcgaaatgcgatacttggtgtgaattgcagaatcccgtgaaccatcgagactttgaacgcaagttaaactctcatggccaaggcacgtctgtctgggcgtcatgcaccgcatagcccccggggctggggcggagactggccccccgtgcgcatgcgcggtcggcctaaacgtagaccccttggccgtggagcggtgtgacgacatgagcgtccctt
		</sequence>
		<sequence>
			<taxon idref="Duma_florulenta_"/>
			tt-actatagttatgattttttcaattaaattatctattcagcaaataaatagcagttctatctatcaagttgtatggtcttggaccatcaataatgatttttctttagagttcggttacttggttgatccacttacttctattatgttaatgttaattactactgttggtattctagttcttatttatagtgacaattatatgtttcatgatcaaggatatttgagattctttgcttatctgagttttttcaatacttctatgcttggcttagttactagttcaaatttaatacaaatttatattttttgggaattagttggaatgtgttcgtatctattaataggtttttggtttacacgacctgctgcagcaaatgcttgtcaaaaggcatttgtaactaatcgtgtaggggattttggtttattattaggcattttaggtctttattggctaacaggcagtttcgaatttcgcgatttgttcgaaatatttaataccttaatttataataacgaagtctattttttagttggaactgtatgtactttcttattatttgttggtgcagttgccaaatccgcccaattcccccttcatgtatggttaccggatgctatggaggggcctactcctatttcggctcttatacatgctgctactatggtagcagcggggatttttcttgtcgctcgcctttttcctcttttgatagtcattccctctatcctacatctaatcgctttaataggtataataacagtacttttaggagccactttagctcttgcccaaaaagacattaacaggaatatatttatgcacttgtatatgattcgggttttgttttaaacgggcccgttttgttgtcctaaataaaggttatgacacaaactacagtttactagttgtaaaacgtttagttattcgaatgtatcaacaggattttttgattctttctgttaatgattctaccaaaaacgactttcttgtgcacaagaaaaatttttattctcaacagatctcagaggggtttgcagctattgcggaaattccattttctatgcgattaatatctgccctagaaggaaaagaactaaaaaaatctcaaaatttacgaccaattcattcaacatttccttttttagaggacaaatttttacgtttaagttttgtgttagatatattgatacctcaccctgtccatctggaaatcttggttcaaactattcggtactgggtaaaagatacctcctgtttgcatttattacgattatttctttatgagtattgtaatagtgttattactgtaaagagatctgtttccaacttttcaaaaaaaaagaatcaaagattcttattgttcctatataattcctatgtgtgtgaatgcgaatccatcttcgtttttctccgcaaccaatcctctcgtttacgaatcttacagagcctttcttgcacgagtttatttctacctaaagttagaacattttgtaaaagtatttactaactttcaaattcagagaaaccctggaataaaaaaatgggcaatcctgagccaactccttctttccaaaagtaaaaaaaaggataggtgcagagactcaatggaagctgttctaacaaatggagttgacggtcttgcgtataagaattcttccatcgaaattccaaaaaggatgaagaataaacctagacgcatacatacttaaaatgaaaaaatattgatgacgacccaaatcttattttatgactatgaaaaggtggaagaattgttgtgaatcgattcaaagtttaagaaagaatcgaatattcgttttagtaaattatttattccccagtcggatagatcttttgaaaacccgacccatcggatgagaatgaagatagagtcccattctacgtgtcaatcctgacaacaatgaaatttatagtaagaggaaaatccgtcgactttaaagatcgtgagggttcaagtccctctataaaagatcctttga
			ttctctaactaattatcctctttttttgttaacttgggtttcttccgcatttactcttacaaaggcatccgagcagaaaagtttttcgcttatcacaagtcttgtgatgtatgatgtaaatgtgagcagctttgagcaaggggtactctatttgaatgattcccaatacatatcattactcgtactcagacttacataaaaagtcttcaagatacaggaaattccgggacctagataagactttgtaataccctttaattgacatagaccccagttttctagtaaaatgagtagatgctggaaacctgcggagcagacagacccgcgaacacgttacgaacaaacccccggcgcggaccgcgcagcgcgtcccgcgccggccccccggcgcggcgacgccgtgtcgtaacagaacgactctcggcaacggatatctcggctctcgcatcgatgaagaacgtagcgaaatgcgatacttggtgtgaattgcagaatcccgtgaaccatcgagtctttgaacgcaagttaagccctcgtggccagggcacgtctgtctgggcgtcacgcaccgcgtcgcccccggggccggggcggagaatggccccccgtgcgcgcgcgcggccggcctaaacgcagaccccgcggccgtgaaacggcgcgacgacccgagcggccccc
		</sequence>
		<sequence>
			<taxon idref="Duma_horrida_"/>
			tt-aatatagttatgattttttcaattaaattatctattcagcaaataaatagcagttctatctatcaagttgtatggtcttggaccatcaataatgatttttctttagagttcggttacttggttgatccacttacttctcttatgttaatgttaattactactgttggtattctagttcttatttatagtgacaattatatgtttcatgatcaaggatatttgagattctttgcttatctgagttttttcaatacttctatgctgggcttagttactagttcaaatttaatacaaatttatattttttgggaattagttggaatgtgttcgtatctattaataggtttttggtttacacgacctgctgcagcaaatgcttgtcaaaaggcatttgtaactaatcggataggggattttggtttattattaggcattttaggtctttattggctaacaggcagtttcgaatttcgcgatttgttcgaaatattcaataccttaatttataataacgaagtctattttttagttggaactgtatgtactttcttattatttgctggtgcagttgccaaatccgcccaattcccccttcatgtatggttaccggatgctatggaggggcctactcctatttcggctcttatacatgctgctactatggtagctgcggggatttttcttgtcgctcgcctttttcctcttttgatagtcattccctccatcctatatctaatcgctttaataggtatactaacagtacttttaggagccactttagctcttgcccaaaaagacattaacaggaatatatttatgcacttgtatatgattcgggttttgttttaaacgggcccgttttgttgtcctaaataaaggttatgacacaaactacagtttactagttgtaaaacgtttagttattcgaatgtatcaacagaattttttgattctttctgttaatgattctaccaaaaacgactttcttgggcacaagaaacatttttattctcaacagatctcagaggggtttgcagctattgcggaaattccattttctatgcgattaatatctgccctagaaggaaaagaactcaaaaaatctcaaaatttacgaccaattcactcaacatttccttttttagaggacaaatttttacgtttaaggtttgtgttagatatattgatacctcatcctgtccatctggaaatcttggttcaaattattcggtactgggtacaagatacctcctgtttgcatttattacgattatttctttatgagtattgtaatagtgttattactgtaaagagatctgtttccaacttttcaaaaaaaaagaatcaaagattcttattgttcctatataattcctatgtgtgtgaatgcgaatccatcttcgtttttctccgcaaccaatcctctcgtttacgaatcttacagagcctttcttgcacgagtttatttctacctaaagttagaacattttgtaaaagtattt-ttaactttcaaattcagagaaaccctggaataaaaaaatgggcaatcctgagccaactccttctttccaaaaggaaaaaaaaggataggtgcagagactcaatggaagctgttctaacaaatggagttgacggtcttgcgtataagaattcttccrtcgaaattctaaaaaggatgaagaataaacctagacgcatacatacttaaaatgaaaaaatattgatgacgacccaaatctgattttatgactatgaaaaggtggcagaattgttgtgaatcgattcaaagtttaagaaagaatcgaatattcgttttagtaaattatttattccccagtcggatagatcttttgaaaacccgacccatcggatgagaatgaagatagagtcccattctacgtgtcaatcctgacaacaatgaaatttatagtaagaggaaaatccgtcgactttaaaaatcgtgagggttcaagtccctctataaaagatcctttga
			ttctctaactaattatcctctttttttgttaacttgggtctcttccgcatttactcttacaaaggcatacgagcagaaaagtttttcgcttatcacaagtcttgtgatgtatgatgtaaatgtgagcagctttgagcaaggggtactctatttgaattattcccaatacatatcattactcgtattcagacttacataaaaagtcttcaagatacaggaaattccgggacctagataagactttgtaataccctttaattgacatagaccccagttttctactaaaatgagtagatgctggaaacttgcggagcagaaagacacgtgaacacgttacgaacacccctccggcgcggatcgcgtagggcgtcccgcgtcggtcccccggcgtggcgacgttgcgtcgtaatagaacgactctcggcaacggatatctcggctctcgcatcgatgaagaacgtagcgaaatgcgatacttggtgtgaattgcagaatcccgtgaaccatcgagtctttgaacgcaagttaagccctcgtggccagggcacgtctgtctgggcatcacgcaccgcatcgcccccggggccggggcggagactggccccccgtgcgcgcgcacggccggcctaaacacagaccccgtggccgtgaagcggcgtgacgacgcgagcggccctc
		</sequence>
		<sequence>
			<taxon idref="Emex_spinosa_"/>
			ttaagtatagttatgattttttcaataaaattgtctattcagcaaataaatagcagttctatgtatcaatctgtatggtcttggaccatcactaatgatttttctttagaatttggttacttggttgatccgcttacttctattatgtcactcttaatcactactgttggtattctagttcttatttatagtgacagttatatgtctcatgatcaaggatatttgagattctttgcttatctgagttttttcaatacttctatgcttggcttagttactagttcgaatttaatacaaatttattttttttgggaattagttggaatgtgttcgtatctattaataggtttttggtttacacnacctgttgcancaaatgcttgtcaaaaagcgtttgtgactaaccgtgtaggggattttggtttattattaggaatcttaggtctttattggctcacagggagtttcgaatttcgagatttgttcgaaatattcaataccttgatttataacaatgaagtttattttttagttggaactatatgtactttcttattatttgctggtgcagttgccaaatccgcccaattcccccttcatgtatggttacctgatgctatggaagggcctactcctatttcggctcttatacatgctgctactatggtagctgcggggatttttcttgtcgctcgactttttcctcttttgatagtaaccccctacatactacatctaatcgctttgataggtataataacagtaattttaggagctactttagctcttgcccaaaaagacattaa-----------------------------------------------------------------------------------------------------------------------------------------------------------------------------------------------------------------------------------------------------------------------------------------------------------------------------------------------------------------------ttaaattatgtgttagatatattgatacctcaccctatccatttggaaatcttggttcaaactattcgttactgggtacaagatacctcttgtttgcatttattacgattatttctttatgagtattgtaatag---tttgactctaaagaggtctgtttccgatttttcaaaaaataagaatcaaagattcttattgttcctatataattcctacgtatgtgaatgcgaatctatcttcgtttttctccgcaaccaatcctctcatttacgaatcttacggagcatttcttgcacgagtttatttctacctaaagttagaaccttttgtaaaagtatttact????????????????????????????????????????????????????????????????????????????????????????????????????????????????????????????????????????????????????????????????????????????????????????????????????????????????????????????????????????????????????????????????????????????????????????????????????????????????????????????????????????????????????????????????????????????????????????????????????????????????????????????????????????????????????????????????????????????????????????????????????????????
			????????????????????????????????????????????????????????????????????????????????????????????????????????????????????????????????????????????????????????????????????????????????????????????????????????????????????????????????????????????????????????????????????????????????????????????????????????????gaaacctgcgaagcagacagacccgtgaacctgttaccaacccaacaccggcgcggattgcgcagcgccccctggcccggtcctccggagccgcggcggcgtgtcgtacaagaacgactctcggcaacggatatctcggctctcgcatcgatgaagaacgtagcgaaatgcgatacttggtgtgaattgcagaatcccgtgaaccatcgagtctttgaacgcaagttaagccttctggccgagggcacgtctgtctgggcgtcacgcacagcgtcgcccccaggagctgggcggagactggccccccgtgtgcgcgcgcggccggcctaaacgcagaccccgcggccgcgagacggcgcgacgacctctgcggccgtc
		</sequence>
		<sequence>
			<taxon idref="Eriogonum_alatum_"/>
			ttaagtatagttatgattttttcaatgaaattttctattcagcaaataaatagcagttctatctatcaatctgtatggtcttggaccatcaataatgatttttctttagagttcggttacttggttgatccacttacttctattatgtcaatgttaataactactgttgggattctagttcttatttatagtgacagttatatgtctcatgatcaaggatatttgagattttttgcttatctgagttttttcaatacttcgatgcttggcttagttactagttcgaatttaatacaaatttatattttttgggaattagttggaatgtgttcgtatctattaataggtttttggtttacacgatctattgcagcaaatgcctgtcaaaaagcgtttgtaaccaatcgtgtaggggattttggtttattattaggaattttaggtctttattggctaacgggcagtttcgaatttcgagatttgttcaaaatattcaataccctgacttataataatgaagtccatcttttggttggaactgtatgtactttcttattatttgctggtgcagttgccaaatccgcccaatttccccttcatgtatggttacctgatgctatggaggggcctactcctatttccgcgcttatacatgctgctactatggtagcagcggggatttttcttgtcgctcggctttttcctctttttagagtcatcccccccatactaaatctaatcgctttaataggtataataacaatactattcggggctactttagctcttgctcaaaaagacattaacaggaatatatttatgcacttgtccatgatcaggatttaggtttcaataggcccatttctttttcacaaaaaagggttatgacaaaaaatccagtttactagttggaaaacgtttagttattcgaatgtatcaacagaatcatttgattctttctgttaatgattctaacaaaaatgaatttcttgggcacaagaaaaatttgtattctcaacggatctcagagggatttgtagctattgcggaaattccattttctctgcgattaatatcttccctagaggaaaaagaactaaaaaaatatcaaaatttacgatcaattcattcactatttccgtttttagaggacaaattttcccgtttaaattatgtgttagatatattgatacctcaccctgtccatctggaaatcgtggttcaaactattcgttattgggtaaaagatacttcctgtttgcatttattacgattctttctttatgagtattgtaatattgttattactctaaataaatctgtttcaaatttctcaaaaaaaaagaatcaaagattagtagtgttcctntataattcctatgtgtctaantgtgaatccatctttgtttttctccgcnaccaatcctctcatttacgaatcctccgtaacctttcttgcacgagtctatttctacgtaaagctagaacatcttgtaaaagta-tgact????????????????????????????????????????????????????????????????????????????????????????????????????????????????????????????????????????????????????????????????????????????????????????????????????????????????????????????????????????????????????????????????????????????????????????????????????????????????????????????????????????????????????????????????????????????????????????????????????????????????????????????????????????????????????????????????????????????????????????????????????????????
			????????????????????????????????????????????????????????????????????????????????????????????????????????????????????????????????????????????????????????????????????????????????????????????????????????????????????????????????????????????????????????????????????????????????????????????????????????????-----ctgc-aagcagaacgacccgcgaactcgttagaacccaaacaccggcgcgggttgcgcaccgcgtcccgccccgggcgaccgggcgtgcgaacgcgcgtcgaaacagaacgactctcggcaacggatatctcggctctcgcatcgatgaagaacgtagcgaaatgcgatacttggtgtgaattgcagaatcccgtgaaccatcgagtctttgaacgcaagttaagccatccggccgagggcacgtctgcctgggcgtcacgcatcgcgtcgcccccgggggaggggcggagtatggccccccgtgcgcgcgcgcggccggcctaaacacggagcccgtggccgcga-gcgccgcgacgtcagtagcgtacccg
		</sequence>
		<sequence>
			<taxon idref="Gilmania_luteola_"/>
			ttaagtatagttatgattttttcaattaaattgtctattcagcaaatgaatagcagttctanctatcaatctgtatggtcttggaccatcaataatgatttttctttagagttcggttacttggttgatccacttacttctattatgtcaatgttaataactactgttgggattctggttcttatttatagtgacagttatatgtctcatgatcaaggatatttgagattttttgcttatctgagttttttcaatacttcgatgcttggcttagttactagttcaaatttnnnacaaatttatattttttgggaattagttggaatgtgttcgtatctattaataggtttttggtttacacgacctattgcagcaaatgcttgtcaaaaagcgtttgtaaccaatcgtgtaggggattttggtttattattaggaattttaggtctttattggctaacgggcagtttcgaatttcgagatttgttcaaaatattcaataccctgacttatactaatgaagtccatcttttagttggaactgtatgtacttttttattatttgctggtgcagttgccaaatccgcccaatttccccttcatgtatggttacctgatgctatggaggggcctactcctatttccgctcttatacatgctgctactatggtagcagcggggatttttcttgtcgctcgactttttcctctttttatagtcatcccccccatactaaatctaatcgctttaataggtataataacaatactattaggagctactttagctcttgctcaaaaagacattaacaggaatatatttatgcacttgtacatgatcaggatttaggtttaaataggtccatttttttttcacaaaaaggggttatgacacaaaatacagtttactagttgtaaaacgtttagttattcgaatgtatcaacagaatcatttgattctttctgttaatgattctaacaaaaatgaatttcttgggcacaagaaaaatttgtattctcaacggatctcagagggatttgcagctattgcggaaattccattttctctgcgattaatatcttccctagaaggaaaagaactaaaaaaatctcaaaatttacgatcaattcattcaatatttccttttttagaggacaaattttcacgtttaaattatgtgttagatatattgatacctcaccctgtccatctggaaatcttggttcaaactattcgttactgggtaaaagatacctcctgtttgcatttattacgattctttctttatgagtattgtaataatgttattactctaaagaaatccgtttccaatttttcaaaaaaaaagaatcaaagattattattgttcctatataattcccatgtgtgtgaatgcgaatccatctttgtttttctccgcaaccaatcctctcatttacgaatcctccggagcctttcttgcacgagtctatttctacgtaaagctagaacatcttgtaaaagtatttact????????????????????????????????????????????????????????????????????????????????????????????????????????????????????????????????????????????????????????????????????????????????????????????????????????????????????????????????????????????????????????????????????????????????????????????????????????????????????????????????????????????????????????????????????????????????????????????????????????????????????????????????????????????????????????????????????????????????????????????????????????????
			????????????????????????????????????????????????????????????????????????????????????????????????????????????????????????????????????????????????????????????????????????????????????????????????????????????????????????????????????????????????????????????????????????????????????????????????????????????gaaacntgcacagcagaacgacccgcgaacccgttagaacccaaacaccggcgcgggttgcgcatcgcttccccccccgggcaaccgggtgcgcgaaggcgtgtcgaaacagaacgactctcggcaacggatatctcggctctcgcatcgatgaagaacgtagcgaaatgcgatacttggtgtgaattgcagaatcccgtgaaccatcgagtctttgaacgcaagttaagccattcggccgagggcacgtctgcctgggcgtcacgcatcgcgtcgcccccgagagaggggcggagtatggccccccgtgcgcgcgcgcggccggcccaaacacggagcccgtggccgcga-atgccgcgacgtcccgagcggacacg
		</sequence>
		<sequence>
			<taxon idref="Gymnopodium_floribundum_"/>
			ttaagtatagttatgattttttcaatgaaattgtctattcagcaaataaatagcagttctatctatcaatctgtatggtcttggaccatcaataatgatttttctttagagttcggttacttggttgatccacttacttctattatgtcaatgttaataactactgttgggattctagttcttatttatagtgacagttatatgtctcatgatcaaggatatttgagattttttgcttatctgagttttttcaatacttctatgcttggcttagttactagttcgaatttaatacaaatttatattttttgggaattagttggaatgtgttcgtatctattaataggtttttggtttacacgacctattgcagcaaatgcttgtcaaaaagcgtttgtgactaatcgtgtaggggattttggtttattattaggaattttaggtctttattggctaacgggcagtttcgaatttcgagatttgttcaaaatattcaataccctgacttatactaatgaagtccatcttttagttggaactgtatgtactttcttattatttgctggtgcagttgccaaatccgcccaatttccccttcatgtatggttacctgatgctatggaggggcctactcctatttcggctcttatacatgctgctactatggtagcagcggggatttttcttgtcgctcgactttttcctcttttgatagtaatcccctccatactaaatctaatcgctttaataggtataataacagtactattaggagctactttagctntt-----------------caggaatatatttatgcacttgtacatgatcaggatttaggtttaaataggtccattttttttymacaaataagggttatgacncaaaatacagtttactagttgtaaaacgtttagttattcgaatgtatcaacagaatcatttgattctttctgttaatgattctaacaaaaatgaatttnttgggcacaagaaaaatttgtattctcaacggatctcagagggatttgcagctattgcggaaattccattttctctgcgattaatatcttccctagaaggaaaanaactaaaaaaatctcaaaatttacgatcaattcattcaatatttccttttttagaggacaaattttcacgtttaaattatgtgttanatatattgatacctcaccctgtccatctggaaatcttggttcaaactattcgttactgggtaaaagatacttcctgtttgcatttattacgattctttctttatgagtattgtaataatgttattactctaaagaaatctgtttcaattttttcaaaaaaaaaaaatcaaagattattattgttcctatataattcccatgngngngaatgngaatccatctttgtttttctccgcaaccaatcctctcatttacgaatcctccggaacctttcttgcacgagtctatttctacgtaaagctagaacatcttgtcaaagtatttact????????????????????????????????????????????????????????????????????????????????????????????????????????????????????????????????????????????????????????????????????????????????????????????????????????????????????????????????????????????????????????????????????????????????????????????????????????????????????????????????????????????????????????????????????????????????????????????????????????????????????????????????????????????????????????????????????????????????????????????????????????????
			????????????????????????????????????????????????????????????????????????????????????????????????????????????????????????????????????????????????????????????????????????????????????????????????????????????????????????????????????????????????????????????????????????????????????????????????????????????gaaannngcaaggcagaacgacctgtgaactcgttaacaccctaacaccggcgcgggttgcgcatcgcgtcacatctcgggagaccgggggcgtgatggcgtgtcgaaacaaaacgactctcggcaacggatatctcggctctcgcatcgatgaagaacgtagcgaaatgcgatacttggtgtgaattgcagaatcccgtgaaccatcgagtctttgaacgcaagttaagccattcggccgagggcacgtctgcctgggcgtcacgcatcgcgtcgcccctgggtgaggggcggattgtggccccccgtgcgcgtgcgcggccggcctaaacacggagcccgtggccgnga-atgccgcgacgtcccaagcggacctc
		</sequence>
		<sequence>
			<taxon idref="Johanneshowellia_crateriorum_"/>
			ttaagtatagttatgattttttcaatgaaattttctattcagcaaatgaatagtagttctatctatcaatctgtatggtcttggaccatcaataatgatttttctttagagttcggttacttggttgatccacttacttctattatgtcaatgttaataactactgttgggattctagttcttatttatagtgacagttatatgtctcatgatcaaggatatttgagattttttgcttatctgagttttttcaatacttcgatgcttggcttagttactnnntcgaatttaatacaaatttatawtttttgggaattagttggaatgtgttcgtatctattaataggtttttggtttacacgacctattgcagcaaatgcctgtcaaaaagcgtttgtaaccaatcgtgtaggggattttggtttattattaggaattttaggtctttattggctaacgggcagtttcnaatttcgagatttgttcaaaatattcaataccctgacttataataatgaagtccatcttttggttggaactatatgtactttcttattatttgctggtgcagttgccaaatccgcccaatttccccttcatgtatggttacctgatgctatggaggggcctactcctatttctgcgcttatacatgctgctactatggtagcagcggggatttttcttgtcgctcggctttttcctctttttagaatcatcccccccatactaaatctaatcgctttaataggtataataacaatactattcggagctactttagctcttgctcaaaaagacattaacaggactatatttatgcacttgnccatgatcaggatttaggtttcaataggcccatttctttttcacnaaaaggggttatgacaaaaaatacagtttactaggtggaaaacgtttagttattcgaangnatcaacagaatcntttgattctttcngttaatgattctaacaaaantgaatttcttgggcacaagaaaaatttgtattctcaacggatctcagagggatttgtagctattgcggaantnccattttctctgcgatnaatatcttccctagaggaaaaagaactaaaaaaanatcaaaatttacgatcaattcattcnctatttccgtttttagaggacaaatttncccgtttaaattntgtgttagatatattgatacctcaccctgtccatctggaaatcgtggttcaaactattcgttatngggnaaaagatacttcctgtttgcatttnttacgattctttctntatgagnatngtaataatgttattactctaaagaaatctgtttcnaatttctcaaaaaanaagaatcanagatcagtagcgttcct--------------------------------------------------------------------------------------------------------------------------------------------????????????????????????????????????????????????????????????????????????????????????????????????????????????????????????????????????????????????????????????????????????????????????????????????????????????????????????????????????????????????????????????????????????????????????????????????????????????????????????????????????????????????????????????????????????????????????????????????????????????????????????????????????????????????????????????????????????????????????????????????????????????
			????????????????????????????????????????????????????????????????????????????????????????????????????????????????????????????????????????????????????????????????????????????????????????????????????????????????????????????????????????????????????????????????????????????????????????????????????????????gaaacctgcacagcagaacgacccgcgaactngttagtacccaaacaccggcgcgggttgcgcaccgcgtttccccccgagcaatcaggcgcgggactgcgtgttgaaactgaacgactctcggcaacggatatctcggctctcgcatcgatgaagaacgtagcgaaatgcgatacttggtgtgaattgcagaatcccgtgaaccatcgagtctttgaacgcaagttaagccatccggccgagggcacgtctgcctgggcgtcacgcatcgcgtcncccccgggggaggggcggagtatggccccccgtgcgcgcgcgcggccggcctaaatacggagcccgtggccgcga-gcgccgcgacgtccgcagcgtcctcg
		</sequence>
		<sequence>
			<taxon idref="Knorringia_sibirica_"/>
			ttnanngtagttttga-tttttcaatgaaattgtctattcagcaaataaatagtagttctatctatcaatctgtatggtcttggaccatcaataatgatttttctttagagttcggttacttggttgatccacttacttctattatgtcaatgttaattactactgttggtattctagttcttatttatagtgacaattatatgtctcatgatcaaggatatttgagattttttgcttatctgagttttttcaatacttctatgcttggcttagttactagttcaaatttaatacaaatttatattttttgggaattggttggaatgtgttcgtatctattaataggtttttggtttacacgacctgctgcagcaaatgcttgtcaaaaagcgtttgtaactaatcgtgtaggggattttggtttattattaggcattttaggtctttattggctaacaggcagtttcgaatttcgcgatttgttcgaaatattcaatacctttgtttataataacgaagttcattttttagttggaactgtatgtactttcttattatttattggtgcagttgccaaatccgcccaattcccccttcatgtatggctacctgatgcaatggaagggcctactcctatttcggctcttatacatgcagctactatggtagctgcggggatttttcttgtcgctcgactttttcctcttttaatagtaaccccctccatactacatctcatcgctttaataggtctaataacagtacttttaggagctactttagctcttgcccaaaaggacataagcaggaatatatttatgcacttgtacatgatcaagatttaggtttaaacgggccaattttgttgtcccgaatagaggttatgacacaaaatacagtttactaactgtaaaacgtttagttattcgaatgtatcaacaaaagttttttattctttctgttaatgattctaacaaaaatgactttcttgggcacaagaaaaatttgtattctcaacagatctcagaggggttttcggctattgcggaaattccattttctatgcgattaatatcttccctagaaggaaaagaactcaaaaaatctcaaaacttacgaccaattcattcaatatttccttttttagaggacaaatttttacgtttaaattatgtgttagatatattgatacctcaccccatccacctggaaatcttggttcaaactattcgttactgggtaaaagatacctcctgtttgcatttattacgattctttctgtatgagtattgtaatagtgttattactctaaagagatcggtttccaatttttcaaaaaaagagaatcaaagatttttattgttcctatataattcctatgtgtgtgaatgcgaatccctcttcgtttttctcagcaatcaatcctctcagttacgaatcttacggagcctttcttgcacgagtttctttctacctaaagttagaacattttgtaaaagtatttactaactttcaaattcagagaaaccctggaataaaaaaatgggcaatcctgagccaactccttcttttcaaaaggaaaaaaaaggataggtgcagagactcaatggaagctgttctaacaaatggagttgacggtcttgcgtagaagaattcgcccatcgaaactccaaaaaggatgaagaataaacctagacgcatacgtacttaaaatg-aaaaatattgatgacgacccgaatcttattttatgactatgaaaaagtggaagaattgttgtgaatcgattccaagttgaagaaagaatcgaatattcg-tttagtaaattatttattcccca-----------cttttgaagacccgatccaccggatgagaatgaagatagagtcccattctacgtgtcaatcctgacaacaatgaaatttatagtaagaggaaaatccgtcgactttaaaaatcgtgagggttcaagtccctctataaaaaagcgtttga
			ttctctaactaattatcctctttttttgttaacttgggtctcttcctcatttactcttacaaagggatccgagcagaaaagtttttctcttatcacaagtcttgtgatgtatgatgtaaatgtgagcagctttgagcaaggagtactctatttgaatgattcccaaaacatatcattactcgtactaagccttacaaaaaaagtcttcaagatacaggaaattccggggcctagataagactttgtaataccctttaattgacatagaccccagttttttagtaaaatgagtagacggtg----------------------------accccntcacaacacaaccccggcgcggattgcgcagcgcgccccggcccggtcctccgggcgtgcggcgtcgtgtcgtaacaaaacgactctcggcaacggatatctcggctctcgcatcgatgaagaacgtagcgaaatgcgatacttggtgtgaattgcagaatcccgtgaaccatcgagtctttgaacgcaagttaggcctc--ggccgagggcacgtctgtctgggcgtcacgcaccgcgtcgcccccgggatcggggcggagactggccccccgcgcgcgcgcgcggccggcccaaacgcagaccccgcggccgcgagacggcgcgacgacccgatcggccccg
		</sequence>
		<sequence>
			<taxon idref="Leptogonum_buchii_"/>
			ttaagtatagttatgattttttcaatgaaattgtctattcagcaaataaatagcagttctatctatcaatctgtatggtcttggaccatcaataatgatttttctttagagttcggttacttggttgatccacttacttctattatgtcaatgttaataactactgttgggattctagttcttatttatagtgacaattatatgtctcatgatcaaggatatttgagattttttgcttatctgagttgtttcaatacttctatgcttggcttanttactagttcgaatttaatacaaatttatattttttgggaattagttggaatgtgttcgtatctattaataggtttttggtttacacgacctattgcagcaaatgcttgtcaaaaagcgtttgtgactaatcgtgtaggggattttggtttattattaggaattttaggtctttattggctaacgggcagtttcgaatttcgagatttgttcaaaatattcaataccttgacttatactaatgaagtccatcttttagttggaactgtatgtactttcttattatttgctggtgcagttgccaaatccgcccaatttccccttcatgtatggttacctgatgctatggaggggcctactcctatttcggctcttatncatgctgctactatggtagcagcggggatttttcttgtcgctcgactttttcctcttttgatagtcatcccctccatactaaatctaatcactttaataggtataataacagtactattaggagctactttagctcttgctcaaaaagacattaacaggaatatatttatgcacttgtacatgatcaggatttaggtttaaataggtccatttttgtgtcacaaataggggttatgacacaaaatacagtttactagttgtaaaacgtttagttattcgaatgtatcaacagaatcatttgattctttctgttaatgattctaacaaaaatgaatttcttgggcacaagaaaaatttgtattctcaacggatctcagagggatttgcagctattgcggaaattccattttctctgcgattaatatcttccctagaaggaaaagaactaaaaaaatctcaaaatttacgatcaattcattcaatatttccttttttagaggacaaattttcacgtttaaattatgtgttagatatattgatacctcaccctgtccatctggaaatcttggttcaaactattcattactgggtaaaagatacctcctgtttgcatttattacgattctttctttatgagtattgtaataatgttattactctaaagaaatctgtttcaaatttttcaaaaaaaaagaatcaaagattattattgttcctatataattcctatgtgtgtgaatgcgaatccatctttgtttttctccgcaaccaatcctctcatttacgaatcctccggagcctttcttgcacgagtctatttctacgtaaagctagaacatcttgtaaaagtatttact????????????????????????????????????????????????????????????????????????????????????????????????????????????????????????????????????????????????????????????????????????????????????????????????????????????????????????????????????????????????????????????????????????????????????????????????????????????????????????????????????????????????????????????????????????????????????????????????????????????????????????????????????????????????????????????????????????????????????????????????????????????
			????????????????????????????????????????????????????????????????????????????????????????????????????????????????????????????????????????????????????????????????????????????????????????????????????????????????????????????????????????????????????????????????????????????????????????????????????????????gaagcccgcagagcagagcgagccgcgaactcgttcgtaccccaacaccggcgcgggttgcgcgtcgcgtcccgcccgggccgaccggggacgcgagggcgcgtcggaacgaaacgactctcggcaacggatatctcggctctcgcatcgatgaagaacgtagcgaaatgcgatgcttggtgtgaattgcagaatcccgcgaaccatcgagtctttgaacgcaagttaagccattcggccgagggcgcgtctgcctgggcgtcacgcatcgcgtcgcccccgggggaggggcggactttggccccccgcgcgcgcgcgcggccggcccaaacacggagcccgtggctgcac-acgccgcgacggcccgagcgggccgc
		</sequence>
		<sequence>
			<taxon idref="Muehlenbeckia_adpressa_"/>
			tt-actatagttatgattttttc-atgaaattgtctattcagcaaataaatagcagttctatctatcaaactgtatggtcttggaccatcaataatgatttttctttagagttcggttatttggttgatccacttacttctattatgttaatgttaattactactgttggtattctagttcttatttatagtgacaattatatgtttcatgatcaaggatatttgagattctttgcttatctgagttttttcaatacttctatgcttggcttagttactagttcaaatttaatacaaatttatattttttgggaattagttggaatgtgttcgtatctattaataggtttttggtttacacgacctgctgcagcaaatgcttgtcaaaaagcgtttgtaactaatcgtgtaggggattttggtttattattaggcattttaggtctttattggctaacaggcagtttcgaatttcgcgatttgttcgaaatattcaataccttgatttataataatgaagtccattttttagttggaactgtatgtacttttttattgtttgctggtgcagttgccaaatccgcccaattcccccttcacgtatggttacctgatgctatggaggggcctactccgatttcggctcttatacatgctgctactatggtagctgcggggatttttcttgtcgctcgactttttcctcttttgatagttatcccccccatactacatctaatcgctttaataggtataataacagtacttttaggagccactttagctcttgcccaaaaagacattaa-------------------------atgatccgggtttt---------gggcccgttttgttgtcaaaaatacaggttatgacacaaactacagtttactagttgtaaaacgtttagttattctaatgtatcaacagaattatttgattatttctgttaatgattctaacaaaaattcatttttggggcacaagaaaaatttttattctcaacggatctcagaggggtttgcagctattgcggaaattccattttctatgcgattaatatcttccctagaaggaaaagaactaaaagaatctccaaatttacgaccaattcattcaacatttccttttttagaggacaaatttttacgtttaagttttgtgttagatatattgatacctcaccctgtccatctggaaatcttggttcaaactattcggtactgggtaaaagatacctcctgtttgcatttattacgattctttctttatgaatattgtaatagtgttattactctaaatagatctgtttccaatttttcaaaaaaaaagaatcaaagattcttattgttcctatataattcctatgtgtgtgaatgcgaatccatcttcgtttttctccgcaaccaatcctctcatttacgagttttacggagcctttcttgcacgagtttatttctacctaaagttagaacattttgtaaaagtatttactaactttcaaattcagagaaaccctggaataaaaaaaggggcaatcctgagccaactccttctttccaaaaggaaataaaaggataggtgcagagactcaatggaagttgttctaacaaatggagttgacggtcttgcgtataagaattcttccatcgaaactccaaaaaggatgaagaataaacctagacgcatacgtacttaaaattaaaaaatattgatgacgacccgaatcttattttatgactatgaaaaagtggaagaattgttgtgaatcgattctaagtttaagaaagaatcgaatattcgttttagtaaattatttattccccagtccgatagatcttttgaaaacccgacccatcggatgagaatgaagatagagtcccgttctacgtgtcaatcctgacaacaatgaaatttatagtaagaggaaaatccgtcgactttaaaaatcgtgagggttcaagtccctctataaaagatcctttga
			ttctctaactaattatcctctttttttgttaacttgggtctcttcctcatttactcttacaaaggtatccgagcagaaaagtttttctcttatcacaagtcttgtgatgtatgatgtaaatgtgagcagctttgagcaaggagtactctatttgaatgattcccaatacatatcattactcatactaagacttacaaaaaaagtcttcaagatacaggaaattccgggacctagataagactttgtaataccctttaattgacatataacccagttttctagtaaaatgagtagacgatggaaacctgcggagcagaaagacccgcgaacccgttgccaacacaaccccggcgcggattgcgcagcgcgccccgc-ccggtcntccggcgcggcggcgtcgtgtcgtaactgaacgactctcggcaacggatatctcggctctcgcatcgatgaagaacgtagcgaaatgcgatacttggtgtgaattgcagaatcccgtgaaccatcgagtctttgaacgcaagttaagccctcgtggccagggcacgtctgtctgggcgtcacgcaccgcgtcgcccccgggatcggggcggagactggccccccgcgcgcgcgcgcggccggcccaaacgcagaccccgccgccgcgaagnggcgcgacgacccgagcggtcccc
		</sequence>
		<sequence>
			<taxon idref="Muehlenbeckia_arnhemica_"/>
			tt-aatatagttatgattttttc-atgaaattgtctattcagcaaataaatagcagttctatctatcaaactgtatggtcttggaccatcaataatgatttttctttagagttcggttatttggttgatccacttacttctattatgttaatgttaattactactgttggtattctagttcttatttatagtgacaattatatgtttcatgatcaaggatatttgagattctttgcttatctgagttttttcaatacttctatgcttggcttagttactagttcaaatttaatacaaatttatattttttgggaattagttggaatgtgttcgtatctattaataggtttttggtttacacgacctgctgcagcaaatgcttgtcaaaaagcgtttgtaactaatcgtgtaggggattttggtttattattaggcattttaggtctttattggctaacaggcagtttcgactttcgcgatttgttcgaaatattcaataccttgatttataataatgaagtctattttttagttggaactgtatgtactttcttattgtttgctggtgcagttgccaaatccgcccaattcccccttcacgtatggttacctgatgctatggaggggcctactccgatttcggctcttatacatgctgctactatggtagctgcggggatttttcttgtcgctcgactttttcctcttttgatagtcatcccccccatactacatctaatcgctttaataggtataataacagtacttttaggagccactttagctcttgcccaaaaagacattaacaggaatatatttaggcgcttgtacatgatccgggtttt---------gggcccgttttgttgtcaaaaatacaggttatgacacaaactacagtttactagttgtaaaacgtttagttattagaatgtatcaacagaattatttgattctttctgttaatgattctaacaaaaatgaatttttggggcacaagaaaaatttttattctcaacggatctcagaggggtttgcagctattgcggaaattccattttctatgcgattaatatcttccctagaaggaaaagaactcaaagaatctccaaatttacgaccaattcattcagcatttccttttttagaggacaaatttttacgtttaagttttgtgttagatatattgatacctcaccctgtccatctggaaatcttggttcaaactattcggtactgggtaaaagatacctcctgtttgcatttattacgattctttctttatgaatattgtaatagtgttattactctaaagagatctgtttccaatttttcaaaaaaaaagaatcaaagattcttattgttcctatataattcctatgtgtgtgaatgcgaatccatcttcgtttttctccgcaaccaatcctctgatttacgagttttacggagcctttcttgcacgagtttatttctacctaaagttagaacattttgtaaaagtatttact-------------------------------aaaaatgggcaatcctgagccaactccttctttccaaaaggaaacaataggataggtgcagagactcaatggaagttgttctaacaaatggagttgacggtcttgcgtataagaattcttccatcgaaactccaaaaaggatgaagaataaacctagacgcatacgtacttaaaatg-aaaaatattgataacgacccgaatcttattttatgactatgaaaaagtggaagaatttttgtgaatcgattccaagtttaagaaagaatcgaatattcgttttagtaaattatttattccccagtccgatagatcttttgaaaacccgacccatcggatgagaatgaagatagagtcccgttctacgtgtcaatcctgacaacaatgaaatttatagtaagaggaaaatccgtcgactttaaaaatcgtgagggttcaagtccctctataaaagatcctttga
			ttctctaactaattatcctctttttttgttaacttgggtctcttcctcatttactcttacaaaggtatccgagcagaaaagtttttctcttatcacaagtcttgtgatgtatgatgtaaatgtgagcagctttgagcaaggagtactctatttgaatgattcccaatacatatcattactcatactaagacttacaaaaaaagtcttcaagatacaggaaattccgggacctagataagactttgtaataccctttaattgacatagaacccagttttctagtaaaatgagtagccgatggaaacctgcggagcagaacgacccgcgaacccgttaccaacacaaccccggcgcggattgcgcagcgcgccccgcgccgggcctccggagcggcggcgtcgtgtcgtaacagaacgactctcggcaacggatatctcggctctcgcatcgatgaagaacgtagcgaaatgcgatacttggtgtgaattgcagaatcccgtgaaccatcgagtctttgaacgcaagttaagccctcgtggccagggcacgtctgtctgggcgtcacgcaccgcgtcgcccccgggatcggggcggagactggccccccgtgcgcgcgcgcggccggcccaaacgcagaccccgcggccgcgaagcggcgcggcgacccgagcggtcccc
		</sequence>
		<sequence>
			<taxon idref="Muehlenbeckia_astonii_"/>
			---------------attttttc-atg-aattgtctattcagc-aataaatagcagttctatctatcaaactgtatggtcttggaccatcaataatgatttttctttagagttcggttatttggttgatccacttacttctattatgttaatgttaattactactgttggtattctagttcttatttatagtgacaattatatgtttcatgatcaaggatatttgagattctttgcttatctgagttttttcaatacttctatgcttggcttagttactagttcaaatttaatacaaatttatattttttgggaattagttggaatgtgttcgtatctattaataggtttttggtttacacgacctgctgcagcaaatgcttgtcaaaaagcgtttgtaactaatcgtgtaggggattttggtttattattaggcattttaggtctttattggctaacaggcagtttcgaatttcgcgatttgttcgaaatattcaataccttgatttataataatgaagtccattttttagttggaactgtatgtactttcttattgtttgctggtgcagttgccaaatccgcccaattcccccttcacgtatggttacctgatgctatggaggggcctactccgatttcggctcttatacatgctgctactatggtagctgcggggatttttcttgtcgctcgactttttcctcttttgatagtcatcccccccatactacatctaatcgctttaataggtataataacagtacttttaggagccactttagctcttgcccaaaaagacattaacaggaatatatttatgcacttgtacatgatccgggtttt---------gggcccgttttgttgtcaaaaatacaggttatgacacaaactacagtttactagttgtaaaacgtttagttattcgaatgtatcaacagaattatttgattctttctgttaatgattctaacaaaaatgcatttttggggcacaagaaaaatttttattctcaacggatctcagaggggtttgcagctattgcggaaattccattttctatgcgattaatatcttccctagaaggaaaagaactcaaagaatctccaaatttacgaccaattcattcaacatttccttttttagaggacaaatttttacgtttaagttttgtgttagatatattgatacctcaccctgtccatctggaaatcttggttcaaactattcgttactgggtaaaagatacctcctgtttgcatttattacgattctttctttatgaatattgtaatagtgttattactctaaagagatctgtttccaatttttcaaaaaaaaagaatcaaagattcttattgttcctatataattcctatgtgtgtgaatgcgaatccatcttcgtttttctccgcaaccaatcctctcatttacgagttttacggagcctttcttgcacgagtttatttctacctaaagttagaacattttgtaaaagtatttactaactttcaaattcagagaaaccctggaataaaaaaatgggcaatcctgagccaactccttctttccaaaaggaaacaaaaggataggtgcagagactcaatggaagttgttctaacaaatggagttgacggtcttgcgtataagaattcttccatcgaaactccaaaaaggatgaagaataaacctagacgcatacgtacttaaaatgaaaaaatattgatgacgacccgaatcttattttatgactatgaaaaagtggaagaattgttgtgaatcgattccaagtttaagaaagaatcgaatattcgttttaggaaattatttattccccagtccgatagatcttttgaaaacccgacccatcggatgagaatgaagatagagtcccgttctacgtgtcaatcctgacaacaatgaaatttatagtaagaggaaaatccgtcgactttaaaaatcgtgagggttcaagtccctctataaaagatcctttga
			ttctctaactaattatcctctttttttgttaacttgggtctcttcctcatttactcttacaaaggtatccgagcagaaaagtttttctcttatcacaagtcttgtgatgtatgatgtaaatgtgagcagctttgagcaaggagtcctctatttgaatgattcccaatacatatcattactcatactaagacttacaaaaaaagtcttcaagatacaggaaattccgggacctagataatactttgtaataccctttaattgacatagaacccagttttctagtaaaatgagtagacgatggaaacctgcagagcagagagacccgcgaacccgttaccaacacaacctcgacgtggattgtgcagcgcggccctcgccagccctcaggcgcggaggcatcgcgttgtaacagaacgactctcgccaacggatatctcggctctcgcatcaatgaagaacgtagcaaaatgcgatacttgttgtgaattgcaaaatcccgtgaaccat-gagtcttttaacgcaagttaagctcttgaggccaaggcacgtctgtctgggtgtcacgcacagcgtcgcccctaggatcggggcggagattggccccccatgcgcgcgcgcggcctgcctaaacgcagatcccacggcctcgaagcggcgcgaagacccgagcggtcccc
		</sequence>
		<sequence>
			<taxon idref="Muehlenbeckia_australis_"/>
			---------gttatgattttttc-atgaaattgtctattcagcaaataaatagcagttctatctatcaaactgtatggtcttggaccatcaataatgatttttctttagagttcggttatttggttgatccacttacttctattatgttaatgttaattactactgttggtattctagttcttatttatagtgacaattatatgtttcatgatcaaggatatttgagattctttgcttatctgagttttttcaatacttctatgcttggcttagttactagttcaaatttaatacaaatttatattttttgggaattagttggaatgtgttcgtatctattaataggtttttggtttacacgacctgctgcagcaaatgcttgtcaaaaagcgtttgtaactaatcgtgtaggggattttggtttattattaggcattttaggtctttattggctaacaggcagtttcgaatttcgcgatttgttcgaaatattcaataccttgatttataataatgaagtccattttttagttggaactgtatgtactttcttattgtttgctggtgcagttgccaaatccgcccaattcccccttcacgtatggttacctgatgctatggaggggcctactccgatttcggctcttatacatgctgctactatggtagctgcggggatttttcttgtcgctcgactttttcctcttttgatagtcatcccccccatactacatctaatcgctttaataggtataataacagtacttttaggagccactttagctcttgcccaaaaagacattaacaggaatatatttatgcacttgtacatgatccgggtttt---------gggcccgttttgttgtccaaaatacaggttatgacacaaactacagtttactagttgtaaaacgtttagttattcgaatgtatcaacagaattatttgattctttctgttaatgattctaacaaaaatgaatttttggggcacaagaaaaatttgtattctcaacggatctcagaggggtttgcagctattgcggaaattccattttctatgcgattaatatcttccctagaaggaaaagaactaaaagaatttccaaatttacgaccaattcattcaacatttccttttttagaggacaaatttttacgtttaagttttgtgttagatatattgatacctcaccctgtccatctggaaatcttggttcaaactattcggtactgggtaaaagatacctcctgtttgcatttattacgattctttctttatgaatattgtaatagtgttattactctaaagagatctgtttccaatttttcaaaaaaaaagaatcaaagattcttattgttcctatataattcctatgtgtgtgaatgcgaatccatcttcgtttttctccgcaaccaatcctctcatttacgagttttacggagcctttcttgcacgagtttatttctacctaaagttagaacattttgtaaaagtatttactaactttcaaattcagagaaaccctggaataaaaaaatgggcaatcctgagccaactccttctttacaaaaggaaacaaaaggataggtgcagagactcaatggaagttgttctaacaaatggagttgacggtcttgcgtataagaattcttccatcgaaactccaaaaaggatgaagaataaacctagacgcatacgtacttaaaatgaaaaaatattgatgacgacccgaatcttattttatgactatgaaaaagtggaagaattgttgtgaatcgattccaagtttaagaaagaatcgaatattcgttttagtaaattatttattccccagtccgatagatcttttgaaaacccgacccatcggatgagaatgaagatagagtcccgttctacgtgtcaatcctgacaacaatgaaatttatagtaagaggaaaatccgtcgactttaaaaatcgtgagggttcaagtccctctataaaagagcctttga
			ttctctaactaattatcctctttttttgttaacttgggtctcttcctcatttactcttacaaaggtatccgagcagaaaagtttttctcttatcacaagtcttgtgatgtatgatgtaaatgtgagcagctttgagcaaggagtactctatttgaatgattcccaatacatatcattactcatactaagacttacaaaaaaagtcttcaagatacaggaaattacgggacctagataagactttgtaataccctttaattgacatagaacccagttttctagtaaaatgagtagacgatggaaacctgcggagcagaaagacccgcgaacccgttaccaacacaaccccggcgcggattgcgcagcgcgccccgccccggtcctccggctcggcggcgtcgcgtcgtaacagaacgactctcggcaacggatatctcggctctcgcatcgatgaagaacgtagcgaaatgcgatacttggtgtgaattgcagaatcccgtgaaccatcgagtctttgaacgcaagttaagccctcgtggccagggcacgtctgtctgggcgtcacgcaccgcgtcgcccccgggatcggggcggagactggcctcccgcgcgcgcgcgcggccggnctaaacgcagaccccgcggccgcgagacggcgcgacgacncgagcgg-cccc
		</sequence>
		<sequence>
			<taxon idref="Muehlenbeckia_axillaris_"/>
			---actatagttatgattttttc-atgaaattgtctattcagcaaataaatagcagttctatctatcaaactgtatggtcttggaccatcaataatgatttttctttagagttcggttatttggttgatccacttacttctattatgttaatgttaattactactgttggtattctagttcttatttatagtgacaattatatgtttcatgatcaaggatatttgagattctttgcttatctgagttttttcaatacttctatgcttggcttagttactagttcaaatttaatacaaatttatattttttgggaattagttggaatgtgttcgtatctattaataggtttttggtttacacgacctgctgcagcaaatgcttgtcaaaaagcgtttgtaactaatcgtgtaggggattttggtttattattaggcattttgggtctttattggctaacaggcagtttcgaatttcgcgatttgttcgaaatattcaataccttgatttataataatgaagtccattttttagttggaactgtatgtactttcttattgtttgctggtgcagttgccaaatccgcccaattcccccttcacgtatggttacctgatgctatggaggggcctactccgatttcggctcttatacatgctgctactatggtagctgcggggatttttcttgttgctcgactttttcctcttttgatagtcatcccccccatactacatctaatcgctttaataggtataataacagtacttttaggagctactttagctcttgcccaaaaagacattaacaggaatatatttatgcacttgtacatgatccgggtttt---------gggcccgttttgttgtcaaaaatacaggttatgacacaaactacagtttactacttgtaaaacgtttagttattcgaatgtatcaacagaattatttgattctttctgttaatgattctaacaaaaatgaatttttggggcacaagaaaaatttttattctcaacggatctcagaggggtttgcagctattgcggaaattccattttctatgcgattaatatcttccctagaaggaaaagaactcaaagaatctccaaatttacgaccaattcattcaacatttccttttttagaggacaaatttttacgtttaagttttgtgttagatatattgatacctcaccctgtccatctggaaatcttggttcaaactattcggtactgggtaaaagatacctcctgtttgcatttattacgattctttctttatgaatattgtaatagtgttattactctaaagagatctgtttccaatttttcaaaaaaaaagaatcaaagattcttattgttcctatataattcctatgtgtgtgaatgcgaatccatcttcgtttttctccgcaaccaatcctctcatttacgagttttacagagcctttcttgcacgagtttatttctacctaaagttagaacattttgtaaaagta-ttactaactttcaaattcagagaaaccctggaataaaaaaatgggcaatcctgagccaactccttctttccaaaaggaaacaaaaggataggtgcagagactcaatggaagttgttctaacaaatggagttgacggtcttgcgtataagaattcttccatcgaaactccaaaaaggatgaagaagaaacctagacgcatacgtacttaaaatgaaaaaatattgatgacgacccgaatcttattttatgactatgaaaaagtggaagaattgttgtgaatcgattccaagtttaagaaagaatcgaatattcgttttagtaaattatttattccccagtccgatagatcttttgaaaacccgacccatcggatgagaatgaagatagagtcccgttctacgtgtcaatcctgacaacaatgaaatttatagtaagaggaaaatccgtcgactttaaaaatcgtgagggttcaagtccctctataaaagatcctttga
			ttctctaactaattatcctctttttttgttaacttgggtctcttcctcatttactcttacaaaggtatccgagcagaaaagtttttctcttatcacaagtcttgtgatgtatgatgtaaatgtgagcagctttgagcaaggagtactctatttgaatgattcccaatacatatcattactcatacgaagacttacaaaaaaagtcttcaagatacaggaaattctgggacctagataatactttgtaataccctttaattgacatagaacccagttttctagtaaaatgagtagacgatggaaacctgcggagcagacagacccgcgaacccgttgccaacccaaccccggcgcggattgcgcagcgcgccccgc-ccggtcctccggcgcggcggcgccgtgtcgtaactgaacgactctcggcaacggatatctcggctctcgcatcgatgaagaacgtagcgaaatgcgatacttggtgtgaattgcagaatcccgtgaaccatcgagtctttgaacgcaagttaagccctcgtggccagggcacgtctgtctgggcgtcacgcaccgcgtcgcccccgggatcggggcgganactggccccccgtgcgcgcgcgcg----------------------------------------------------------
		</sequence>
		<sequence>
			<taxon idref="Muehlenbeckia_complexa_"/>
			ttaactatagttatgattttttcaatgaaattgtctattcagcaaataaatagcagttctatctatcaaactgtatggtcttggaccatcaataatgatttttctttagagttcggttatttggttgatccacttacttctattatgttaatgttaattactactgttggtattctagttcttatttatagtgacaattatatgtttcatgatcaaggatatttgagattctttgcttatctgagttttttcaatacttctatgcttggcttagttactagttcaaatttaatacaaatttatattttttgggaattagttggaatgtgttcgtatctattaataggtttttggtttacacgacctgctgcagcaaatgcttgtcaaaaagcgtttgtaactaatcgtgtaggggattttggtttattattaggcattttgggtctttattggctaacaggcagtttcgaatttcgcgatttgttcgaaatattcaataccttgatttataataatgaagtccattttttagttggaactgtatgtactttcttattgtttgctggtgcagttgccaaatccgcccaattcccccttcacgtatggttacctgatgctatggaggggcctactccgatttcggctcttatacatgctgctactatggtagctgcggggatttttcttgtcgctcgactttttcctcttttgatagtcatcccccccatactacatctaatcgctttaataggtataataacagtacttttaggagccactttagctcttgcccaaaaagacattaacaggaatatatttatgcacttgtacatgatccgggtttt---------gggcccgttttgttgtcaaaaatacaggttatgacacaaactacagtttactagttgtaaaacgtttagttattcgaatgtatcaacagaattatttgattctttctgttaatgattctaacaaaaatgaatttgtggggcacaagaaaaatttttattctcaacggatctcagaggggtttgcagctattgcggaaattccattttctatgcgattaatatcttccctagaaggaaaagaactcaagaaa---------ttacgatcaattcattcaatatttccttttttagaggacaaatttttacgtttaagttttgtgttagatatattgatacctcaccctgtccatctggaaatcttggttcaaactattcggtactgggtaaaagatacctcctgtttgcatttattacgattctttctttatgaatattgtaatagtgttattactctaaagagatctgtttccaatttttcaaaaaataagaatcaaagattcttattgttcctatataattcctatgtgtgtgaatgcgaatccatcttcgtttttctccgcaaccaatcctctcatttacgagttttacggagcctttcttgcacgagtttatttctacctaaagttagaaca-tttgtaaaagtattt-ctaactttc-aattcagagaaaccctggaataaaaaaatgggcaatcctgagccaactccttctttccaaaaggaaacaaaaggataggtgcagagactcaatggaagttgttctaacaaatggagttgacggtcttgcgtataagaattcttccatcgaaactccaaaaaggatgaagaataaacctagacgcatacgtacttaaaatgaaaaaatattgatgacgacccgaatcttattttatgactatgaaaaagtggaagaattgttgtgaatcgattccaagtttaagaaagaatcgaatattcgttttagtaaattatttattccccagtccgatagatcttttgaaaacccgacccatcggatgagaatgaagatagagtcccgttctacgtgtcaatcctgacaacaatgaaatttatagtaagaggaaaatccgtcgactttaaaaatcgtgagggttcaagtccctctataaaagatcctttga
			ttctctaactaattatcctctttttttgttaacttgggtctcttcctcatttactcctacaaaggtatccgagcagaaaagtttttctcctatcacaagtcttgtgatgtatgatgtaaatgtgagcagctttgagcaaggagtactctatttgaatgattcccaatacatatcattactcatactaagacttacaaaaaaagtcttcaagatacaggaaattccgggacctagataacactttgtaataccctttaattgacatagaacccagttttctagtaaaatgagtagacgatggaaacctgcggagcagacagacccgcgaacccgttgccaacccaaccccggcgcggattgcgcagcgcgccccgc-ccggwcctccggcrcggcggcgtcgtgtcgtaactgaacgactctcggcaacggatatctcggctctcgcatcgatgaagaacgtagcgaaatgcgatacttggtgtgaattgcagaatcccgtgaaccatcgagtctttgaacgcaagttaagccctcgtggccagggcacgtctgtctgggcgtcacgcaccgcgtcgcccccgggatcggggcggagactggccccccgtgcgcgcgcgcggccggcctaaacgcagaccccgcggccgcgaaacggcgcgacgacccgagcggmyccc
		</sequence>
		<sequence>
			<taxon idref="Muehlenbeckia_costata_"/>
			tt-actatagttatgattttttc-atgaaattgtctattcagcaaataaatagcagttctatctatcaaactgtatggtcttggaccatcaataatgatttttctttagagttcggttatttggttgatccacttacttctattatgttaatgttaattactactgttggtattctagttcttatttatagtgacaattatatgtttcatgatcaaggatatttgagattctttgcttatctgagttttttcaatacttctatgcttggcttagttactagttcaaatttaatacaaatttatattttttgggaattcgttggaatgtgttcgtatctattaataggtttttggtttacacgacctgctgcagcaaatgcttgtcaaaaagcgtttgtaactaatcgtgtaggggattttggtttattattaggcattttaggtctttattggctaacaggcagtttcgaatttcgcgatttgttcgaaatattcaatactttgatttataataatgaagtccattttttagttggaactgtatgtactttcttattgtttgctggtgcagttgccaaatccgcccaattcccccttcacgtatggttacctgatgctatggaggggcctactccgatttcggctcttatacatgctgctactatggtcgctgcggggatttttcttgtcgctcgactttttcctcttttgatagtcatcccccccatactacatctaatcgctttaataggtataataacagtacttttaggagccactttagctcttgcccaaaaagacattaacaggaatatatttatgcacttgtacatgatccgggtttt---------gggcccgttttgttgtcaaaaatacaggttatgacacaaactacagtttactagttgtaaaacgtttagttattcgaatgtatcaacagaattatttgattctttctgttaatgattctaacaaaaatgcatttttggggcacaagaaaaatttttattctcaacggatctcagaggggtttgcagctattgcggaaattccattttctatgcgattaatatcttccctagaaggaaaagaactaaaagaatctccaaatttacgaccaattcattcaacatttccttttttagaggacaaatttttacgtttaagttttgtgttagatatattgatacctcaccctgtccatctggaaatcttggttcaaactattcggtactgggtaaaagatacctcctgtttgcatttattacgattctttctttatgaatattgtaatagtgttattactctaaagagatctgtttccaatttttcaaaaaaaaagaatcaaagattcttattgttcctatataattcctatgtgtgtgaatgcgaatccatcttcgtttttctccgcaaccaatcctctgatttacgagttttacggagcctttcttgcacgagtttatttctacctaaagttagaacattttgtaaaagtatttactaactttcaaattcagagaaaccctggaataagaaaatgggcaatcctgagccaactccttctttccaaaaggaaacaaaaggataggtgcagagactcaatggaagttgttctaacaaatggagttgacggtcttgcgtataagaattcttccatcgaaactccaaaaaggatgaagaataaacctagacgcatacgtacttaaaatgaaaaaatattgatgacgacccgaatcttattttatgactaggaaaaagtggaagaattgttgtgaatcgattccaagtttaagaaagaatcgaatattcgttttagtaaattatttattccccagtccgatagatcttttgaaaacccgacccatcggatgagaatgaagatagagtcccgttctacgtgtcaatcctgacaacaatgaaatttatagtaagaggaaaatccgtcgactttaaaaatcgtgagggttcaagtccctctataaaagatcctttga
			ttctctaactaattatcttctttttttgttaacttgggtctcttcctcatttactcttacaaaggtatccgagcagaaaagtttttctcttatcacaagtcttgtgatgtatgatgtaaatgtgagcagctttgagcaaggagtcctctatttgaatgattcccaatacatatcattactcatactaagacttacaaaaaaagtcttcaagatacaggaaattccgggacctagataagactttgtaataccctttaattgacatagaacccagttttctagtaaaatgagtagacgatggaaacctgcggagcagaaagacccgcgaacccgttaccaacacaaccccggcgcggatngcgcagcgcgtcccgc-ccggtcctccggcgcggcggcgtcgtgtcgtaacaaaacgactctcggcaacggatatctcggctctcgcatcgatgaagaacgtagcgaaatgcgatacttggtgtgaattgcagaatcccgtgaaccatcgagtctttgaacgcaagttaagccctcgtggccagggcacgtctgtctgggcgtcacgcaccgcgtcgcccccgggataggggcggagactggccccccgtgcgcgcgcgcggccggcctaaacgcagaccccgcggccgcgaaacggcgcgacgaccngagcagtcccn
		</sequence>
		<sequence>
			<taxon idref="Muehlenbeckia_diclina_"/>
			tt-actatagttatgattttttc-atgaaattgtctattcagcaaataaatagcagttctatctatcaaactgtatggtcttggaccatcaataatgatttttctttagagttcggttatttggttgatccacttacttctattatgttaatgttaattactactgttggtattctagttcttatttatagtgacaattatatgtttcatgatcaaggatatttgagattctttgcttatctgagttttttcaatacttctatgcttggcttagttactagttcaaatttaatacaaatttatattttttgggaattagttggaatgtgttcgtatctattaataggtttttggtttacacgacctgctgcagcaaatgcttgtcaaaaagcgtttgtaactaatcgtgtaggggattttggtttattattaggcattttaggtctttattggctaacaggcagtttcgaatttcgcgatttgttcgaaatattcaataccttgatttataataatgaagtccattttttagttggaactgtatgtactttcttattgtttgctggtgcagttgccaaatccgcccaattcccccttcacgtatggttacctgatgctatggaggggcctactccgatttcggctcttatacatgctgctactatggtagctgcggggatttttcttgtcgctcgactttttcctcttttgatagtcatcccccccatactacatctaatcgctttaataggtataataacagtacttttaggagccactttagctcttgcccaaaaagacattaacaggaatatatttatgcrcttgaacatgatccgggtttt---------gggcccgttytgttgtcaaaaatacaggttatgacacaacctacagtttactagttgtaaaacgtttagttattcgaatgtatcaacagaattatttgattctttctgttaatgattctaacaaaaattcatttttgggccacaagaaaaatttttattctcaacagatctcagaggggtttgcagctattgcggaaattccattttctatgcgattaatatcttccctagaaggaaaagaactcaaagaatctccaaatttacgaccaattcattcaacatttccttttttagaggacaaatttttacgtttaagttttgtgttagatatattgatacctcaccctgtccatctggaaatcttggttcaaactattcgatactgggtaaaagatacctcctgtttgcatttattacgattctttctttatgaatattgtaatagtgttattactctaaagagatctgtttccaatttttcaaacaataagaatcaaagattcttattgttcctatataattcctatgtgtgtgaatgcgaatccatcttcgtttttctccgcaaccaatcctctgatttacgagttttacggagcctttcttgcacgagtttatttctacctaaagttagaacattttgtaaaagtatttactaactttcaaattcagagaaaccctggaataaaaaaatgggcaatcctgagccaactccttctttccaaaaggaaacaaaaggataggtgcagagactcaatggaagttgttctaacaaatggagttgacggtcttgcgtataagaattcttccatcgaaactccaaaaaggatgaagaataaacctagatgcatacgtacttaaaatgaaaaaatattgatgacgacccgaatcttattttatgactatgaaaaagtggaagaattgttgtaaatcgagtccaagtttaagaaagaatcgaatattcgttttagtaaattatttattccccagtccgatagatcttttgaaaacccgacccatcggatgagaatgaagatagagtcccgttctacgtgtcaatcctgacaacaatgaaatttatagtaagaggaaaatccgtcgactttaaaaatcgtgagggttcaagtccctctataaaagatcctttga
			ttctctaactaattatcctctttttttgttaacttgggtctcttcctcatttactcttacaaaggtatccgagcagaaaagtttttctcttatcacaagtcttgtgatgtatgatgtaaatgtgagcagctttgagcaaggagtactctatttgaatgattcccaatacatatcattactcatactaagacttac-aaaaaagtcttcaagatacaggaaattccgggacctagataagactttgtaataccctttaattgacatagaacccagttttctagtaaaatgagtagacgatggaaacctgcggagcagaacgacccgcgaacccgttaccaacacaaccccggcgcggattgcgcagcgcgccccgcgccgggcctccggcgcggcggcgtcgtgtcgtaacagaacgactctcggcaacggatatctcggctctcgcatcgatgaagaacgtagcgaaatgcgatacttggtgtgaattgcagaatcccgtgaaccatcgagtctttgaacgcaagttaagccctcgtggccagggcacgtctgtctgggcgtcacgcaccgcgtcgcccccgggatcggggcggaggctggccccccgtgcgcgcgcgcggccggcccaaacgcagaccccgcggccgcgaagcggcgcgatgacccgagcggccccc
		</sequence>
		<sequence>
			<taxon idref="Muehlenbeckia_ephedroides_"/>
			tt-actatagttatgattttttc-atgaaattgtctattcagcaaataaatagcagttctatctatcaaactgtatggtcttggaccatcaataatgatttttctttagagttcggttatttggttgatccacttacttctattatgttaatgttaattactactgttggtattctagttcttatttatagtgacaattatatgtttcatgatcaaggatatttgagattctttgcttatctgagttttttcaatacttctatgcttggcttagttactagttcaaatttaatacaaatttatattttttgggaattagttggaatgtgttcgtatctattaataggtttttggtttacacgacctgctgcagcaaatgcttgtcaaaaagcgtttgtaactaatcgtgtaggggattttggtttattattaggcattttgggtctttattggctaacaggcagtttcgaatttcgcgatttgttcgaaatattcaataccttgatttataataatgaagtccattttttagttggaactgtatgtactttcttattgtttgctggtgcagttgccaaatccgcccaattcccccttcacgtatggttacctgatgctatggaggggcctactccgatttcggctcttatacatgctgctactatggtagctgcggggatttttcttgtcgctcgactttttcctcttttgatagtcatcccccccatactacatctaatcgctttaataggtataataacagtacttttaggagctactttagctcttgcccaaaaagacattaa--------------------------tgatccgggtttt---------gggcccgttttgttgtcaaaaatacaggttatgacacaaactacagtttactacttgtaaaacgtttagttattcgaatgtatcaacagaattatttgattctttctgttaatgattctaacaaaaattcatttttggggcacaagaaaaatttttattctcaacggatctcagaggggtttgcagctattgcggaaattccattttctatgcgattaatatcttccctagaaggaaaagaactcaaagaatctccaaatttacgaccaattcattcaacatttccttttttagaggacaaatttttacgtttaagttttgtgttagatatattgatacctcaccctgtccatctggaaatcttggttcaaactattcggtactgggtaaaagatacctcctgtttgcatttattacgattctttctttatgaatattgtaatagtgttattactctaaagagatctgtttccaatttttcaaaaaaaaagaatcaaagattcttattgttcctatataattcctatgtgtgtgaatgcgaatccatcttcgtttttctccgcaaccaatcctctcatttacgagttttacggagcctttcttgcacgagtttatttctacctaaagttagaacattttgtaaaagtatttactaactttc-aattcagagaaaccctggaataaaaaaatgggcaatcctgagccaactccttctttccaaaaggaaacaaaaggataggtgcagagactcaatggaagttgttctaacaaatggagttgacggtcttgcgtataagaattcttccatcgaaactccaaaaaggatgaagaataaacctagacgcatacgtacttaaaatgaaaaaatattgatgacgacccgaatcttattttatgactatgaaaaagtggaagaattgttgtgaatcgattccaagtttaagaaagaatcgaatattcgttttagtaaattatttattccccagtccgatagatcttttgaaaacccgacccatcggatgagaatgaagatagagtcccgttctacgtgtcaatcctgacaacaatgaaatttatagtaagaggaaaatccgtcgactttaaaaatcgtgagggttcaagtccctctataaaagatcctttga
			ttctctaactaattatcctctttttttgttaacttgggtctcttcctcatttactcttacaaaggtatccgagcagaaaagtttttctcttatcacaagtcttgtgatgtatgatgtaaatgtgagcagctttgagcaaggagtactctatttggatgattcccaatacatatcattactcatacgaagacttacaaaaaaagtcttcaagatacaggaaattccgggacctagataatactttgtaataccctttaattgacatagaacccagttttctagtaaaatgagtagacgatggaaacctgcggagcagaaagacccgcgcacccgttaccaacccaaccccggcgcggattgcgcagcgcgccccgc-ccggtcctccggcgcggcggcgtcgtgtcgtaacaaaacgactctcggcaacggatatctcggctctcgcatcgatgaagaacgtagcgaaatgcgatacttggtgtgaattgcagaatcccgtgaaccatcgagtctttgaacgcaagttaagccctcgtggccagggcacgtctgtctgggcgtcacgcaccgcgtcgcccccgggatcggggcggagactggccccccgcgcgtgcgcgcggccggcccaaacgcagaccccgcggccgcttcgcggcgcgacgacccgggcggccccc
		</sequence>
		<sequence>
			<taxon idref="Muehlenbeckia_gracillima_"/>
			tt-actatagttatgattttttc-atgaaattgtctattcagcaaataaatagcagttctatctatcaaactgtatggtcttggaccatcaataatgatttttctttagagttcggttatttggttgatccacttacttctattatgttaatgttaattactactgttggtattctagttcttatttatagtgacaattatatgtttcatgatcaaggatatttgagattctttgcttatctgagttttttcaatacttctatgcttggcttagttactagttcaaatttaatacaaatttatattttttgggaattagttggaatgtgttcgtatctattaataggtttttggtttacacgacctgctgcagcaaatgcttgtcaaaaagcgtttgtaactaatcgtgtaggggattttggtttattattaggcattttaggtctttattggctaacaggcagtttcgaatttcgcgatttgttcgaaatattcaataccttgatttatcataatgaagtccattttttagttggaactgtatgtactttcttattgtttgctggtgcagttgccaaatccgcccaattcccccttcacgtatggttacctgatgctatggaggggcctactccgatttcggctcttatacatgctgctactatggtagctgcggggatttttcttgtcgctcgactttttcctcttttgatagtcatcccccccatactacatctaatcgctttaataggtataataacagtacttttaggagccactttagctcttgcccaaaaagacattaacaggaatatatttatgcacttgtacatgatccgggtttt---------gggcccgttttgttgtcaaaaatacaggttatgacacaaactacagtttactagttgtaaaacgtttagttattcgaatgtatcaacagaattatttgattctttctgttaatgattctaacaaaaatgcatttttggggcacaagaaaaatttttattctcaacggatctcagaggggtttgcagctattgcggaaattccattttctatgcgattaatatcttccctagaaggaaaagaactaaaagaatctccaaatttacgaccaattcattcaacatttccttttttagaggacaaatttttacgtttaagttttgtgttagatatattgatacctcaccctgtccatctggaaattttggttcaaactattcggtactgggtaaaagatacctcctgtttgcatttattacgattctttctttatgaatattgtaatagtgttattactctaaagagatctgtttccaatttttcaaaaaaaaagaatcaaagattcttattgttcctatataattcctatgtgtgtgaatgcgaatccatcttcgtttttctccgcaaccaatcctctgatttacgagttttacggagcctttcttgcacgagtttatttctacctaaagttagaacattttgtaaaagtatttactaactttcaaattcagagaaaccctggaataaaaaaatgggcaatcctgagccaactccttctttccaaaaggaaacaaaaggataggtgcagagactcaatggaagttgttctaacaaatggagttgacggtcttgcgtataagaattcttccatcgaaactccaaaaaggatgaagaataaacctagacgcatacgtacttaaaatgaaaaaatattgatgacgacccgaatcttattttctgactatgaaaaagtggaagaattgttgtgaatcgattccaagtttaagaaagaatcgaatattcgttttagtaaattatttattccccagtccgatagatcttttgaaaacccgacccatcggatgagaatgaagatagagtcccgttctacgtgtccatcctgacaacaatgaaatttatagtaagaggaaaatccgtcgactttaaaaatcgtgagggttcaagtccctctataaaagatcctttga
			ttctctaactaattatcctctttttttgttaacttgggtctcttcctcatttactcttacaaaggtatccgagcagaaaagtttttctcttatcacaagtcttgtgatgtatgatgtaaatgtgagcagctttgagcaaggagtactctatttgaatgattcccaatacatatcattactcatactaagacttacaaaaaaagtcttcaagatacaggaaattccgggacctagataagactttgtaataccctttaatttacatagaacccagttttctagtaaaatgagtagacgatggaaacctgcggagcagaaagacccgcgaacccgttaccaacacaaccccggcgcggattgcgcagcgcgccccgc-ccggtcctccggcgcggcggcgtcgtgtcgtaacaaaacgactctcggcaacggatatctcggctctcgcatcgatgaagaacgtagcgaaatgcgatacttggtgtgaattgcagaatcccgtgaaccatcgagtctttgaacgcaagttaagccctcgtggccagggcacgtctgtctgggcgtcacgcaccgcgtcgcccccgggatcggggcggagactggccccccgtgcgcgcgcgcggccggcctaaacgcagaccccgcggccgcgaaacggcacgacgacccgagcggtcccc
		</sequence>
		<sequence>
			<taxon idref="Muehlenbeckia_gunnii_"/>
			tt-acgatagttatgattttttccatgaaattgtctattcagcaaataaatagcagttctatctatcaaactgtatggtcttggaccatcaataatgatttttctttagagttcggttatttggttgatccacttacttctattatgttaatgttaattactactgttggtattctagttcttatttatagtgacaattatatgtttcatgatcaaggatatttgagattctttgcttatctgagttttttcaatacttctatgcttggcttagttactagttcaaatttaatacaaatttatattttttgggaattagttggaatgtgttcgtatctattaataggtttttggtttacacgacctgctgcagcaaatgcttgtcaaaaagcgtttgtaactaatcgtgtaggggattttggtttattattaggcattttaggtctttattggttaacaggcagtttcgaatttcgcgatttgttcgaaatattcaataccttgatttataataatgaagtccattttttagttggaactgtatgtactttcttattgtttgctggtgccgttgccaaatctgcccaattcccccttcacgtatggttacctgatgctatggaggggcctactccgatttcggctcttatacatgctgctactatggtagctgcggggatttttcttgtcgctcgactttttcctcttttgatagtcattccctccatactacatctaatcgctttaataggtataataacagtacttttaggagccactttagctcttgcccaaaaagacattaacaggaatatatttatgcacttgtacatgatccgggtttt---------gggaccgttttgttgtcaaaaatacaggttatgacacaaactacagtttactagttgtaaaacgtttagttattcgaatgtatcaacagaattatttgattctttctgttaatgattctaacaaaaatgcatttttggggcacaagaaaaatttttattctcaacggatctcagaggggtttgcagctattgcggaaattccattttctatgcaattaatatcgtccctagaaggaaaagaactaaaagaatctccaaatttacgaccaattcattcaacatttccttttttagaggacaaatttttacgtttaagttttgtgttagatatattgatacctcaccctgtccatctggaaatcttggttcaaactattcggtactgggtaaaagatacctcctgtttgcatttattacgattctttctttatgaatattgtaatagtgttattactctaaagagatctgtttccaatttttcaaaaaataagaatcaaagattcttattgttcctatataattcctatgtgtgtgaatgcgaatccatcttcgtttttctccgcaaccaatcctctgatttacgagttttacggagcctttcttgcacgagtttatttctacctaaagttagaacattttgtaaaagtatttactaactttc-aattcagagaaaccctggaataaaaaaatgggcaatcctgagccaactccttctttccaaaaggaaacaaaaggataggtgcagagactcaatggaagttgttctaacaaatggagttgacggtcttgcgtataagaattcttccatcgaaactccaaaaaggatgaagaataaacctagacgcatacgtacttaaaatgaaaaaatattgatgacgacccgaatcttattttatgactatgaaaaagtggaagaattgttgtgaatcgattccaagtttaagaaagaatcaaatattcgtttgagtcaattatttattccccagtccgatagatcttttgaaaacccgacccatcggatgagaatgaagatagagtcccgttctacgtgtcaatcctgacagcaatgaaatttatagtaagaggaaaatccgtcgactttaaaaatcgtgagggttcaagtccctctataaaagatcctttga
			ttctctaactaattctcctcttttttt-ttaacttgggtctcttcctcatttactcttacaaaggtatccgagcagaaaagtttttctcttatcacaagtcttgtgatgtatgatgtaaatgtgagcagctttgagcaaggagtactctatttgaatgattcccaatacatagcattactcatactaagacttacaaaaaaagtcttcaagatacaggaaattccgggacctagataagactttgtaataccctttaattgacatagaatccagttttctagtaaaatgagtagacgatggaaacctgtggagcagaaagacccgcgaacccattaccaaca-aacccctgcgcgaattgcgcagcgcgccccgc-ccggccctccggcgcggc-gcgccgcgtcgtaacagaacgactctaggcaatagatatctcggctctcgcatcgatgaagaacgtagcgaaatgcgatacttggtgtgatttgcagaatcccgtgaaccatcgagtctttgaacgcaagttaagccctcgtggccagggcacgtctgtctgggcgtcacgcactgcgtcgcc---gggatcggggcggagactgacccccagtgcgcgcgcgcggccggcctaaatgcagaccctgcggccgcgaaacggcacgacgacccaagcggtcccc
		</sequence>
		<sequence>
			<taxon idref="Muehlenbeckia_platyclada_"/>
			ttaactatagttatgattttttcaatgaaattgtctattcagcaaataaataggagttctatctatcaaactgtatggtcttggaccatcaataatgatttttctttagagttcggttatttggttgatccacttacttctattatgttaatgttaattactactgttggtattctagttcttatttatagtgacaattatatgtttcatgatcaaggatatttgagattctttgcttatctgagttttttcaatacttctatgcttggcttagttactagttcaaatttaatacaaatttatattttttgggaattagttggaatgtgttcgtatctattaataggtttttggtttacacgacctgctgcagcaaatgcttgtcaaaaagcgtttgtaactaatcgtgtaggggattttggtttattattaggcattttaggtctttattggctaacaggcagtttcgaatttagcgatttgttcgaaatctttaataccttgatttataataatgaagtacattttttagttggaactgtatgtactttcttattgtttgctggtgcagttgccaaatccgcccaattcccccttcacgtatggttacctgatgctatggaggggcctactccgatttcggctcttatacatgctgctactatggtagctgcggggatttttcttgtcgctcgactttttcctcttttgatagtaatcccccccatactacatctaatcgctttaataggtataataacagtacttttaggagccactttagctcttgcccaaaaagacattaacaggaatatatttatgcacttgtacatgatccgggtttt---------gggcccgttttgttgtcaaaaatacaggttatgacacaaactacagtttactagttgtaaaacatttagttattcgaatgtatcaacagaattatttgattctttctgttaatgattctaacaaaaattcatttttggggcacaagaaaaatttttattctcaacggatctcagaggggtttgcagctattgcggaaattccattttctatgcgattaatatcttccctagaaggaaaagaactcaaagaatctccaaatttacgaccaattcattcaacatttccttttttagaggacaaatttttacgtttaagttttgtgttagatatattgatacctcaccctgtccatctggaaatcttggttcaaactattcggtactgggtaaaagatacctcctgtttgcatttattacgattctttctttatgaatattgtaatagtgttattactctaaagagatctgtttccaatttttcanaaaaaaagaatcaaagattcttattgttcctatataattcctatgtgtgtgaatgcgaatccatcttcgtttttctccgcaaccaatcctctcatttacgagttttacggagcctttcttgcacgagtttatttctacctaaagttagaacattttgtaaaagtatttactaactttcaaattcagagaaaccctggaataaaaaaatgggcaatcctgagccaactccttctttccaaaaggaaacaaaaggataggtgcagagactcaatggaagttgttctaacaaatggagttgacggtcttgcgtataagaattcttccatcgaaactccaaaaaggatgaagaataaacctagacgcatacgtacttaaaatgaaaaaatattgatgacgacccgaatcttattttctgactatgaaaaagtggaagaattgttgtgaatcgattccaagtttaagaaagaatcgaatattcgttttagtaaattatttattccccagtccgatagatcttttgaaaacccgacccatcggatgagaatgaagatagagtcccgttctacgtgtcaatcctgacaacaatgaaatttatagtaagaggaaaatccgtcgactttaaaaatcgtgagggttcaagtccctctataaaagatcctttga
			ttctctaactaattatcctctttttttgttaacttgggtctcttcctcatttactcttacaaaggtatccgagcagaaaagtttttctcttatcacaagtcttgtgatgtatgatgtaaatgtgagcagctttgagcaaggagtactctatttgaatgattcccaatacatatcattactcatactaagacttacaaaaaaagtcttcaagatacaggaaattacgggacctagataagactttgtaataccctttaattgacatagaacccagttttctagtaaaatgagtagacgatggaaacctgcggagcagaaagacccgcgaacccgttaccgacccaaccccggcgcggattgcgcggcgcgccccgcgccggcyccccggcgcggcggcgtcgcgtcgtaacaaaacgactctcggcaacggatatctcggctctcgcatcgatgaagaacgtagcgaaatgcgatacttggtgtgaattgcagaatcccgtgaaccatcgagtctttgaacgcaagttaagccctcgtggccagggcgcgtctgtctgggcgtcacgcaccgcgtcgcccccgggatcggggcggagactggccccccgtgcgcgcgcgcggccggcccaaacgcagaccccgcggccgcgaaacggcgcgacgacccgagcggtcccc
		</sequence>
		<sequence>
			<taxon idref="Muehlenbeckia_tamnifolia_"/>
			ttaactatagttatgattttttcaattaaattgtctattcagcaaataaatagcagttctatctatcaaactgtatggtcttggaccatcaataatgatttttctttagagttcggttatttggttgatccacttacttctattatgttaatgttaattactactgttggtattctagttcttatttatagtgacaattatatgtttcatgatcaaggatatttgagattctttgcttatctgagttttttcaatacttctatgcttggcttagttactagttcaaatttaatacaaatttatattttttgggaattagttggaatgtgttcgtatctattaataggtttttggtttacacgacctgctgcagcaaatgcttgtcaaaaagcgtttgtaactaatcgtgtaggggattttggtttattattaggcattttaggtctttattggctaacaggcagtttcgaatttcgcgatttgttcgaaatattcaataccttgatttataataatgaagtccattttttagttggaactgtatgtactttcttattgtttgctggtgcagttgccaaatccgcccaattcccccttcacgtatggttacctgatgctatggaggggcctactccgatttcggctcttatacatgctgctactatggtagctgcggggatttttcttgtcgctcgactttttcctcttttgatagtcatcccctccatactacatctaatcgcgttaataggtataataacagtacttttaggagccactttagctcttgcccaaaaagacnntaacaggaatatatttatgcacttgtacatgatccgggtttt---------gggcccgttttgttgtccaaaataaaggttatgacacaaactacagtttactagttgtaaaacgtttagttattcgaatgtatcaacagaattatttgattatttctgttaatgattctaacaaaaattcatttttggggcacaagaaaaatttttattctcaacggatctcagaggggtttgcagctattgcggaaattccattttctatgcgattaatatcttccctagaaggaaaagaactaaaagaatctccaaatttacgaccaattcattcaacatttccttttttagaggacaaatttttacgtttaagttttgtgttagatatattgatacctcaccctgtccatctggaaatcttggttcaaactattcggtactgggtaaaagatacctcctgtttgcatttattacgattctttctttatgaatattgtaatagtgttattactctaaagagatctgtttccaatttttcaaaaaaaaagaatcaaagattcttattgttcctatataattcctatgtgtgtgaatgcgaatccatcttcgtttttctccgcaaccaatcctctcatttacgagttttacggagcctttcttgcacgagtttatttctacctaaagttagaacattttgtaaaagtatttactaactttcaaattcagagaaaccctggaataaaaaaatgggcaatcctgagccaactccttctttccaaaaggaaacaaaaggataggtgcagagactcaatggaagttgttctaacaaatggagttgacggtcttgcgtataagaattcttccatcgaaactccaaaaaggatgaagaataaacctagacgcatacgtacttaaaatgaaaaaatcttgatgacgacccgaatcttattttatgactatgaaaaagtggaagaattgttgtgaatcgattccaagtttaagaaagaatcgaatattcgttttagtaaattatttattccccagtccgatagatcttttgaaaacccgacccatcggatgagaatgaagatagagtcccgttctacgtgtcaatcctgacaacaatgaaatttatagtaagaggaaaatccgtcgactttaaaaatcgtgagggttcaagtccctctataaaagatcctttga
			ttctctaactaattatcctctttttttgttaacttgggtctcttcctcatttactcttacaaaggtatccgagcagaaacgtttttctcttatcacaagtcttgtgatgtatgatgtaaatgtgagcagctttgagcaaggagtactctatttgaatgattcccaatacatatcattactcatactaagacttacaaaaaaagtcttcaagatacaggaaattacgggacctagataagactttgtaataccctttaattgacatagaacccagttttctagtaaaatgagtagacgatggaaacctgcggagcagaaagacccgcgcacccgttaccaacacaaccccggcgcggattgcgcagcgcgccccgc-ccggccctccggctcggcggcgtcgcgtcgtaacagaacgactctcggcaacggatatctcggctctcgcatcgatgaagaacgtagcgaaatgcgatacttggtgtgaattgcagaatcccgtgaaccatcgagtttttgaacgcaagttaagccctcgtggccagggcacgtctgtctgggcgtcacgcaccgcgtcgcccccgggatcggggcggagactggccccccgtgcgcgcgcgcggccggcctaaacgcagaccccgcggccgcgagacggcgcgacgaccct-gcggccaac
		</sequence>
		<sequence>
			<taxon idref="Muehlenbeckia_tiliifolia_"/>
			ttaactatagttatgattttttcaatgaaattgtctattcagcaaataaatagcagttctatctatcaaactgtatggtcttggaccatcaataatgatttttctttagagttcggttatttggttgatccacttacttctattatgttaatgttaattactactgttggtattctagttcttatttatagtgacaattatatgtttcatgatcaaggatatttgagattctttgcttatctgagttttttcaatacttctatgcttggcttagttactagttcaaatttaatacaaatttatattttttgggaattagttggaatgtgttcgtatctattaataggtttttggtttacacgacctgctgcagcaaatgcttgtcaaaaagcgtttgtaactaatcgtgtaggggattttggtttattattaggcattttaggtctttattggctaacaggcagtttcgaatttcgcgatttgttcgaaatattcaataccttgatttataataatgaagtccattttttagttggaactgtatgtactttcttattgtttgctggtgcagttgccaaatccgcccaattcccccttcacgtatggttacctgatgctatggaggggcctactccgatttcggctcttatacatgctgctactatggtagctgcggggatttttcttgtcgctcgactttttcctcttttgatagtcatcccctccatactacatctaatcgcgttaataggtataataacagtacttttaggagccactttagctcttgcccaaaaagacattaacaggaatatatttatgcacttgtacatgatccgggtttt---------gggcccgttttgttgtccaaaataaaggttatgacacaaactacagtttactagttgtaaaacgtttagttattcgaatgtatcaacagaattatttgattctttctgttaatgattctaacaaaaattcatttttggggcacaagaaaaatttttattctcaacggatctcagaggggtttgcagctattgcggaaattccattttctatgcgattaatatcttccctagaaggaaaagaactaaaagaatctccaaatttacgaccaattcattcaacatttccttttttagaggacaaatttttacgtttaagttttgtgttagatatattgatacctcaccctgtccatctggaaatcttggttcaaactattcggtactgggtaaaagatacctcctgtttgcatttattacgattctttctttatgaatattgtaatagtgttattactctaaagagatctgtttccaatttttcaaaaaaaaagaatcaaagattcttattgttcctatataattcctatgtgtgtgaatgcgaatccatcttcgtttttctccgcaaccaatcctctcatttacgagttttacggagcctttcttgcacgagtttatttctacctaaagttagaacattttgtaaaagtatttactaactttcaaattcagagaaaccctggaataaaaaaatgggcaatcctgagccaactccttctttccaaaaggaaacaaaaggataggtgcagagactcaatggaagttgttctaacaaatggagttgacggtcttgcgtataagaattcttccatcgaaactccaaaaaggatgaagaataaacctagacgcatacgtacttaaaatgaaaaaatcttgatgacgacccgaatcttattttatgactatgaaaaagtggaagaattgttgtgaatcgattccaagtttaagaaagaatcgaatattcgttttagtaaattatttattccccagtccgatagatcttttgaaaacccgacccatcggatgagaatgaagatagagtcccgttctacgtgtcaatcctgacaacaatgaaatttatagtaagaggaaaatccgtcgactttaaaaatcgtgagggttcaagtccctctataaaagatcctttga
			ttctctaactaattatcctctttttttgttaacttgggtctcttcctcatttactcttacaaaggtatccgagcagaaacgtttttctcttatcacaagtcttgtgatgtatgatgtaaatgtgagcagctttgagcaaggagtactctatttgaatgattcccaatacatatcattactcatactaagacttacaaaaaaagtcttcaagatacaggaaattacgggacctagataagactttgtaataccctttaattgacatagaacccagttttctagtaaaatgagtagacgatggaaacctgcggagcagaaagacccgcgcacccgttaccaacacaaccccggcgcggattgcgcagcgcgccccgccccggccctccggctcggcggcgtcgcgtcgtaacagaacgactctcggcaacggatatctcggctctcgcatcgatgaagaacgtagcgaaatgcgatacttggtgtgaattgcagaatcccgtgaaccatcgagtctttgaacgcaagttaagccctcgtggccagggcacgtctgtctgggcgtcacgcaccncgtcgcccccgggatcggggcggagactggccccccgtgcgcgcgcgcggccggcctaaacgcagaccccgcggccgcgagacggcgcgacgaccct-gcggccaac
		</sequence>
		<sequence>
			<taxon idref="Muehlenbeckia_tuggeranong_"/>
			tt-actatagttatgattttttcaatgaaattgtctattcagcaaataaatagcagttctatctatcaaactgtatggtcttggaccatcaataatgatttttctttagagttcggttatttggttgatccacttacttctattatgttaatgttaattactactgttggtattctagttcttatttatagtgacaattatatgtttcatgatcaaggatatttgagattctttgcttatctgagttttttcaatacttctatgcttggcttagttactagttcaaatttaatacaaatttatattttttgggaattagttggaatgtgttcgtatctattaataggtttttggtttacacgacctgctgcagcaaatgcttgtcaaaaagcgtttgtaactaatcgtgtaggggattttggtttattattaggcattttgggtctttattggctaacaggcagtttcgaatttcgcgatttgttcgaaatattcaataccttgatttataataatgaagtccattttttagttggaactgtatgtactttcttattgtttgctggtgcagttgccaaatccgcccaattcccccttcacgtatggttacctgatgctatggaggggcctactccgatttcggctcttatacatgctgctactatggtagctgcggggatttttcttgtcgctcgactttttcctcttttgatagtcatcccccccatactacatctaatcgctttaataggtataataacagtacttttaggagctactttagctcttgcccaaaaagacattaacaggaatatatttatgcacttgtacatgatccgggtttt---------gggcccgttttgttgtcaaaaatacaggttatgacacaaactacagtttactacttgtaaaacgtttagttattcgaatgtatcaacagaattatttgattctttctgttaatgattctaacaaaaattcatttttggggcacaagaaaaatttttattctcaacggatctcagaggggtttgcagctattgcggaaattccattttctatgcgattaatatcttccctagaaggaaaagaactcaaagaatctccaaatttacgaccaattcattcaacatttccttttttagaggacaaatttttacgtttaagttttgtgttagatatattgatacctcaccctgtccatctggaaatcttggttcaaactattcggtactgggtaaaagatacctcctgtttgcatttattacgattctttctttatgaatattgtaatagtgttattactctaaagagatctgtttccaatttttcaaaaaaaaagaatcaaagattcttattgttcctatataattcctatgtgtgtgaatgcgaatccatcttcgtttttctccgcaaccaatcctctcatttacgagttttacggagcctttcttgcacgagtttatttctacctaaagttagaacattttgtaaaagtatttactaactttcaaattcagagaaaccctggaataaaaaaatgggcaatcctgagccaactccttctttccaaaaggaaacaaaaggataggtgcagagactcaatggaagttgttctaacaaatggagttgacggtcttgcgtataagaattcttccatcgaaactccaaaaaggatgaagaataaacctagacgcatacgtacttaaaatgaaaaaatattgatgacgacccgaatcttattttatgactatgaaaaagtggaagaattgttgtgaatcgattccaagtttaagaaagaatcgaatattcgttttagtaaattatttattccccagtccgatagatcttttgaaaacccgacccatcggatgagaatgaagatagagtcccgttctacgtgtcaatcctgacaacaatgaaatttatagtaagaggaaaatccgtcgactttaaaaatcgtgagggttcaagtccctctataaaagatcctttga
			ttctctaactaattatcctctttttttgttaacttgggtctcttcctcatttactcttacaaaggtatccgagcagaaaagtttttctcttatcacaagtcttgtgatgtatgatgtaaatgtgagcagctttgagcaaggagtactctatttgaatgattcccaatacatatcattactcatacgaagacttacaaaaaaagtcttcaagatacaggaaattccgggacctagataatactttgtaataccctttaattgacatagaacccagttttctagtaaaatgagtagacgatggaaacctgcggagcagacagacccgcgaacccgttgccaacccaaccccggcgcggattgcgcagcgcgccccgc-ccggacctccggcgcggcggcgtcgtgtcgtaactgaacgactctcggcaacggatatctcggctctcgcatcgatgaagaacgtagcgaaatgcgatacttggtgtgaattgcagaatcccgtgaaccatcgagtctttgaacgcaagttaagccctcgtggccagggcacgtctgtctgggcgtcacgcaccgcgtcgcccccgggatcggggcggagactggcctcccgtgcgcgcgcgcggccggccgaaacgcagaccccgcggccgcgaaacggcgcgacgacccgagcggacccc
		</sequence>
		<sequence>
			<taxon idref="Muehlenbeckia_urubambensis_"/>
			----------------------------------------------------------------atcaaactgtatggtcttggaccatcaataatgatttttctttagagttcggttatttggttgatccacttacttctattatgttaatgttaattactactgttggtattctagttcttatttatagtgacaattatatgtttcatgatcaaggatatttgagattctttgcgtatctgagttttttcaatacttctatgcttggcttagttactagttcaaatttaatacaaatttatattttttgggaattagttggaatgtgttcgtatctattaataggtttttggtttacacgacctgctgcagcaaatgcttgtcaaaaagcgtttgtaactaatcgtgtaggggattttggtttattattaggcattttaggtctttattggctaacaggcagtttcgaatttcgcgatttgttcgaaatattcaataccttgatttataataatgaagtccattttttagttggaactgtatgtactttcttattgtttgctggtgcagttgccaaatccgcccaatttccccttcacgtatggttacctgatgctatggaggggcctactccgatttcggctcttatacatgctgctactatggtagctgcggggatttttcttgtcgctcgactttttcctcttttgatagtcatcccccccatactacatctaatcgctttaataggtataataacagtacttttaggagccactttagctcttgcccaaaaagacattaacaggaatatatttatgcacttgtacatgatccgggttt---------tgggcccgttttgttgtccaaaatacaggttatgacacaaactacagtttactagttgtaaaacgtttagttattcgaatgtatcaacagaattatttgattctttctgttaatgattctaacaaaaatgaatttttggggcacaagaaaaatttttattctcaacggatctcagaggggtttgcagctattgcggaaattccattttctatgcgattaatatcttccctagaaggaaaagaactaaaagaatctccaaatttacgaccaattcattcaacatttccttttttagaggacaaatttttacgtttaagttttgtgttagatatattgatacctcaccctgtccatctggaaatcttggttcaaactattcggtactgggtaaaagatacctcctgtttgcatttattacgattctttctttatgaatattgtaatagtgttattactctaaagagatctgtttccattttttcaaaaaaaaagaatcaaagattcttattgttcccatataattccaatgtgggggaagcgaaatccatcttcgtttttctccgcaaccaatcctctcatttacgagttttacgggagcccttttgcacgaggtttattt------------------------------------aactttcaaattcagagaaaccctggaataaaaaaatgggcaatcctgagccaactccttctttccaaaaggaaacaaaaggataggtgcagagactcaatggaagttgttctaacaaatggagttgacggtcttgcgtataagaattcttccatcgaaactccaaaaaggatgaagaataaacctagacgcatacgtacttaaaatgaaaaaatattgatgacgacccgaatcttattttatgactatgaaaaagtggaagaattgttgtgaatcgattccaagtttaagaaaaaatcgaatattcgttttagtaaattatttattccccagtccgatagatcttttgaaaacccgacccatcggatgagaatgaagatagagtcccgttctacgtgtcaatcctgacaacaatgaaatttatagtaagaggaaaatccgtcgactttaaaaatcgtgagggttcaagtccctctataaaagatcctttga
			ttctctaactaattatcctctttttttgttaacttgggtatcttcctcatttactcttacaaaggtatccgagcagaaacgtttttctcttatcacaagtcttgtgatgtatgatgtaaatgtgagcagctttgagcaaggagtactctatttgaatgattcccaatacatatcattactcatactaagacttaaaaaaaaagtattcaagatacaggaaattacgggacctagataagactttgtaataccctttaattgacatagaacccagttttctagtaaaatgagtagacgatggaaacctgcggagcagaaagacccgcgcacccgttcccaacacaaccccggcgcggattgcgcatcgcgccccgc-caggccctccggctcggcggcgtcgcgtcgtaacagaacgactctcggcaacggatatctcggctctcgcatcgatgaagaacgtagcgaaatgcgatacttggtgtgaattgcagaatcccgtgaaccatcgagtctttgaacgcaagttaagccctcgtggccagggcacgtctgtctgggcgtcacgcaccgcgtcgcccccgggatcggggcggagactggccccccgtgcgcgcgcgcggccggcctaaacgcagaccccgcggccgcgacaaggcgcgacgacccg-gcggccaac
		</sequence>
		<sequence>
			<taxon idref="Muehlenbeckia_volcanica_"/>
			----------ttatgattttttc-atgaaattgtctattcagcaaataaatagcagttctatctatcaaactgtatggtcttggaccatcaataatgatttttctttagagttcggttatttggttgatccacttacttctattatgttaatgttaattactactgttggtattctagttcttatttatagtgacaattatatgtttcatgatcaaggatatttgagattctttgcgtatctgagttttttcaatacttctatgcttggcttagttactagttcaaatttaatacaaatttatattttttgggaattagttggaatgtgttcgtatctattaataggtttttggtttacacgacctgctgcagcaaatgcttgtcaaaaagcgtttgtaactaatcgtgtaggggattttggtttattattaggcattttaggtctttattggctaacaggcagtttcgaatttcgcgatttgttcgaaatattcaataccttgatttataataatgaagtccattttttagttggaactgtatgtactttcttattgtttgctggtgcagttgccaaatccgcccaatttccccttcacgtatggttacctgatgctatggaggggcctactccgatttcggctcttatacatgctgctactatggtagctgcggggatttttcttgtcgctcgactttttcctcttttgatagtcatcccccccatactacatctaatcgctttaataggtataataacagtacttttaggagccactttagctcttgcccaaaaagacattaa--------------------------tgatccgggtttt---------gggcccgttttgttgtccaaaatacaggttatgacacaaactacagtttactagttgtaaaacgtttagttattcgaatgtatcaacagaattatttgattctttctgttaatgattctaacaaaaattcatttttggggcacaagaaaaatttttattctcaacggatctcagaggggtttgcagctattgcggaaattccattttctatgcgattaatatcttccctagaaggaaaagaactaaaagaatctccaaatttacgaccaattcattcaacatttccttttttagaggacaaatttttacgtttaagttttgtgttagatatattgatacctcaccctgtccatctggaaatcttggttcaaactattcggtactgggtaaaagatacctcctgtttgcatttattacgattctttctttatgaatattgtaatagtgttattactctaaagagatctgtttccaatttttcaaaaaaaaagaatcaaagattcttattgttcctatataattcctatgtgtgtgaatgcgaatccatcttcgtttttctccgcaaccaatcctctcatttacgagttttacggagcctttcttgcacgagtttatttctacctaaagttagaacattttgtaaaagtatgtactaactttcaaattcagagaaaccctggaataaaaaaatgggcaatcctgagccaactccttctttccaaaaggaaacaaaaggataggtgcagagactcaatggaagttgttctaacaaatggagttgacggtcttgcgtataagaattcttccatcgaaactccaaaaaggatgaagaataaacctagacgcatacgtacttaaaatgaaaaaatcttgatgacgacccgaatcttattttatgactatgaaaaagtggaagaattgttgtgaatcgattccaagtttaagaaagaatcgaatattcgttttagtaaattatttattccccagtccgatagatcttttgaaaacccgacccatcggatgagaatgaagatagagtcccgttctacgtgtcaatcctgacaacaatgaaatttatagtaagaggaaaatccgtcgactttaaaaatcgtgagggttcaagtccctctataaaagatcctttga
			ttctctaactaattatcctctttttttgttaacttgggtatcttcctcatttactcttacaaaggtatccgagcagaaacgtttttctcttatcacaagtcttgtgatgtatgatgtaaatgtgagcagctttgagcaaggagtactctatttgaatgattcccaatacatatcattactcatactaagacttacaaaaaaagtattcaagatacaggaaattacgggacctagataagactttgtaataccctttaattgacatagaacccagttttctagtaaaatgagtagacgatg-----------------------------------accaacacaaccccggcgcggattgcgcagcgcgccccgc-caggccctccggctcggcggcgtcgcgtcgtaacagaacgactctcggcaacggatatctcggctctcgcatcgatgaagaacgtagcgaaatgcgacacttggtgtgaattgcagaatcccgtgaaccatcgagtctttgaacgcaagttaagccctcgtggccagggcacgtctgtctgggcgtcacgcaccncgtcgcccccgggatcggggcggagactggccccccgtgcgcgcgcgcggccggcctaaacgcagaccccgcggccgcgaaaaggcgcgacgaccc-----------
		</sequence>
		<sequence>
			<taxon idref="Muehlenbeckia_zippelii_"/>
			tt-actatagttatgattttttc-atgaaattgtctattcagcaaataaatagcagttctatctatcaaactgtatggtcttggaccatcaataatgatttttctttagagttcggttatttggttgatccacttacttctattatgttaatgttaattactactgttggtattctagttcttatttatagtgacaattatatgtttcatgatcaaggatatttgagattctttgcttatctgagttttttcaatacttctatgcttggcttagttactagttcaaatttaatacaaatttatattttttgggaattagttggaatgtgttcgtatctattaataggtttttggtttacacgacctgctgcagcaaatgcttgtcaaaaagcgtttgtaactaatcgtgtaggggattttggtttattattaggcattttaggtctttattggctaacaggcagtttcgactttcgcgatttgttcgaaatattcaataccttgatttataataatgaagtctattttttagttggaactgtatgtactttcttattgtttgctggtgcagttgccaaatccgcccaattcccccttcacgtatggttacctgatgctatggaggggcctactccgatttcggctcttatccatgctgctactatggtagctgcggggatttttcttgtcgctcgactttttcctcttttgatagtcatcccccccatactacatctaatcgctttaataggtataataacagtacttttaggagccactttagctcttgcccaaaaagacattaacaggaatatatttatgcacttgtacatgatccgggtttt---------gggcccgttttgttgtcaaaaatacaggttatgacacaaactacagtttactagttgtaaaacgtttagttattagaatgtatcaacagaattatttgattctttctgttaatgattctaacaaaaatgaatttttggggcacaagaaaaatttttattctcaacggatctcagaggggtttgcagctattgcggaaattccattttctatgcgattaatatcttccctagaaggaaaagaactcaaagaatctccaaatttacgaccaattcattcagcatttccttttttagaggacaaatttttacgtttaagttttgtgttagatatattgatacctcaccctgtccatctggaaatcttggttcaaactattcggtactgggtaaaagatacctcctgtttgcatttattacgattctttctttatgaatattgtaatagtgttattactctaaagagatctgtttccaatttttcaaaaaaaaagaatcaaagattcttattgttcctatataattcctatgtgtgtgaatgcgaatccatcttcgtttttctccgcaaccaatcctctgatttacgagttttacggagcctttcttgcacgagtttatttctacctaaagttagaacattttgtaaaagtatttactaactttcaaattcagagaaaccctgggaaaaaaaaatgggcaatcctgagccaactccttctttccaaaaggaaacaaaaggataggtgcagagactcaatggaagttgttctaacaaatggagttgacggtcttgcgtataagaattcttccatcgaaactccaaaaaggatgaagaataaacctagacgcatacgtacttaaaatgaaaaaatattgataacgacccgaatcttattttatgactatgaaaaagtggaagaatttttgtgaatcgattccaagtttaagaaagaatcgaatattcg-tttagtaaattatttattccccactccgatagatcttttgaaaacccgacccatcggatgagaatgaagata---------------------------------------------------------------------------------------------------------------
			------------------------------------------------------------------------------------------------------------------------------------------------------------------------------------------------------------------------------------------------------------------------------------------------------------gaaacctgcggagcagaacgacccgcgaacccgttaccaacacaaccccggcgcggattgcgcggcgcgccccgcgccgggcctccggcgcggcggcgtcgtgtcgtaacagaacgactctcggcaacggatatctcggctctcgcatcgatgaagaacgtagcgaaatgcgatacttggtgtgaattgcagaatcccgtgaaccatcgagtctttgaacgcaagttaagccctcgtggccagggcacgtctgtctgggcgtcacgcaccgcgtcgcccccgggatcggggcggagactggccccccgtgcgcgcgcgcggccggcccaaacgcagaccccgcggccgcgaagcggcgcgacgacccgagcggccccc
		</sequence>
		<sequence>
			<taxon idref="Neomillspaughia_emarginata_"/>
			ttaagtatagttatgattttttcaatgaaattgtctattcagcaaataaatagcagttctatctatcaatctgtatggtcttggaccatcaataatgatttttctttagagttcggttacttggttgatccacttacttctattatgtcaatgttaatcactactgttgggattctagttcttatttatagtgacaattatatgtctcatgatcaaggatatttgagattttttgcttatctgagttttttcaatacttctatgcttggcttagttactagttcgaatttaatacaaatttatattttttgggaattagttggaatgtgttcgtatctattaataggtttttggtttacacgacctattgcagcaaatgcttgtcaaaaagcgtttgtgactaatcgtgtaggggattttggtttattattaggaattttaggtctttattggctaacgggcagtttcgaatttcgagatttgttcaaaatattcaatactttgacttatactaatgaagtccatcttttagttggaactgtatgtactttcttattatttgctggtgcagttgccaaatccgcccaatttccccttcatgtatggttacctgatgctatggaggggcctactcctatttcggctcttatacatgctgctactatggtagcagcggggatttttcttgtcgctcgactttttcctcttttgatagtcatcccctccatactaaatctaatcgctttaataggtataataacagtactattaggagctactttagctcttgctcaaaangac-----cnggaatatatttatgcncttgtacatgatcaggatttaggtttaaataggtccatttttttttcacaaaaaggggttatgacacaaaatacagtttactagttgtaaaacgtttagttattcgaatgtatcaacagaatcatttgattctttctgttaatgattctaacaaaaatgaatttcttgtgcccaagaaaaatttgtattctcaacggatctcagagggatttgcagctattgcggaaattccattttctctgcgattaatatcttccctagaaggaaaagaactaaaaaaatctcaaaatttacgatcaattcattc-----------------------------------------------------------------------------------------------------------------------------------------------------------------------------------------------------------------------------------------------------------------------------------------------------------------------------------------------------------------------------------------????????????????????????????????????????????????????????????????????????????????????????????????????????????????????????????????????????????????????????????????????????????????????????????????????????????????????????????????????????????????????????????????????????????????????????????????????????????????????????????????????????????????????????????????????????????????????????????????????????????????????????????????????????????????????????????????????????????????????????????????????????????
			????????????????????????????????????????????????????????????????????????????????????????????????????????????????????????????????????????????????????????????????????????????????????????????????????????????????????????????????????????????????????????????????????????????????????????????????????????????gaaacctgcaaagcagaacgacccgcggactngttgccaacctaacaccggcgcgggttgcgcttcgcgtccntccccgggcgaccggg---gcgagggcgcgtcggaacagaacgactctcggcaacggatatctcggctctcgcatcgatgaagaacgtagcgaaatgcgatacttggtgtgaattgcagaatcccgtgaaccatcgagtctttgaacgcaagttaagcc-ttcggccgagggcacgtctgcctgggcgtcacgcaccgcgtcgcccccgggtcgggggcggantttggccccccgtgcgcgcgcgcggccggcctaaacgaggagcccgtggccgcga-gcgccgcgacgacgcgagcggcctcc
		</sequence>
		<sequence>
			<taxon idref="Oxyria_digyna_"/>
			ttaagtatagttatgattttttcaatgaaattatctattcagcaaataaatagcagttctatctatcaatctgtatggtcttggaccataaataatgatttttctttagagttcggttatctggttgatccacttacttctattatgtcactgttaatcactactgttggtattctagttcttatttatagtgataattatatgtctcatgatcaaggatatttgaggttttttgcttatctgagttttttcaatacttctatgcttggcttagttactagttcgaatttaatacaaatttattttttttgggaattagttggaatgtgttcgtatctattaataggtttttggtttacacgacctgttgcagcaaatgcttgtcaaaaagcgtttgtgactaaccgtgtaggggattttggtttattattaggcattttaggtctttattggctaacangcagttttgaatttcgagatttgttcgaactattcaatacctccatttataacaatgaagttcattttttannnggnactgtatgtactttcntantatttgccggnnnnnnngccaaanncncccaattcccccntcnngtatggttaccngatgctatggaaggtcctactccnatttcagctnntatacntgctgcgactatggtagctgcggggatttttnttatcgctcgactttttcctcttttgatagtaatcccctccatactacacctaatcgctttgataggtataataacagtaattttaggagctactttggctcttgcccanaaagacantaacaggaatatatttatgcacttggacatgatcaagatttaggtttaaacaggcccattttgttgtcaaaaaaaaaagttttgacacaaaatatanttnactagttgtaaaacgtttagttnttcaaatgtatcaacagaattatttgattctttntgttaatgattntaacaaaaatgaatttctngtgcccacgaaaaatttgtattatcaacagatctccgagggatttgcaactattgcagaaattccattttctatgcgattaatatcttccctagacggaaaagaactcaaaaaatctaaaaaattaagatcaattcattcaatatttccttttttagaggataaatttttacgtttaaattctgtgttagatatatggatacctcaccctgtccatttggaaatcttggttcaaactattcgttactgggtaaaagatacttcttgtttgcatttattacgcttctttctttatgagtcttgtaagaggattatgactctaaagagatctgtttctgattattcaaaaaataagaatcaaagattcttattgttcctatataattcctacgtgtgtgaatgcgaatccagcttcgtttttctacgcaaccaatcctctcatttacgaatcttacggagcctttcttgcacgagtttatttctacctaaagttagaacattttttaaaactttttact----------ttcagagaaaccctggaagaaaaaaatgggcaatcctgagccaactccttcgtccaaaaggaagaaaaaaggataggtgcagagactcaatggaagctgttctaacaaatggagttgacgatcttgcgtataagaattcttccatctaaactctaaaaaggattaagaatcaacatatatacatatgcagacgtaattttaaaatattgatgacgacccgcattt--ttttatgactcggaaaaaatggaagaattg-tgtgaaacgattccaagttgaagaaagaatcgaatattcc-tttaataaattatttattccccggtctgatagatcttttgaagaaccggtccatcggatgagaatgaagatagagtcccattctacgtgtcaatcctgacaacaatgaaatttatagtaagaggaaaatccgtcgactttataaatcgtgagggttcaagtccctctataaaagatcatttga
			ttctctaactaattatcctcttttttttgtaacttgggtctcttcctcatttactcttacaaagatatccgaacagaaaagtttttctcttatcacaagtcttgtgatgtatgatgtaaatgtgagcagctttgagcaaggtcttactcatttgaatgaatcccaatatatatcattactcttactaaga---acatacaaagtcttcaagatacagaaaattccggggcctagataagactttggcataccctttaattgacac-----------------------------------gaaacctgctaagcagacagacccgcgaacccgttaccaaccaaaccccggcgcggattgcgcagcgcgccccgccccggtcttccggcgtcgcggcgtcgtgtcgtaataaaacgactctcggcaacggatatctcggctctcgcatcgatgaagaacgtagcgaaatgcgatacttggtgtgaattgcagaatcccgtgaaccatcgagtctttgaacgcaagttaagccttctggcngagggcacgtctgtctgggcgtcacgcaccgcgtcgcccccgggagaggggcggagactggcctcccgtgcgtgcgcgcggctggcctaaacgcagaccccgcggccgcaaaaagccgcgacgactcgagcggccctc
		</sequence>
		<sequence>
			<taxon idref="Oxyria_sinensis_"/>
			ttaagtatagttatgattttttcaatgaaattgtctattcagcaaataaatagcagttctatctatcaatctgtatggtcttggaccatcaataatgatttttctttagagttcggttccctggttgatccacttacttctattatgtcactgttaatcactactgttggtattctagttcttatttatagtgataattatatgtctcatgatcaaggatatttgagattttttgcttatctgagttttttcaatacttctatgcttggcttagttactagttcgaatttaatacaaatttattttttttgggaattagttggaatgtgttcgtatctattaataggtttttggtttacacggcctgttgcagcaaatgcttgtcaaaaagcgtttgtgactaaccgtgtaggggattttggtttattattaggaattttaggtctttattggttaacaggcagttttgaatttcgagatttgttcgaaatattcaatacctcgatttataacaatgaagttcgttttttagttggaactgtatgtacttttttattgtttgctggtgcagttgccaaatccgcccaattcccccttcatgtatggttacctgatgctatggaaggtcctactcctatttcagctcttatacatgctgctactatggtagctgcgggaatttttcttatcgctcgactttttcctcttttgatagtaatcccctccatactacatctaatcgctttgataggtataataacagtaattttaggagctactttggctcttgcccaaaaagacattaacaggaatatatttatgcacttgtacacgatcaggatttaggtttaaacaggtccgttttgttgtccaaaaaaaaagttatgacacaaaatacagtttactagttgt-aaacgtttagttattcaaatgtatcaacagaattctttgattctttctgttaatgattctaacaaaaatgaatttcttgtgcccaataaaaatttgtattatcaacagatctccgagggatttgcaactattgtggaaattccattttctatgcgattaatatcttccctagacggaaaagaactccaaaaatctaaaaatttaagatcaattcattcaatatgtccttttttagaggacaaatttgtacgtttaaattatgtgttagatatattgatacctcaccctgtccatctggaaatcttggttcaaactattcgttactgggtaaaagatacttcttgtttgcatttattacgattctttctttatgagtattgtaatagtgttattactctaaagagatctgtttccgattattcaaaaaagaagaatcgaagattcttattgttcctatacaattcctacgtgtgtgaatgcgaatccatcttcgtttttctacgcaaccaatcctctcatttacgaatcttacggagcctttcttgcacgagtttatttctacctaaagttagaacattttttaaaattttttact????????????????????????????????????????????????????????????????????????????????????????????????????????????????????????????????????????????????????????????????????????????????????????????????????????????????????????????????????????????????????????????????????????????????????????????????????????????????????????????????????????????????????????????????????????????????????????????????????????????????????????????????????????????????????????????????????????????????????????????????????????????
			????????????????????????????????????????????????????????????????????????????????????????????????????????????????????????????????????????????????????????????????????????????????????????????????????????????????????????????????????????????????????????????????????????????????????????????????????????????----------gagcagacagacccgcgaactcgttcccaaccaaaccccggcgcggattgcgcagcgcgcccg-gcccgtctcccggcgtcggcg----cgggtcgtaataaaacgactctcggcaacggatatctcggctctcgcatcgatgaagaacgtagcgaaatgcgatacttggtgtgaattgcagaatcccgtgaaccatcgagtctttgaacgcaagttaagccttccggccgagggcacgtctgtctgggcgtcacgcaccgcgtcgcccccgggagcggggcggagactggccccccgtgcgcgcgcgcggccggcctaaacgcagaccccgcggccgcaaagagccgcgacgacttgcgcggccctc
		</sequence>
		<sequence>
			<taxon idref="Persicaria_sagittata_"/>
			ttaagtctagttatgcttttttcaataaaattgtctattcagcaaatacatagcaattttatctatcaatctgtatggtcttggaccatcaacaatgatttttctttagagtttggttacttggttgatccactaacttctattatgttaatgttaatcactacagttggtattctagttcttatttatagtgacaattatatgtctcatgatgaaggatatttgcgattctttgcttatctgagttttttcaatacttctatgcttggattagttactagttcgaattttatacaaatttatattttttgggaattagttggaatgtgttcgtatttattaataggtttttggtttacacgacctattgcagcaaatgcttgtcaaaaggcgtttgtaactaatcgtgtaggggattttggtttattattaggaattttaggtctttattggctaacgggcagttttgaatttcgagatttgtttgaaatattcaacacctcgatttctaataatgaaatccattttttagttggaactgtatgtacttttttattgtttgctggtgcggttgccaaatccgctcaattcccacttcatgtctggttacctgatgctatggagggtcctactcctatttccgctcttatacatgctgcgactatggtagcagcgggtatttttcttgttgctcgactttttcctcttttgatggtcatcccttccatacgaaatctaatcgctttaataggtataataacagtacttttaggggctactttagctcttgctcaaaaagacaaagacaggaatatatttatgcacttgtacatgatcaggatttagatttgaacagggcccttttgttatcaataaaagggggtatgacacaaaatacagtttactgattgtaaaacgtttagttattcaaatgtatcaacagaatcatttgattctttctcttaatgattctaacaaaaatgaattttttgtgcccaagaacaatttgtattctcaacggatctcggagggatttgcagctattgcggaaattccattttctatgcgattgctctcttccttagaaggaaaagaacgaaaaaaatataaaaatttacgatcaattcattccatatttccttttttagaggacaaactttcacatttaaattatgtcttagatatattgataccccaccccatacatttggaaatcttggttcaaactattcgttactgggtaaaagatacttcctgtttgcatttattgcgattctttctttatgagtattgtaatagttttattactctagagagatctg---------tttcacaaaatccgaataaaagattctttttgttcttatataattcctatgtgtgggaatgcgaatccatcttcgtttttctccggaaccaatcctctcatttacgaatcttacggcgcccttcttgcacgagtctatttctaccgaaagtcagaagattttataaaagtatttactaactttcaaattcagagaaaccctggaataaagaaatgggcaatcctgagccaactcccactttccaaaaggaaaaaagaggataggtgcagagactcaatggaagctgttctaacaaacggaattgactgtcttgcgtataagaatttttcgatctaaactccaaaagtgatgaagaagaaacctatgggtatacgtaactataaggcaaaaatattgatgacgacccgaattttattttatgaatatgaaaaaatggaagaatttttgtgaattgattccaagttgaagaaagaatcgaatattcg-tttattaaattatttactccacagtttggtagatcttttgaagaaccgacccttcggatgagaatgaagatagagtcccattctacgtgtcaatcccgacaccaatgaaatttatagtaagaggaaaatccgtcgactttataaatcgtgagggttcaagtccctctat-aaagcgcttttga
			ttagctaactaattatcctctttttttgttaacatgggtcgcttcc------------acaaaggtattcgagcagccaatttttgatcttatcaacagtcttg-------tgatataaatttcaacagctttgagcaaggagtactccatttgaatgatccgcaatacatatcattactcgtactaagacttacatacaaagtcttcaagatctaggaaattacggggcctagataagactttgtaataccctttaattgacatagactccagttttcaaataaaatgagtagatgatggaaacctgcaaagcagaaagacccgcgaacccgttccaaacaaaaccccggcgcggattgcgcagcgcgccccgcgtcggtctcccgatgtgggcaccacgtgtcgtatctgaacgactcccggcaacggatatctcggctctcgcatcgatgaagaacgtagcgaaatgcgatacttggtgtgaattgcagaatcccgtgaaccatcgagtctttgaacgcaagttaagccttcgggccgagggcacgtctgcctgggcgtcacgcaccgcgtcgcccccgggcgtggggcggaccgtggccccccgtgcgcgctcgcggtcggcctaaacgcagaccccgtggccgcgaagagccgcgacgaactcggcggaccgc
		</sequence>
		<sequence>
			<taxon idref="Persicaria_virginiana_"/>
			ttaagtctagttatgcttttttcaataaaattgtctattcagcaaataaatagcagttctatctatcaatctgtatggtcttggaccatcaataatgatttttctttagagtttggttacttggttgatccacttacttctattatgtcaatgttaatcactactgttggtattctagttcttatttatagtgacaattatatgtctcatgatgaaggatatttgagattctttgcttatctgagttttttcaatacttctatgcttggattagttactagttcgaatttaatacaaatttatattttttgggaattggttggaatgtgttcgtatctattaataggtttttggtttacacgacctattgcagcaaatgcttgtcaaaaggcgtttgtaactaatcgtgtaggggattttggtttattattaggaattttaggtctttattggctaacgggcactttcgaatttcgagatttgttcgaaatattcaatacctcgatttctaataatgaaatccattttttagttggaactgtatgtactttcttattgtttgctggtgcggttgctaaatctgcccaattcccacttcatgtatggttacctgatgctatggaggggcctactcctatttccgctcttatacatgctgctactatggtagcagcggggatttttcttgtcgctcgactttttcctcttttgatagtcatcccttccatacgaaatctaatcgctttaataggtataataacagtacttttaggagctactttagctcttgctcaaaaagatattaacaggaatatatttatgcacttgtacatgatcaggatttagatttgaataggtcccttttgttgtcaaaaataagggttatgacacaaaatacagtttactggttgtaaaacgtttagttattcgaatgtatcaacagaatcatttgattctttctcttaatgattctaacaaaaatgaattttttgttcccaagaaaaatttgtattctcaacggatctcggagggatttgcagctattgcggaaattccattttctatgcgattaatctcttccttagaaggaaaagaactaaaaaaatatcaaaatttacgatcaattcattcaatatttccttttttagaggacaaattttcgcgtttaaattatgtgttagatatattgatacctcaccccatccatttggaaatcttggttcaaactatccgttactgggtaaaagatacttcctgtttgcatttattgcgattctttctttatgagtattgtaatagtgttattactctaaagagatct---------ttttcaaaaaatccgaataaaagattctttttgttcttatataattcctatgtgtgtgaatgcgaatccatcttcgtttttctccggaatcaatcctctcatttacgaatcttacggagcctttcttgcacgagtctatttctaccgaaagtcagaacattttgtaaaagtatttactaactttcaaattcagagaaaccctggaataaaaaaatgggcaatcctgagccaactcctgctttccaaaaggaaaaaaagggataggtgcagagactcaatggaagctgttctaacaaatggaattgactgtcttgcgtataagaattcttcgatcgaaactccaaaaatgatgaagaagaaacctataggcatacgtacttaaaatgcaaaaatattgatgacgacccgaattttattttatgaatatgaaaaaatggaagaatttttgtgaatcgattccaagttgaagaaagaatcgaatattcg-tttattaaattatttactccacagtttggtagatcttttgaagaaccgatccatcggatgagaatgaagatagagtcccattctacgtgtcaatcccgacaacaatgaaatttatagtaagaggaaaatccgtcgactttataaatcgtgagggttcaagtccctctat-aaagcgcatttga
			ttatctaactaattatcctctttttttgttaacttgggtctcttcc------------acaaaggtattcgagcagaaaatttttgatcttatca---------------acagtattaatttgaaacgctttgagcaaggagtactccatttgaatgatccccaatacatatcattactcgtactaagacttacatacaaagtcttcaagatccaggaaattccggggcctagataagactttgtaataccctttaattgacatagaccccagttttctaataaaatgagt-gatgatggaaacctgcagagcagaaagacccgcgaacccgttaccaa-caaaccccggcgcggattgcgcagcgcgtcccagctcggttgcccgaagtgggggcgacgtgtcgtattagaacgactctcggcaacggatatctcggctctcgcatcgatgaagaacgtagcgaaatgcgatacttggtgtgaattgcagaatcccgtgaaccatcgagtctttgaacgcaagttaagccttcgggccaagggcacgtctgcctgggcgtcacgcaccgcgtcgcccccggacagggggcggattatggccccccgtgcgcgctcgcggtcggcctaaacacagaccccgtggccgcgaaacgccgcgacgaccttggcgtcccac
		</sequence>
		<sequence>
			<taxon idref="Podopterus_cordifolius_"/>
			ttaagtatagttatgattttttcaatgaaattgtctattcagcaaataaatagcagttctatctatcaatctgtatggtcttggaccatcaataatgatttttctttagagttcggttacttggttgatccacttacttctattatgtcaatgttaatcactactgttgggattctagttcttatttatagtgacaattatatgtctcatgatcaaggatatttgagattttttgcttatctgagttttttcaatacttctatgcttggcttagttactagttcgaatttaatacaaatttatattttttgggaattagttggaatgtgttcgtatctattaataggtttttggtttacacgacctattgcagcaaatgcttgtcaaaaagcgtttgtgactaatcgtgnaggggattttggtttattattaggaattttaggtctttattggctaacgggcagtttcgaatttcgagatttgttcaaaatattcaataccttgacttatactaatgaagtccatcttttagttggaactgtatgtactttcttattatttgctggtgcagttgccaaatccgcccaatttccccttcatgtatggttacctgatgctatggaggggcctactcctatttcggctcttatacatgctgctactatggtagcagcggggatttttcttgtcgctcgactttttcctcttttgatagtcatcccctccatactaaatctaatcgctttaataggtataatancagtactattaggagctactttagctcttgctcaaaaagacattaacaggaatatatttatgcacttgtacatgatcaggatttagttttaaataggtccatttttttttcacaaataagggttatgacacaaaatacagtttactagttgtaaaacgtttagttattcgaatgtatcaacagaatcatttgattctttctgttaatgattctaacaaaaatgaatttcttgggcacaagaaaaatttgtattctcaacggatctcagagggatttgcagctattgcggaaattccattttctctgcgattaatatcttcactagaagaaaaagaactaaaaaaatctcaaaatttacgatcaattcactcaatatttccttttttagaggacaaattttcacgtttaaattatgtgttagatatattgatacctcaccctgtccatctggaaatcttggttcaagctattcgttactgggtaaaagatacctcctgtttgcatttattacgattctttctttatgagtattgtaataatgttattactctaaagaaatctgtttcaaatttttcaaaaaaaaagaatcaaagattcttattgttcctatataattcccatgtgtgtgaatgcgaatccatctttgtttttctccgcaaccaatcctctcatttacgaatcctccggagccttttttgcacgagtctatttctacgtaaagctagaacatcttgtaaaagtatttact????????????????????????????????????????????????????????????????????????????????????????????????????????????????????????????????????????????????????????????????????????????????????????????????????????????????????????????????????????????????????????????????????????????????????????????????????????????????????????????????????????????????????????????????????????????????????????????????????????????????????????????????????????????????????????????????????????????????????????????????????????????
			????????????????????????????????????????????????????????????????????????????????????????????????????????????????????????????????????????????????????????????????????????????????????????????????????????????????????????????????????????????????????????????????????????????????????????????????????????????gaaacctgcaaagcagaacgacccgcgaactcgttcgaaccctaacaccggcgcgggttgcgcatcgcgtcccgccccgggcgaccgagggcgagacggcgtgtcggacacaaacgactctcggcaacggatatctcggctctcgcatcgatgaagaacgtagcgaaatgcgatacttggtgtgaattgcagaatcccgtgaaccatcgagtctttgaacgcaagttaagcccttcggccgagggcacgcctgcctgggcgtcacgcatctcgtcgcccccgaaggaggggcggaaattggccccccgtgtgctcgcgcggtcggcctaaataaggagcccgtggccgcga-atgccgcgacgacccgagcggactct
		</sequence>
		<sequence>
			<taxon idref="Polygonum_americanum_"/>
			----------------------------------------------------------------------------------------------------------------------------------------------------------------------------------------------------------------------------------------------------------------------------------------------------------------------------------------------------------------------------------------------------------------------------gggattttggtttattattaggcattttaggtctttattggctaacaggcagttttgaatttcacgatttgttcaaaatattcaataccttgatttataataacgaaacccattttttagttggaactctatgtactttctttttatttgctggtgcagttgccaaatccgcccaattcccccttcatatatggttaccagatgctatggagggacctactcctatttccgctcttatacatgcagctactatggtagctgcgggtatttttcttgtcgctcgactttttcctcttttaatagccattccctccatattatatctaatcgctttaataggtataataacagtacttttaggagccactttagctgttggccaaaaagacattaacnggaatatatttatgcacttgtccatgattcgggttttgttttaaacgggcccattttgttggcctcaataaaggttatgacacaaactacagtttactagttgtaaaacatttagttattcgaatgtatcaacagagttttt---ttttttctgttaatgattcgaacaaaaacgactttcttgtgcccaagaaaaattttgattctcaacggatctcagaggggtttgcagctattgcagaaattccattttctatgcgattaatatcttccctagaaggaaaagaactcaaaaaatcgcaaaatttacgaccaattcattcaacgtttccctttttagaggacaaatttttacgtttaagttttgtgttagatatagtgataccttaccctctccatctggaaatcttggttcaaactattcgatactgggtaaaagatacctcctgtttgcatttattacgattctttctttatgagtattggaatagtgttattactctaaagagatctgtttccaatttttcaaaaaataaaaataaaagatttttattattcctatctaattcctatgagtgtgaatgcgaatccatcttcgtttttctccgcaaccaatcttctcatttacgaatcttacagagcctttcttgcgcgagtttatttctacttaaagttagaacattttgtaaaagtatttact????????????????????????????????????????????????????????????????????????????????????????????????????????????????????????????????????????????????????????????????????????????????????????????????????????????????????????????????????????????????????????????????????????????????????????????????????????????????????????????????????????????????????????????????????????????????????????????????????????????????????????????????????????????????????????????????????????????????????????????????????????????
			????????????????????????????????????????????????????????????????????????????????????????????????????????????????????????????????????????????????????????????????????????????????????????????????????????????????????????????????????????????????????????????????????????????????????????????????????????????gaaacntgcgtagcagatagacctgtggacatgtaaccaa-ctaaaccnggcgcggattgcgcatcgtgccccgggccgctacttcggcccggcggcggcgtgtcgtaattgaacgactctcggcaacggatatctcggctctcgcatcgatgaagaacgtagcgaaatgcgatacttggtgtgaattgcagaatcccgtgaaccatcgagtctttgaacgcaagttaagccctcgtggccagggcacgtctgtctgggcgtcacgcaccgcgttgccccaggggtcggggcggagattggcctcccgtgcgcgcgcgcggttggcccaaactgagaccccgcggccgcgagacggcgcgacgacctgagcggcccc-
		</sequence>
		<sequence>
			<taxon idref="Polygonum_aviculare_"/>
			ttaactatagttatgattttttcaattaaattatctattaatcaaataaatagcagttcgagctatcaagctgtatggtcttggaccatcaataatgatttttctttagagttcggttacttggttgatccgcttacttctattatgttaatgttaattactactgttgggattctagttcttatttatagtgacaattatatgtgtcatgatcaaggatatttgagattctttgcttatcttagttttttcaatacttctatgcttggcttagttactagttcaaatttaatacaaatttatattttttgggaattagttggaatgtgttcatatctattaattggtttttggtttacacgacctgctgcagcaaatgcttgtcaaaaagcatttgtaactaatcgtgtaggggattttggtttattattaggcattttaggtctttattggctaacaggcagtttcgaatttcacgatttgttcgaaatattcaataccgtgatttataataatgaagcccattttttagttggaactgtatgtactttcttattattttctggtgcaattgccaaatccgcccaatttcctcttcatgtatggttaccggatgctatggagggacctactcctatttcggctcttatacatgctgctacgatggtagctgcggggatttttcttgtcgctcgcctttttcctcttttgatagccattccagccatactaaatctaatcgctttaataggtataataacagtacttttaggagctactttagctcttgcccaaaaagacattaacaggagtatatttatgcacttgtacacgattcgggttttgttttaaacgggcccattttgttgtccgaaataaaggttatgacacaaactacagtttcctagttgtaaaacgtttagttattcgaatgtatcaacagaattttttgattccttctgttaatgattctaacaaaaacgactttcttgggcacaagaaaaatttttattctcaacagatctcagaggggtttgcagctattgcggaaattccattttctatgcgattaatatcttccctagaaggaaaagaactcaaaaaatcgcaaaatttacgaccaattcattcaacgtttccttttttagaggacaaatttttacgtttaagttttgtgttagatatattgatacctcaccctgtccatctggaaatcttggttcaaactattcggtactgggtaaaagatacctcctgtttgcatttattacgattctttctttatgagtattgtaatagtgttattactctaaagagatctgtttctcatttttcaaaaaaaaaaaatcacagatttttattgttcttatataattcctatgtgtgtgaatgcgaatccatcttcgtttttctccgcaaccaatcttctcatttaggaatcttacagagcctttcttgcgcgagtttatttctacctaaagttagaacattttgtaaaagtatttactaactttcaaattcagagaaaccctggaataaaaaaatgggcaatcctgagccaactccttctttccaaaaggaagaaaaaggataggtgcagagactcaatggaagctgttctaacaaatggagttgacggtcttgcgtataagaattcttccatcgaaattccaaaaaggatgaagaataaacctggacgcatacgtaattaaaatgaaaaaatattgatgacgacccaaatcttattttatgactatgaaaaaatggaagaattgttgtgaatcgattccaaatttaagaaagaatcgaatattcgttttagtaaattatttattcctcagtcggatagatcttttgaaaacccgacccatcggatgagaatgaagatagagtcccattctatgtgtcaatcctgacaacaatgaaatttatagtaagaggaaaatccgtcgactttaaaaatcgtgagggttcaagtccctctataaaagatcctttga
			ttctctaactaattatcctctttttttgttaacgtgggtctcttcctcatttactcttacaaaggtatacgagcaaaaaagggtttctcttatcacaagtc----gatgtatgatgtaaatgggagctgctttgagcaaggagtactctatttgaatgattcccaatacatattattactcgtactaagacttaaataaaaagtcttcgagatacaggaaattccgggacctagataagactttttaataccctttaattgacatagacccctgttttatagtaaaatgagtagataatggaaacctgcggagcagaaagacccgcgaacacgttaccaacaaaaccccggcgcggattgcgcagcgcgccccgcgccgggcctccggcggagcggcgtcgtgtcgtaacagaacgactctcggcaacggatatctcggctctcgcatcgatgaagaacgtagcgaaatgcgatacttggtgtgaattgcagaatcccgtgaaccatcgagtctttgaacgcaagttaagccctcgtggccagggcacgtctgtctgggcgtcacgcaccgcgtcgcccccgggtacggggcggagactggccccccgtgtgcgcgcgcggccggcccaaacgcagaccccgcggccgctggacggcgcgacgacccgagcggccctc
		</sequence>
		<sequence>
			<taxon idref="Koenigia_forrestii_"/>
			ttaagtctagttatgctgtttgcaatgaaattgtctattcaacaaataaatagcaattacatctaccaatccgtatggncgtggaccatcaataatgatttttctttagagttcggttacttgattgatccacttacttctattatgtcaatgttaataactactgttggtattctagttcttctttttagtgacaattatatgtatcatgatcaaggatatttgagattctttgcttatctaagttttttcaatagttctatgcttggtttagttaccagttcgaatttaatacaaatttattttttttgggaattagttggaatgtgctcatatctattaataggtttttggtttacacgacctattgcagcaaatgcttgtcaaaaagcgtttgtgactaatcgtgtaggggattttggtttattattaggaattttaggtatttattggttaaccggcagtttcgaatttcgagatctgttcgaaatattcaatacctccatttctaatacggaaatacatcttttagttggaactgtatgtacttttttattatttgctggtgcagttgccaaatccgcgcaatttccccttcatgtatggttacctgatgctatggaggggcccactcctatttcggctcttatacatgctgctactatggtagcagcgggtatttttcttgttgctcgtctatttcctattttaatagtaattccctccatactcaatctaatcgctttaatagggataataacagtacttttaggagctactttagctctttctcaaaaagacattaacaggaatatatttatgcacttgtacatgatcagtatttagggttaaataggtcaattcttttttcaaaaagaaagggtatgacacaaagtacagtttactagttgtaaagcgtttagttattcgaatgtataaacagaatcattttattctttctattaatgattttaacagaaattcatttcttgtacccaataaaaatttttattctcaatggatctcggagggttttgccgctattgcggaaattccattttctatgcgattaatatcttacctaaaaggaaaagaattaaaaaactaccaaaatttacgatcaattcattccatatttccttttttagaggataaattttcacgtttaaattatgtgttagatatattgatacctcaccctatccattttgaaatcttggttcaaactattcgttactgggtaaaagatatttcctgtttgcatttgttgcgattctttctttatgagtattgtaatagtgttattattttaaagagatctgtttc---------------aaaaaataagagattcttattgttcctatataattactttgtatttgaatttgaatccatcttcgtttttatacgcaaccaatactctcatttagtaatcttacgaagcctttcttgtacgagtgtatttctacctaaagttagaacattttgggaaagtatatactaattttaaaattcagagaaaccctggaataaaaaaatgggcaatcctgagccaactcctgctttccaaaagtaaaaaaacggataggtgcagagactcaatggaagctgttctaacaaatggagttgactctcaggcatatatgaattcttccatataaacttaaaaagggatgaagaagaaacctataggcatacgtacttaaataaatagaatattgatgacgacccgaatcttattttatgaatatgaacaaataaaataattattatgaatcgatttcaagttgaagaaataatctaatattcg-tttcttaaaatatttactccacagtctgatagatcttttgaagaaccaacccgttggatgagaatgaagatagagtcccattctacgtgtcaatctcgacaacaatgaaatttatagtaagaggaaaatccgtcgatttttaaaatcgtgagggttcaagtccctctataaaagctca-----
			---tataactaattctcctctttttttgttaactggggtctcttcc------------acaaagggtttcgag--------tttttctcttatcacaagtg-----tcttgtgatataaatgtgaacagctttgagcaaggagtactccatttgaatgatttgcaatacatctcattactcgtactaagacttacatacaaa------------------------------------------gtaatacccggtaattgacatagaccccagttttttagtaaaatgaggatatgatggaaacctgactagcagaaagacccgtg-actcgttaatcaacgaaccccggcgcggrttgcgcrkcgcgccccakctaggstarcckgrag-gcggcgmcgtgtcgtaattraacgactctcggcaacggatatctcggctctcgcatcgatgaagaacgtagcgaaatgcgatacttggtgtgaattgcagaatcccgtgaaccatcgagtctttgaacgcaagttaagccttsgggccgagggcacgtctgcctgggcgtcacgcaccgcgtcgccctc----cnggggcggagattggccccccgtgcgcgctcgcggtcggcctaaatacggaccccgtggccgcgaamtgccgcgacgacttccgtggtcctc
		</sequence>
		<sequence>
			<taxon idref="Pteropyrum_aucheri_"/>
[truncated: 106,567 more chars]
