# Supplementary material for: Age Estimates for the Buckwheat Family Polygonaceae Based on Sequence Data Calibrated by Fossils and with a Focus on the Amphi-Pacific Muehlenbeckia
Source: PLoS One. 2013 Apr 5;8(4):e61261. doi: 10.1371/journal.pone.0061261 (PMC3621405; doi:10.1371/journal.pone.0061261)
Supplement: Appendix S4 — Tree files resulting from the 1) Maximum Likelihood, 2) MrBayes, 3) Beast exponential/lognormal prior and 4) Beast uniform prior analyses. (TXT) [file pone.0061261.s005.txt]

[1 Tree files resulting from RAxML analysis]

(Koenigia_islandica_:0.03707520445189425862,(Aconogonon_molle_:0.02536709197575248015,(((((Plumbago_auriculata_:0.10483874409400122107,(Armeria_splendens_:0.04508580966015844627,(Limonium_narbonense_:0.01523510358285512165,Limonium_delicatulum_:0.04512196651760622818)100:0.06605651265119229232)100:0.07946333794115520432)100:0.09730430698165767889,(((Neomillspaughia_emarginata_:0.01068804493191792375,(Coccoloba_swartzii_:0.00000077710613488250,Coccoloba_uvifera_:0.03793410868562885341)95:0.00633008420854638560)96:0.00605962902738850159,(Podopterus_cordifolius_:0.01992141566744476400,(Leptogonum_buchii_:0.02536045454980772815,(((((Chorizanthe_brevicornu_:0.01080498671843242026,((Johanneshowellia_crateriorum_:0.01856980025652780336,Eriogonum_alatum_:0.01062919234934524629)56:0.00581509544138796193,Dedeckera_eurekensis_:0.01529418250891493268)66:0.00295416586436771317)100:0.01419160826764293004,Pterostegia_drymarioides_:0.03135476350838890813)100:0.01342800466721431191,Gilmania_luteola_:0.00988388738487967246)100:0.01329525737678152915,Gymnopodium_floribundum_:0.01570325096239535978)94:0.00311540042688005251,Triplaris_americana_:0.01520453343286488554)71:0.00132875853188515938)71:0.00171638056619793011)81:0.00333323678158583539)99:0.01186370421781957410,(Brunnichia_ovata_:0.02418389479475923157,(Antigonon_leptopus_:0.00904551773704701141,Antigonon_guatimalense_:0.01349094450369168509)100:0.01744011599494977444)92:0.01196925609065128786)64:0.00697303482397060650)99:0.01948300819142017096,((Fagopyrum_tataricum_:0.07057122475771800130,Fagopyrum_gracilipes_:0.06643012911403441134)100:0.02595458712105966001,((((Oxyria_sinensis_:0.02653387965105601098,Oxyria_digyna_:0.04123103646616988610)100:0.02459205464777772937,((Emex_spinosa_:0.02488174072517799693,(Rumex_acetosella_:0.03570432023969911245,Rumex_nepalensis_:0.06906392202524734569)48:0.00664872969809043174)98:0.01952292719286729400,(Rheum_nobile_:0.02378727528199651303,Rheum_officinale_:0.05690196098567364136)100:0.01636336154902828799)63:0.00232780851654560946)98:0.01550510939039203596,(Knorringia_sibirica_:0.04539782901685834177,(((Reynoutria_multiflora_:0.00927563927658011343,(Reynoutria_forbesii_:0.00186172607050960116,(Reynoutria_japonica_:0.00316930778087368744,Reynoutria_sachalinensis_:0.00451553149027722651)76:0.00218142954484050813)99:0.01078374720489909053)83:0.00055560970652034623,(((Muehlenbeckia_astonii_:0.02128353130651825312,(Muehlenbeckia_platyclada_:0.00889282702619263558,(Muehlenbeckia_australis_:0.00407535437313403300,((Muehlenbeckia_urubambensis_:0.01510137926656335804,Muehlenbeckia_volcanica_:0.00069658501109087182)98:0.00386618785039165780,(Muehlenbeckia_tamnifolia_:0.00154863147506425916,Muehlenbeckia_tiliifolia_:0.00000077710613488250)100:0.00244549879422513222)98:0.00380553508530254766)87:0.00252397615968790378)29:0.00061182017678357281)14:0.00053018318710315864,((((Muehlenbeckia_diclina_:0.00515351823439374850,Muehlenbeckia_rhyticarya_:0.00091410013644380411)95:0.00189366309505248570,(Muehlenbeckia_zippelii_:0.00251137037760804918,Muehlenbeckia_arnhemica_:0.00365276998321042599)100:0.00462421081657921756)88:0.00226100992960438394,(Muehlenbeckia_costata_:0.00536651764673792397,(Muehlenbeckia_gracillima_:0.00276551704532914527,Muehlenbeckia_gunnii_:0.01879336456915576756)58:0.00051700122853877591)63:0.00093604687683404694)39:0.00052912603155811722,(Muehlenbeckia_adpressa_:0.00856185603196669108,(Muehlenbeckia_complexa_:0.00521650397511220013,(Muehlenbeckia_axillaris_:0.00334406127888586422,(Muehlenbeckia_tuggeranong_:0.00176475338596847960,Muehlenbeckia_ephedroides_:0.00761351266138333461)36:0.00056993314174699078)59:0.00182402691943522226)70:0.00242644220117660056)21:0.00099674738370910364)7:0.00000077710613488250)82:0.00326598140178823099,(Fallopia_koreana_:0.00690467853031287958,(Fallopia_baldschuanica_:0.00599705319825237504,(Fallopia_dentatoalata_:0.00957497860452046108,(Fallopia_convolvulus_:0.01206937966051813485,(Fallopia_scandens_:0.00328125506764355770,Fallopia_dumetorum_:0.00360705186675433498)96:0.00341021038912152829)83:0.00088306407264842322)99:0.01033167958558121186)65:0.00170971265872016756)97:0.01151982532259959724)99:0.00669659611544542576)98:0.00342237060745196860,(((Duma_coccoloboides_:0.01713017879522220691,Duma_horrida_:0.00657710018526216304)100:0.01627840523577624848,Duma_florulenta_:0.00852746574676653372)100:0.01748428605220765653,(((Atraphaxis_bracteata_:0.04227610905010675824,(Atraphaxis_spinosa_:0.02649913817545792791,Atraphaxis_pungens_:0.02273199920078263978)69:0.00121385656754669988)84:0.00143403540974527369,Atraphaxis_suaedifolia_:0.00204941541160080787)99:0.02242841562980028500,(Polygonum_americanum_:0.06628994970606141846,(Polygonum_erectum_:0.01956757918736302601,Polygonum_aviculare_:0.00160311602444158214)100:0.02978744038457764934)98:0.00816425227283344365)87:0.00165479825394115269)99:0.01021666137851160935)99:0.01504016486396145269)99:0.01858881159830771262)72:0.00253248812673899327,(((Calligonum_aphyllum_:0.00324728470810712504,Calligonum_junceum_:0.00166402575134841531)100:0.01339816776401205577,Pteroxygonum_giraldii_:0.08618944883278223390)79:0.00852052116507083686,(Pteropyrum_aucheri_:0.00264916465287668009,Pteropyrum_olivierii_:0.00493168038321344353)100:0.01893862344275369994)79:0.00617719847261846439)96:0.01154602496273353547)99:0.00827949424503882786)100:0.01318308795970903578,(Persicaria_virginiana_:0.01243334006180631286,Persicaria_sagittata_:0.06400322855439939673)100:0.03549469248591415049)100:0.02066011033988330789,(Bistorta_tenuicaulis_:0.00569768529920060881,Bistorta_vivipara_:0.00206354959262241297)100:0.05724583648764806909)100:0.03868290855307747467)100:0.05059843739314622002,Koenigia_forrestii_:0.00688873582864275684);


[2 Tree files resulting from MRBAYES analysis]

#NEXUS

[ID: 7351901005]
begin trees;
   [Note: This tree contains information on the topology, 
          branch lengths (if present), and the probability
          of the partition indicated by the branch.]
   tree con_50_majrule = (Aconogonon_molle_:0.020287,(Koenigia_forrestii_:0.006826,Koenigia_islandica_:0.032120)1.00:0.039299,(((((((Antigonon_guatimalense_:0.011352,Antigonon_leptopus_:0.007710)1.00:0.014436,Brunnichia_ovata_:0.020694)1.00:0.009960,((((((((Chorizanthe_brevicornu_:0.009132,(Dedeckera_eurekensis_:0.012671,(Eriogonum_alatum_:0.008849,Johanneshowellia_crateriorum_:0.015763)0.92:0.005072)0.74:0.003023)1.00:0.012213,Pterostegia_drymarioides_:0.025507)1.00:0.011193,Gilmania_luteola_:0.008217)1.00:0.011311,Gymnopodium_floribundum_:0.013227)1.00:0.003068,Triplaris_americana_:0.012551)0.88:0.001661,Leptogonum_buchii_:0.020738)0.82:0.001956,Podopterus_cordifolius_:0.016545)1.00:0.003152,((Coccoloba_swartzii_:0.000985,Coccoloba_uvifera_:0.029426)1.00:0.005970,Neomillspaughia_emarginata_:0.009462)1.00:0.004979)1.00:0.009573)0.85:0.006142,(((Limonium_narbonense_:0.013480,Limonium_delicatulum_:0.039315)1.00:0.055229,Armeria_splendens_:0.037434)1.00:0.064351,Plumbago_auriculata_:0.085842)1.00:0.076392)1.00:0.015612,((((((((((Atraphaxis_pungens_:0.019213,Atraphaxis_spinosa_:0.019079)0.52:0.001516,Atraphaxis_bracteata_:0.035632)0.87:0.001693,Atraphaxis_suaedifolia_:0.002841)1.00:0.017940,(Polygonum_americanum_:0.054050,(Polygonum_aviculare_:0.002677,Polygonum_erectum_:0.018152)1.00:0.022236)1.00:0.006912)0.92:0.001761,((Duma_coccoloboides_:0.013834,Duma_horrida_:0.005577)1.00:0.013009,Duma_florulenta_:0.006978)1.00:0.013972)1.00:0.008356,((((Muehlenbeckia_adpressa_:0.007170,((Muehlenbeckia_axillaris_:0.002911,(Muehlenbeckia_ephedroides_:0.006216,Muehlenbeckia_tuggeranong_:0.001819)0.86:0.000983)0.97:0.001839,Muehlenbeckia_complexa_:0.004416)1.00:0.002460)0.60:0.001205,(((Muehlenbeckia_arnhemica_:0.003315,Muehlenbeckia_zippelii_:0.002438)1.00:0.004022,(Muehlenbeckia_diclina_:0.004305,Muehlenbeckia_rhyticarya_:0.001564)0.99:0.002027)1.00:0.002178,(Muehlenbeckia_costata_:0.004540,(Muehlenbeckia_gracillima_:0.002579,Muehlenbeckia_gunnii_:0.015019)0.76:0.000833)0.93:0.001152)0.73:0.000819,Muehlenbeckia_astonii_:0.016983,((Muehlenbeckia_australis_:0.003620,((Muehlenbeckia_tamnifolia_:0.001608,Muehlenbeckia_tiliifolia_:0.000411)1.00:0.002319,(Muehlenbeckia_urubambensis_:0.012115,Muehlenbeckia_volcanica_:0.001025)1.00:0.003392)1.00:0.003304)1.00:0.002467,Muehlenbeckia_platyclada_:0.007366)0.63:0.000981)1.00:0.002694,((((Fallopia_convolvulus_:0.010158,(Fallopia_dumetorum_:0.003626,Fallopia_scandens_:0.003363)1.00:0.003285)0.78:0.001317,Fallopia_dentatoalata_:0.008399)1.00:0.008735,Fallopia_baldschuanica_:0.005666)0.76:0.002506,Fallopia_koreana_:0.007383)1.00:0.009454)1.00:0.005701,(((Reynoutria_japonica_:0.002877,Reynoutria_sachalinensis_:0.003880)0.87:0.002666,Reynoutria_forbesii_:0.003694)1.00:0.008622,Reynoutria_multiflora_:0.008031)0.64:0.000938)1.00:0.003021)1.00:0.012031,Knorringia_sibirica_:0.035173)1.00:0.014238,(((Emex_spinosa_:0.020835,(Rumex_acetosella_:0.029324,Rumex_nepalensis_:0.060098)0.69:0.007637)1.00:0.015410,(Rheum_nobile_:0.018800,Rheum_officinale_:0.044651)1.00:0.013531)0.63:0.002364,(Oxyria_digyna_:0.032345,Oxyria_sinensis_:0.021893)1.00:0.019275)1.00:0.012358)0.89:0.002863,(((Calligonum_aphyllum_:0.002944,Calligonum_junceum_:0.001775)1.00:0.010042,Pteroxygonum_giraldii_:0.066219)1.00:0.006969,(Pteropyrum_aucheri_:0.002646,Pteropyrum_olivierii_:0.004905)1.00:0.015293)1.00:0.005440)1.00:0.009298,(Fagopyrum_gracilipes_:0.053351,Fagopyrum_tataricum_:0.056569)1.00:0.021743)1.00:0.006840)1.00:0.011030,(Persicaria_sagittata_:0.049517,Persicaria_virginiana_:0.010443)1.00:0.027547)1.00:0.017181,(Bistorta_tenuicaulis_:0.006334,Bistorta_vivipara_:0.005336)1.00:0.044266)1.00:0.030289);

   [Note: This tree contains information only on the topology
          and branch lengths (mean of the posterior probability density).]
   tree con_50_majrule = (Aconogonon_molle_:0.020287,(Koenigia_forrestii_:0.006826,Koenigia_islandica_:0.032120):0.039299,(((((((Antigonon_guatimalense_:0.011352,Antigonon_leptopus_:0.007710):0.014436,Brunnichia_ovata_:0.020694):0.009960,((((((((Chorizanthe_brevicornu_:0.009132,(Dedeckera_eurekensis_:0.012671,(Eriogonum_alatum_:0.008849,Johanneshowellia_crateriorum_:0.015763):0.005072):0.003023):0.012213,Pterostegia_drymarioides_:0.025507):0.011193,Gilmania_luteola_:0.008217):0.011311,Gymnopodium_floribundum_:0.013227):0.003068,Triplaris_americana_:0.012551):0.001661,Leptogonum_buchii_:0.020738):0.001956,Podopterus_cordifolius_:0.016545):0.003152,((Coccoloba_swartzii_:0.000985,Coccoloba_uvifera_:0.029426):0.005970,Neomillspaughia_emarginata_:0.009462):0.004979):0.009573):0.006142,(((Limonium_narbonense_:0.013480,Limonium_delicatulum_:0.039315):0.055229,Armeria_splendens_:0.037434):0.064351,Plumbago_auriculata_:0.085842):0.076392):0.015612,((((((((((Atraphaxis_pungens_:0.019213,Atraphaxis_spinosa_:0.019079):0.001516,Atraphaxis_bracteata_:0.035632):0.001693,Atraphaxis_suaedifolia_:0.002841):0.017940,(Polygonum_americanum_:0.054050,(Polygonum_aviculare_:0.002677,Polygonum_erectum_:0.018152):0.022236):0.006912):0.001761,((Duma_coccoloboides_:0.013834,Duma_horrida_:0.005577):0.013009,Duma_florulenta_:0.006978):0.013972):0.008356,((((Muehlenbeckia_adpressa_:0.007170,((Muehlenbeckia_axillaris_:0.002911,(Muehlenbeckia_ephedroides_:0.006216,Muehlenbeckia_tuggeranong_:0.001819):0.000983):0.001839,Muehlenbeckia_complexa_:0.004416):0.002460):0.001205,(((Muehlenbeckia_arnhemica_:0.003315,Muehlenbeckia_zippelii_:0.002438):0.004022,(Muehlenbeckia_diclina_:0.004305,Muehlenbeckia_rhyticarya_:0.001564):0.002027):0.002178,(Muehlenbeckia_costata_:0.004540,(Muehlenbeckia_gracillima_:0.002579,Muehlenbeckia_gunnii_:0.015019):0.000833):0.001152):0.000819,Muehlenbeckia_astonii_:0.016983,((Muehlenbeckia_australis_:0.003620,((Muehlenbeckia_tamnifolia_:0.001608,Muehlenbeckia_tiliifolia_:0.000411):0.002319,(Muehlenbeckia_urubambensis_:0.012115,Muehlenbeckia_volcanica_:0.001025):0.003392):0.003304):0.002467,Muehlenbeckia_platyclada_:0.007366):0.000981):0.002694,((((Fallopia_convolvulus_:0.010158,(Fallopia_dumetorum_:0.003626,Fallopia_scandens_:0.003363):0.003285):0.001317,Fallopia_dentatoalata_:0.008399):0.008735,Fallopia_baldschuanica_:0.005666):0.002506,Fallopia_koreana_:0.007383):0.009454):0.005701,(((Reynoutria_japonica_:0.002877,Reynoutria_sachalinensis_:0.003880):0.002666,Reynoutria_forbesii_:0.003694):0.008622,Reynoutria_multiflora_:0.008031):0.000938):0.003021):0.012031,Knorringia_sibirica_:0.035173):0.014238,(((Emex_spinosa_:0.020835,(Rumex_acetosella_:0.029324,Rumex_nepalensis_:0.060098):0.007637):0.015410,(Rheum_nobile_:0.018800,Rheum_officinale_:0.044651):0.013531):0.002364,(Oxyria_digyna_:0.032345,Oxyria_sinensis_:0.021893):0.019275):0.012358):0.002863,(((Calligonum_aphyllum_:0.002944,Calligonum_junceum_:0.001775):0.010042,Pteroxygonum_giraldii_:0.066219):0.006969,(Pteropyrum_aucheri_:0.002646,Pteropyrum_olivierii_:0.004905):0.015293):0.005440):0.009298,(Fagopyrum_gracilipes_:0.053351,Fagopyrum_tataricum_:0.056569):0.021743):0.006840):0.011030,(Persicaria_sagittata_:0.049517,Persicaria_virginiana_:0.010443):0.027547):0.017181,(Bistorta_tenuicaulis_:0.006334,Bistorta_vivipara_:0.005336):0.044266):0.030289);
end;

[3 Tree files resulting from BEAST analysis with exponential/lognormal priors]

#NEXUS

Begin taxa;
	Dimensions ntax=81;
	Taxlabels
		Aconogonon_molle_
		Antigonon_guatimalense_
		Antigonon_leptopus_
		Armeria_splendens_
		Atraphaxis_bracteata_
		Atraphaxis_pungens_
		Atraphaxis_spinosa_
		Atraphaxis_suaedifolia_
		Bistorta_tenuicaulis_
		Bistorta_vivipara_
		Brunnichia_ovata_
		Calligonum_aphyllum_
		Calligonum_junceum_
		Chorizanthe_brevicornu_
		Coccoloba_swartzii_
		Coccoloba_uvifera_
		Dedeckera_eurekensis_
		Duma_coccoloboides_
		Duma_florulenta_
		Duma_horrida_
		Emex_spinosa_
		Eriogonum_alatum_
		Fagopyrum_gracilipes_
		Fagopyrum_tataricum_
		Fallopia_baldschuanica_
		Fallopia_convolvulus_
		Fallopia_dentatoalata_
		Fallopia_dumetorum_
		Fallopia_koreana_
		Fallopia_scandens_
		Gilmania_luteola_
		Gymnopodium_floribundum_
		Johanneshowellia_crateriorum_
		Knorringia_sibirica_
		Koenigia_forrestii_
		Koenigia_islandica_
		Leptogonum_buchii_
		Limonium_delicatulum_
		Limonium_narbonense_
		Muehlenbeckia_adpressa_
		Muehlenbeckia_arnhemica_
		Muehlenbeckia_astonii_
		Muehlenbeckia_australis_
		Muehlenbeckia_axillaris_
		Muehlenbeckia_complexa_
		Muehlenbeckia_costata_
		Muehlenbeckia_diclina_
		Muehlenbeckia_ephedroides_
		Muehlenbeckia_gracillima_
		Muehlenbeckia_gunnii_
		Muehlenbeckia_platyclada_
		Muehlenbeckia_rhyticarya_
		Muehlenbeckia_tamnifolia_
		Muehlenbeckia_tiliifolia_
		Muehlenbeckia_tuggeranong_
		Muehlenbeckia_urubambensis_
		Muehlenbeckia_volcanica_
		Muehlenbeckia_zippelii_
		Neomillspaughia_emarginata_
		Oxyria_digyna_
		Oxyria_sinensis_
		Persicaria_sagittata_
		Persicaria_virginiana_
		Plumbago_auriculata_
		Podopterus_cordifolius_
		Polygonum_americanum_
		Polygonum_aviculare_
		Polygonum_erectum_
		Pteropyrum_aucheri_
		Pteropyrum_olivierii_
		Pterostegia_drymarioides_
		Pteroxygonum_giraldii_
		Reynoutria_forbesii_
		Reynoutria_japonica_
		Reynoutria_multiflora_
		Reynoutria_sachalinensis_
		Rheum_nobile_
		Rheum_officinale_
		Rumex_acetosella_
		Rumex_nepalensis_
		Triplaris_americana_
		;
End;

Begin trees;
	Translate
		1 Aconogonon_molle_,
		2 Antigonon_guatimalense_,
		3 Antigonon_leptopus_,
		4 Armeria_splendens_,
		5 Atraphaxis_bracteata_,
		6 Atraphaxis_pungens_,
		7 Atraphaxis_spinosa_,
		8 Atraphaxis_suaedifolia_,
		9 Bistorta_tenuicaulis_,
		10 Bistorta_vivipara_,
		11 Brunnichia_ovata_,
		12 Calligonum_aphyllum_,
		13 Calligonum_junceum_,
		14 Chorizanthe_brevicornu_,
		15 Coccoloba_swartzii_,
		16 Coccoloba_uvifera_,
		17 Dedeckera_eurekensis_,
		18 Duma_coccoloboides_,
		19 Duma_florulenta_,
		20 Duma_horrida_,
		21 Emex_spinosa_,
		22 Eriogonum_alatum_,
		23 Fagopyrum_gracilipes_,
		24 Fagopyrum_tataricum_,
		25 Fallopia_baldschuanica_,
		26 Fallopia_convolvulus_,
		27 Fallopia_dentatoalata_,
		28 Fallopia_dumetorum_,
		29 Fallopia_koreana_,
		30 Fallopia_scandens_,
		31 Gilmania_luteola_,
		32 Gymnopodium_floribundum_,
		33 Johanneshowellia_crateriorum_,
		34 Knorringia_sibirica_,
		35 Koenigia_forrestii_,
		36 Koenigia_islandica_,
		37 Leptogonum_buchii_,
		38 Limonium_delicatulum_,
		39 Limonium_narbonense_,
		40 Muehlenbeckia_adpressa_,
		41 Muehlenbeckia_arnhemica_,
		42 Muehlenbeckia_astonii_,
		43 Muehlenbeckia_australis_,
		44 Muehlenbeckia_axillaris_,
		45 Muehlenbeckia_complexa_,
		46 Muehlenbeckia_costata_,
		47 Muehlenbeckia_diclina_,
		48 Muehlenbeckia_ephedroides_,
		49 Muehlenbeckia_gracillima_,
		50 Muehlenbeckia_gunnii_,
		51 Muehlenbeckia_platyclada_,
		52 Muehlenbeckia_rhyticarya_,
		53 Muehlenbeckia_tamnifolia_,
		54 Muehlenbeckia_tiliifolia_,
		55 Muehlenbeckia_tuggeranong_,
		56 Muehlenbeckia_urubambensis_,
		57 Muehlenbeckia_volcanica_,
		58 Muehlenbeckia_zippelii_,
		59 Neomillspaughia_emarginata_,
		60 Oxyria_digyna_,
		61 Oxyria_sinensis_,
		62 Persicaria_sagittata_,
		63 Persicaria_virginiana_,
		64 Plumbago_auriculata_,
		65 Podopterus_cordifolius_,
		66 Polygonum_americanum_,
		67 Polygonum_aviculare_,
		68 Polygonum_erectum_,
		69 Pteropyrum_aucheri_,
		70 Pteropyrum_olivierii_,
		71 Pterostegia_drymarioides_,
		72 Pteroxygonum_giraldii_,
		73 Reynoutria_forbesii_,
		74 Reynoutria_japonica_,
		75 Reynoutria_multiflora_,
		76 Reynoutria_sachalinensis_,
		77 Rheum_nobile_,
		78 Rheum_officinale_,
		79 Rumex_acetosella_,
		80 Rumex_nepalensis_,
		81 Triplaris_americana_
		;
tree TREE1 = [&R] (((((((((60[&rate_range={3.336125322261144E-4,0.009824579346637623},height_95%_HPD={9.994991501116601E-9,1.0017018325925164E-8},length_range={3.942658401799,77.17319580488},height_median=1.0006004913520883E-8,length_95%_HPD={8.659332670154,42.60557626889},height=1.0006302653879992E-8,rate=0.0015029576237728128,height_range={9.987005000766658E-9,1.0034881370302173E-8},rate_median=0.0013350046231377418,length=25.067502482280577,length_median=24.29310644826,rate_95%_HPD={5.478997461547129E-4,0.0028555301603092895}]:24.293106448266286,61[&rate_range={2.2631923864693265E-4,0.00728243442396115},height_95%_HPD={9.994991501116601E-9,1.0017018325925164E-8},length_range={3.942658401799,77.17319580488},height_median=1.0006004913520883E-8,length_95%_HPD={8.659332670154,42.60557626889},height=1.0006302653879992E-8,rate=9.679571806836874E-4,height_range={9.987005000766658E-9,1.0034881370302173E-8},rate_median=8.577307475452876E-4,length=25.067502482280577,length_median=24.29310644826,rate_95%_HPD={3.368214078156677E-4,0.0018712163476669798}]:24.293106448266286)[&height_95%_HPD={8.659332680161,42.605576278893},length_range={1.392734935251,65.03065683789},length_95%_HPD={4.828185648472,40.74986852021},height_range={3.9426584118020003,77.173195814882},rate_95%_HPD={2.791290574253891E-4,0.0023544938049345388},rate_range={1.7471891533175855E-4,0.01309895066904675},height_median=24.29310645827229,rate=0.0010804914491618581,height=25.067502492286778,posterior=1.0,rate_median=8.903324857353808E-4,length=21.97970556540893,length_median=20.97737399632]:19.943489861917698,(77[&rate_range={1.2836093020234077E-4,0.0054561287674204685},height_95%_HPD={9.994991501116601E-9,1.0017018325925164E-8},length_range={3.390552226933,70.43613599435},height_median=1.0006004913520883E-8,length_95%_HPD={8.473823630395,43.54481866663},height=1.0006307297314787E-8,rate=7.504444087305512E-4,height_range={9.982002779906907E-9,1.0034881370302173E-8},rate_median=6.590886341486735E-4,length=25.402579025558587,length_median=24.79499985053,rate_95%_HPD={2.2752179451149062E-4,0.0014844855639215245}]:24.794999850526693,78[&rate_range={5.561498857639761E-4,0.011732445180994738},height_95%_HPD={9.994991501116601E-9,1.0017018325925164E-8},length_range={3.390552226933,70.43613599435},height_median=1.0006004913520883E-8,length_95%_HPD={8.473823630395,43.54481866663},height=1.0006307297314787E-8,rate=0.0020601784640554522,height_range={9.982002779906907E-9,1.0034881370302173E-8},rate_median=0.0017961362436772427,length=25.402579025558587,length_median=24.79499985053,rate_95%_HPD={7.708758164655205E-4,0.004007368398333019}]:24.794999850526693)[&height_95%_HPD={8.47382364040321,43.544818676640006},length_range={0.7771863219887,65.08649663758},length_95%_HPD={3.332054541851,37.09897979559},height_range={3.390552236940408,70.436136004357},rate_95%_HPD={1.9987847218209872E-4,0.0021121615171072975},rate_range={1.0460584941514332E-4,0.011378377021937742},height_median=24.794999860532698,rate=9.191239903976233E-4,height=25.402579035564905,posterior=1.0,rate_median=7.415086901638075E-4,length=19.639425495890585,length_median=18.63994908563]:19.44159645965729)[&height_95%_HPD={27.869935102461,61.4928183545328},length_range={0.001147749811196,40.90865548473},length_95%_HPD={0.002839285034781,15.31654294638},height_range={15.522521964245001,87.528024266369},rate_95%_HPD={4.031823074286679E-5,0.0016623677035968996},rate_range={3.286616379285718E-5,0.009597747573896387},height_median=44.23659632018999,rate=6.123349600306667E-4,height=44.58650825388413,posterior=0.5520552055205521,rate_median=4.4098497999027025E-4,length=5.639220455938924,length_median=4.2912034589895]:5.723491583583623,(21[&rate_range={1.6630585164345273E-4,0.00587214584007213},height_95%_HPD={9.99698102077673E-9,1.0017018325925164E-8},length_range={3.456107312171,68.48339544526},height_median=1.0006004913520883E-8,length_95%_HPD={11.39236215756,48.08551560443},height=1.0006337902598294E-8,rate=7.596643895797198E-4,height_range={9.98998928025685E-9,1.0030987596110208E-8},rate_median=6.801008920283055E-4,length=29.716708809688164,length_median=29.34773142181,rate_95%_HPD={2.810586864339623E-4,0.0014156911449886797}]:31.410138710072985,(79[&rate_range={3.1910827874123443E-4,0.009033328404626242},height_95%_HPD={0.0,1.6001422409317456E-11},length_range={3.436762054656,65.29543348092},height_median=5.9117155615240335E-12,length_95%_HPD={8.257035197157,39.96478138729},height=6.3303574781143805E-12,rate=0.001448162122703984,height_range={0.0,3.299760464869905E-11},rate_median=0.0012926256614349404,length=23.85971403220285,length_median=23.16743635231,rate_95%_HPD={5.310711127391354E-4,0.002742640734673201}]:22.903321160844087,80[&rate_range={7.118166671326242E-4,0.014682384611735901},height_95%_HPD={0.0,1.6001422409317456E-11},length_range={3.436762054656,69.8983957816},height_median=5.9827698351000436E-12,length_95%_HPD={9.548257365049,43.41686110749},height=6.32961218636394E-12,rate=0.00264571501400728,height_range={0.0,3.299760464869905E-11},rate_median=0.002361766959613441,length=25.543216746316457,length_median=24.81013989176,rate_95%_HPD={9.973489521093973E-4,0.004983030415548425}]:22.903321160844015)[&height_95%_HPD={8.200088421564999,39.13990387579},length_range={3.814157862152E-4,46.48520219061},length_95%_HPD={0.005587141489972,20.23518941158},height_range={3.4367620546560005,64.1927356667866},rate_95%_HPD={5.8578365108944076E-5,0.0023948181921262333},rate_range={3.573157563978359E-5,0.010996846186716395},height_median=22.90332116085,rate=9.606079113663422E-4,height=23.574122383698157,posterior=0.6992099209920992,rate_median=7.486751240249784E-4,length=8.739591543593491,length_median=7.499190568958]:8.506817559228992)[&height_95%_HPD={15.264193690915093,48.999120787485005},length_range={0.6130716423677,56.12459197091},length_95%_HPD={2.864555719356,31.35001953247},height_range={5.884535218124611,69.89839578160701},rate_95%_HPD={2.3801542437514633E-4,0.00256485654169876},rate_range={1.5636413123038955E-4,0.012461272001494536},height_median=31.41013872007899,rate=0.0011401697619361848,height=31.9078401842357,posterior=1.0,rate_median=9.265215478927702E-4,length=16.151393808591965,length_median=15.04837267583]:18.549949183694622)[&height_95%_HPD={34.022905509317,67.26802028583501},length_range={0.6926441379794,59.2915778551},length_95%_HPD={2.565927229637,27.21139837745},height_range={22.767981756386007,89.389780939806},rate_95%_HPD={2.534725621169506E-4,0.002510438042971632},rate_range={1.721386099776771E-4,0.011365021341395413},height_median=49.96008790377361,rate=0.0011143317654792584,height=50.25630061188043,posterior=1.0,rate_median=9.03637793481407E-4,length=13.840668288729933,length_median=12.87683430562]:13.154191822839948,(((12[&rate_range={5.1704592559261226E-5,0.015279372730712403},height_95%_HPD={1.9994985223092954E-8,2.0017026258756232E-8},length_range={0.1787044482196,23.11329070531},height_median=2.000601284635195E-8,length_95%_HPD={0.3619816425839,8.602121819862},height=2.000631290302779E-8,rate=8.70986891618644E-4,height_range={1.9981001742053195E-8,2.0030668679282826E-8},rate_median=6.816763812993443E-4,length=3.686556573907687,length_median=3.079873701279,rate_95%_HPD={9.625426622897204E-5,0.0021234915185730477}]:3.0798737012810022,13[&rate_range={2.826257017632193E-5,0.00895984342454008},height_95%_HPD={1.9994985223092954E-8,2.0017026258756232E-8},length_range={0.1787044482196,23.11329070531},height_median=2.000601284635195E-8,length_95%_HPD={0.3619816425839,8.602121819862},height=2.000631290302779E-8,rate=5.684918628989472E-4,height_range={1.9981001742053195E-8,2.0030668679282826E-8},rate_median=4.475890280195711E-4,length=3.686556573907687,length_median=3.079873701279,rate_95%_HPD={5.437281647282282E-5,0.0013975457888820574}]:3.0798737012810022)[&height_95%_HPD={0.36198166258348863,8.60212183986502},length_range={0.6111963161749,54.48958580274},length_95%_HPD={2.792430974007,25.18874372646},height_range={0.17870446823701513,23.113290725322727},rate_95%_HPD={2.0592667749562183E-4,0.001892288488438648},rate_range={1.2304549957996365E-4,0.009206793827478464},height_median=3.079873721287015,rate=8.76495168349519E-4,height=3.6865565939140463,posterior=1.0,rate_median=7.432535108466763E-4,length=13.082727426797096,length_median=12.11307660717]:12.80868273948498,72[&rate_range={9.96571999173993E-4,0.017641538157760595},height_95%_HPD={9.995005711971316E-9,1.0017998874900513E-8},length_range={3.666941740036,57.37578805378},height_median=1.0006004913520883E-8,length_95%_HPD={6.398175861641,29.24258433285},height=1.0006285835356886E-8,rate=0.004404860423398812,height_range={9.981008020076843E-9,1.0032010777649703E-8},rate_median=0.004042127998255374,length=16.769284010704855,length_median=15.88855645076,rate_95%_HPD={0.0016854230192477186,0.00793170117119562}]:15.88855645076599)[&height_95%_HPD={6.398175871650494,29.242584342854315},length_range={0.4678633414169,75.63077617926},length_95%_HPD={1.684580390376,42.1367022808},height_range={3.666941750033999,57.37578806379298},rate_95%_HPD={7.943023313596931E-5,0.0013171958689234683},rate_range={4.819672129801262E-5,0.009250953725500558},height_median=15.888556460771994,rate=5.07403136745627E-4,height=16.76928402071116,posterior=1.0,rate_median=3.74270055917439E-4,length=19.929782622435305,length_median=17.93566017353]:19.487842987736016,(69[&rate_range={3.732926140489053E-5,0.005756987498638509},height_95%_HPD={9.995900995818374E-9,1.0017018325925164E-8},length_range={0.3519505780455,51.30374473186},height_median=1.0006019124375598E-8,length_95%_HPD={0.9166631456307,16.22050121531},height=1.0006299009568195E-8,rate=5.142432326210019E-4,height_range={9.98400651042175E-9,1.0029992836280144E-8},rate_median=4.130481189646352E-4,length=7.092705498188586,length_median=5.931436448928,rate_95%_HPD={5.3359366921985066E-5,0.001230339669781938}]:5.931436448926078,70[&rate_range={4.698603620029586E-5,0.010250547516285975},height_95%_HPD={9.995900995818374E-9,1.0017018325925164E-8},length_range={0.3519505780455,51.30374473186},height_median=1.0006019124375598E-8,length_95%_HPD={0.9166631456307,16.22050121531},height=1.0006299009568195E-8,rate=8.743011653060908E-4,height_range={9.98400651042175E-9,1.0029992836280144E-8},rate_median=7.063092384267649E-4,length=7.092705498188586,length_median=5.931436448928,rate_95%_HPD={9.981994397551393E-5,0.0020837887713490303}]:5.931436448926078)[&height_95%_HPD={0.9166631556408049,16.220501225308993},length_range={1.989063413675,81.5599950194},length_95%_HPD={8.377105712084,53.65073321789},height_range={0.3519505880580027,51.303744741874894},rate_95%_HPD={2.2785413969381234E-4,0.0014861090586508496},rate_range={1.248447291338409E-4,0.007746234733534329},height_median=5.931436458932097,rate=7.325892600411444E-4,height=7.092705508194928,posterior=1.0,rate_median=6.271277136882637E-4,length=29.60636113495151,length_median=28.31141605265]:29.444962989575913)[&height_95%_HPD={16.007310127523,60.451906101180995},length_range={0.6322788554385,80.13261611113},length_95%_HPD={4.016819439888,50.26844627517},height_range={8.488578480094503,91.4825209226099},rate_95%_HPD={6.479848868740993E-5,8.102349602900321E-4},rate_range={4.1410359303910163E-5,0.008561632376064535},height_median=35.37639944850801,rate=3.3207515399409637E-4,height=36.69906664314679,posterior=1.0,rate_median=2.5046362375831245E-4,length=27.89117398115253,length_median=27.70433408304]:27.73788027810555)[&height_95%_HPD={47.847194916726686,80.81587873695591},length_range={0.001892759700624,38.8239876031},length_95%_HPD={0.001892759700624,16.49906600094},height_range={33.260351945921016,104.67818609413001},rate_95%_HPD={3.9745801433173473E-5,0.0014816117860076633},rate_range={2.4354135043671023E-5,0.010697291611450721},height_median=63.11427972661356,rate=5.437716496831946E-4,height=63.323232667992684,posterior=0.8214821482148215,rate_median=3.8976279931427274E-4,length=6.1100844391442,length_median=4.6717806781645]:5.98214597111695,(((((66[&rate_range={7.362806148414886E-4,0.007745628249774339},height_95%_HPD={9.995005711971316E-9,1.001700411507045E-8},length_range={6.4339447983,61.89579539809},height_median=1.0006004913520883E-8,length_95%_HPD={13.70599175474,38.88932433638},height=1.0006321539152265E-8,rate=0.002100152967219782,height_range={9.986507620851626E-9,1.0033019748334482E-8},rate_median=0.0019788354572954233,length=26.68011458473942,length_median=26.48950106911,rate_95%_HPD={0.0010965761426364872,0.0033644134971943782}]:26.489501069116997,(67[&rate_range={2.8371292605759924E-5,0.003900124468472098},height_95%_HPD={9.995190453082614E-9,1.0018027296609944E-8},length_range={0.7869285152936,36.8488334109},height_median=1.0006004913520883E-8,length_95%_HPD={1.804094684368,19.15361826383},height=1.0006330428930867E-8,rate=3.8306727205918465E-4,height_range={9.985001270251814E-9,1.0034199249275844E-8},rate_median=3.170494725554E-4,length=9.654440818843412,length_median=8.801163417023,rate_95%_HPD={4.841181506465702E-5,8.956277721756282E-4}]:8.801163417027013,68[&rate_range={3.210818708769917E-4,0.015504892262140564},height_95%_HPD={9.995190453082614E-9,1.0018027296609944E-8},length_range={0.7869285152936,36.8488334109},height_median=1.0006004913520883E-8,length_95%_HPD={1.804094684368,19.15361826383},height=1.0006330428930867E-8,rate=0.002278596426736227,height_range={9.985001270251814E-9,1.0034199249275844E-8},rate_median=0.001890861300114437,length=9.654440818843412,length_median=8.801163417023,rate_95%_HPD={5.204119563687184E-4,0.005162250037327813}]:8.801163417027013)[&height_95%_HPD={1.8040946943770138,19.153618273841005},length_range={1.400185279213,49.01107759854},length_95%_HPD={4.628278326488,29.67624984802},height_range={0.7869285252929785,36.84883342090441},rate_95%_HPD={4.8257574017222137E-4,0.003040677020786249},rate_range={3.4380516651728984E-4,0.01386732436014216},height_median=8.801163427033018,rate=0.0014994169531351213,height=9.654440828849843,posterior=1.0,rate_median=0.001288165942467041,length=17.02567376589623,length_median=16.51519296502]:17.688337652089984)[&height_95%_HPD={13.705991764746003,38.88932434638801},length_range={0.1605592544309,38.24692269106},length_95%_HPD={0.9379523558005,18.43885021576},height_range={6.43394480830402,61.895795408093},rate_95%_HPD={1.5152045055316283E-4,0.0024174858949207877},rate_range={3.6448837910418676E-5,0.012344069816633907},height_median=26.489501079123002,rate=9.875403755231068E-4,height=26.680114594745888,posterior=1.0,rate_median=7.680608093367277E-4,length=8.725144694652457,length_median=7.86248887774]:8.665986843816135,(8[&rate_range={2.6009937673217386E-5,0.0022501525304268826},height_95%_HPD={9.994991501116601E-9,1.0018013085755229E-8},length_range={1.999146065558,44.93562059401},height_median=1.0006019124375598E-8,length_95%_HPD={8.167531317902,30.93286992654},height=1.0006341233103039E-8,rate=2.3299072127560346E-4,height_range={9.983807558455737E-9,1.0034739261755021E-8},rate_median=2.029495995807133E-4,length=19.134822770106485,length_median=18.73528351257,rate_95%_HPD={4.819672129801262E-5,4.870993188462031E-4}]:19.619602551287997,(5[&rate_range={6.169109352313094E-4,0.015193200838384782},height_95%_HPD={9.995005711971316E-9,1.0018013085755229E-8},length_range={2.475266661754,44.06484687003},height_median=1.0006019124375598E-8,length_95%_HPD={6.631869350334,28.00033352039},height=1.0006311975427537E-8,rate=0.002334426489290309,height_range={9.983892823584029E-9,1.0035023478849325E-8},rate_median=0.002109677634142992,length=16.88058085043094,length_median=16.41463345861,rate_95%_HPD={9.18687958955044E-4,0.004249270473533483}]:16.968346143748008,(6[&rate_range={3.1091803499133744E-4,0.00924046857243023},height_95%_HPD={9.994991501116601E-9,1.0017998874900513E-8},length_range={1.983070042865,43.20062127774},height_median=1.0006019124375598E-8,length_95%_HPD={5.316749416981,26.46600720792},height=1.0006318334568286E-8,rate=0.0013741360443528421,height_range={9.985598126149853E-9,1.0031016017819638E-8},rate_median=0.001218535217669505,length=15.298073773109927,length_median=14.72756445409,rate_95%_HPD={4.917225551703934E-4,0.0026607834629910464}]:13.928500906676888,7[&rate_range={2.593895427332921E-4,0.009808327240090915},height_95%_HPD={9.994991501116601E-9,1.0017998874900513E-8},length_range={1.983070042865,39.93876044303},height_median=1.0006019124375598E-8,length_95%_HPD={4.887210203841,24.66110497918},height=1.0006313371357281E-8,rate=0.0016013146540801752,height_range={9.983892823584029E-9,1.0031016017819638E-8},rate_median=0.001425609643801311,length=14.398126301463416,length_median=13.89766695333,rate_95%_HPD={5.487336778180982E-4,0.003048987431859922}]:13.928500906676888)[&height_95%_HPD={4.826057632522122,24.477269684308297},length_range={9.492603294774E-4,29.09727131413},length_95%_HPD={0.009491373557508,8.427413920546},height_range={1.9830700528719944,39.9387604530352},rate_95%_HPD={4.504511681596185E-5,0.0017219793514686261},rate_range={3.6358173128356974E-5,0.011385535663872386},height_median=13.928500916682907,rate=6.5483229640342E-4,height=14.412894762850105,posterior=0.7616561656165617,rate_median=4.8184154924127084E-4,length=3.1049451322917694,length_median=2.327721071239]:3.0398452370711198)[&height_95%_HPD={7.668608330436001,28.242189591218008},length_range={1.378260407421E-4,22.49683041873},length_95%_HPD={1.378260407421E-4,7.190570815722},height_range={3.291355919076011,42.96544927079721},rate_95%_HPD={4.05503311493225E-5,0.001870142953476468},rate_range={3.789772950722693E-5,0.01077378200557607},height_median=16.968346153754027,rate=6.989930367849209E-4,height=17.456322099856536,posterior=0.7288528852885289,rate_median=5.142097920628608E-4,length=2.612070212868951,length_median=1.947340828126]:2.6512564075399894)[&height_95%_HPD={9.580051696583027,31.286004085379275},length_range={1.460764055861,46.72559938961},length_95%_HPD={4.114906736343,27.16898911961},height_range={4.090071738938732,45.13407233254371},rate_95%_HPD={4.41581944976165E-4,0.0028782192356623226},rate_range={3.131154015219965E-4,0.01194028459161591},height_median=19.619602561294016,rate=0.0013877350520371179,height=20.036932728764494,posterior=1.0,rate_median=0.00118576634122174,length=15.408889533531243,length_median=14.91992337959]:15.535885361645121)[&height_95%_HPD={22.79396388902802,47.037617684487},length_range={2.062382203789E-4,34.52620427372},length_95%_HPD={0.0105116741139,11.10073109738},height_range={12.774667769389978,64.216291482976},rate_95%_HPD={4.470336959829834E-5,0.0016384865247972306},rate_range={2.4465205108326845E-5,0.012361990336374985},height_median=35.15548792293914,rate=6.147736839302704E-4,height=35.186663656892996,posterior=0.8981298129812981,rate_median=4.47347937855781E-4,length=4.139247520491356,length_median=3.1623169982495]:4.206513102590158,((18[&rate_range={2.423745105689857E-4,0.01383001859119618},height_95%_HPD={1.9994004674117605E-8,2.0017012047901517E-8},length_range={1.045128257722,40.40339898998},height_median=2.000601284635195E-8,length_95%_HPD={2.233646775257,18.83357547505},height=2.0006360605963502E-8,rate=0.0017027086409470492,height_range={1.998196808017383E-8,2.003299925945612E-8},rate_median=0.0014624006354387827,length=9.915723332152144,length_median=9.145367594414,rate_95%_HPD={4.4152627430230545E-4,0.0035524561016599156}]:9.145367594410999,20[&rate_range={7.220124252753958E-5,0.011555819779375878},height_95%_HPD={1.9994004674117605E-8,2.0017012047901517E-8},length_range={1.045128257722,40.40339898998},height_median=2.000601284635195E-8,length_95%_HPD={2.233646775257,18.83357547505},height=2.0006360605963502E-8,rate=6.753500042139021E-4,height_range={1.998196808017383E-8,2.003299925945612E-8},rate_median=5.803325316696882E-4,length=9.915723332152144,length_median=9.145367594414,rate_95%_HPD={1.4679597726916112E-4,0.0014287013576588822}]:9.145367594410999)[&height_95%_HPD={2.2336467952660115,18.833575495060998},length_range={0.8091093097015,43.51565054197},length_95%_HPD={1.953282062667,22.9401890411},height_range={1.0451282777337099,40.40339900997701},rate_95%_HPD={3.2423704877282823E-4,0.003236155944628692},rate_range={2.135989465840801E-4,0.011849511503550052},height_median=9.145367614417012,rate=0.0014065658644407857,height=9.915723352158526,posterior=1.0,rate_median=0.00113615308740836,length=11.665711081936486,length_median=10.79339996586]:11.9000589336395,19[&rate_range={5.6492499652667074E-5,0.002192907768320481},height_95%_HPD={9.995005711971316E-9,1.0017998874900513E-8},length_range={3.894363632966,50.91549738869},height_median=1.0006004913520883E-8,length_95%_HPD={8.843183157087,35.04214121922},height=1.0006331239883332E-8,rate=3.560866874853139E-4,height_range={9.98569760213286E-9,1.003500926799461E-8},rate_median=3.2465938202383025E-4,length=21.58143442408864,length_median=21.04542653806,rate_95%_HPD={1.2133898475074987E-4,6.610132292779934E-4}]:21.045426538050506)[&height_95%_HPD={8.84318316709799,35.04214122921799},length_range={1.016369661627,47.82717703457},length_95%_HPD={4.109836213979,30.70199599171},height_range={3.8943636429640094,50.91549739869443},rate_95%_HPD={2.7403981551941286E-4,0.002041968414106078},rate_range={2.1023148212146126E-4,0.013502961448201355},height_median=21.04542654805651,rate=9.522856806935256E-4,height=21.581434434095055,posterior=1.0,rate_median=7.781315004297409E-4,length=17.44389760262026,length_median=17.10322911803]:18.316574477472784)[&height_95%_HPD={26.928113455910903,51.43205034635098},length_range={0.8207540467724,41.80721118714},length_95%_HPD={2.087558862854,22.79957214699},height_range={14.873400767305995,67.140648404237},rate_95%_HPD={2.1234609653261884E-4,0.002122251289830592},rate_range={1.3861164218098817E-4,0.00984630286431324},height_median=39.362001025529295,rate=9.258760871830704E-4,height=39.26091271790321,posterior=1.0,rate_median=7.499707265694197E-4,length=11.683730442071594,length_median=10.9061444615]:10.951470877202695,((((42[&rate_range={3.0636761737841444E-4,0.007195147317628623},height_95%_HPD={9.996995231631445E-9,1.0016989904215734E-8},length_range={2.080296891853,42.32422538905},height_median=1.0005990702666168E-8,length_95%_HPD={8.019612814988,26.33131519535},height=1.0006278303419128E-8,rate=0.0010489521561125406,height_range={9.991993010771694E-9,1.0033502917394799E-8},rate_median=9.823521717771586E-4,length=17.16721742328366,length_median=16.82182438982,rate_95%_HPD={4.623835405788346E-4,0.0017054777209908824}]:18.033889886825023,((43[&rate_range={3.8310229829033515E-5,0.0018857658222660083},height_95%_HPD={0.0,1.5717205315013416E-11},length_range={3.24962211099,38.47691923619},height_median=5.5848659030743875E-12,length_95%_HPD={5.958471594191,19.64749105853},height=6.286286063152325E-12,rate=3.143189468796421E-4,height_range={0.0,3.200284481863491E-11},rate_median=2.9013371850621235E-4,length=12.778098034899038,length_median=12.51570986933,rate_95%_HPD={1.0108567560863119E-4,5.82607670627122E-4}]:12.51570986932441,((53[&rate_range={4.4553343289959046E-5,0.012560605181767309},height_95%_HPD={0.0,1.5006662579253316E-11},length_range={0.03179961201123,16.17859979148},height_median=5.300648808770347E-12,length_95%_HPD={0.05630866617155,4.544269247544},height=6.287263015000634E-12,rate=0.0010550268335298965,height_range={0.0,3.099387413385557E-11},rate_median=7.821421127305014E-4,length=1.7227498468057054,length_median=1.317333066104,rate_95%_HPD={7.505638929367894E-5,0.0027671981933863497}]:1.3173330661017104,54[&rate_range={2.571761413503505E-5,0.010049924615542629},height_95%_HPD={0.0,1.5006662579253316E-11},length_range={0.03179961201123,16.17859979148},height_median=5.300648808770347E-12,length_95%_HPD={0.05630866617155,4.544269247544},height=6.287263015000634E-12,rate=3.835340783045008E-4,height_range={0.0,3.099387413385557E-11},rate_median=2.8938904539536876E-4,length=1.7227498468057054,length_median=1.317333066104,rate_95%_HPD={3.766034412963638E-5,0.001006907833834839}]:1.3173330661017104)[&height_95%_HPD={0.05630866618280095,4.544269247551014},length_range={0.1617058064725,25.46783497769},length_95%_HPD={1.041640433649,11.98257917341},height_range={0.03179961201701076,16.178599791487585},rate_95%_HPD={7.253770554274464E-5,9.693325105945991E-4},rate_range={4.0799166884954945E-5,0.00619066585870871},height_median=1.317333066107011,rate=4.3361370362978845E-4,height=1.7227498468120006,posterior=1.0,rate_median=3.59941469077854E-4,length=6.389419941556977,length_median=6.05469032172]:6.470126723907981,(56[&rate_range={4.105064984078605E-4,0.016346131869657835},height_95%_HPD={9.998984751291573E-9,1.0015000384555606E-8},length_range={0.5013558220077,19.18055170978},height_median=1.0005194894802116E-8,length_95%_HPD={1.057550562784,8.404389213989},height=1.0006287083194715E-8,rate=0.0032063716646288437,height_range={9.993996741286537E-9,1.0031001806964923E-8},rate_median=0.0027569781169859125,length=4.3197531378961616,length_median=3.950762565838,rate_95%_HPD={8.064087650998241E-4,0.006894724420876645}]:3.950762565840648,57[&rate_range={2.9260682699708056E-5,0.002934027587652834},height_95%_HPD={9.998984751291573E-9,1.0015000384555606E-8},length_range={0.5013558220077,19.18055170978},height_median=1.0005194894802116E-8,length_95%_HPD={1.057550562784,8.404389213989},height=1.0006287083194715E-8,rate=3.410984485447362E-4,height_range={9.993996741286537E-9,1.0031001806964923E-8},rate_median=2.84962124389578E-4,length=4.3197531378961616,length_median=3.950762565838,rate_95%_HPD={4.565546075067757E-5,7.748622030780759E-4}]:3.950762565840648)[&height_95%_HPD={1.0575505727883012,8.404389223991899},length_range={0.1122878006099,19.96145672679},length_95%_HPD={0.4315912054004,8.196527219365},height_range={0.5013558320139992,19.18055171978081},rate_95%_HPD={1.413367135422321E-4,0.0025144877496402125},rate_range={9.137364049473213E-5,0.01699713100241158},height_median=3.950762575845843,rate=0.0010510720563095958,height=4.319753147902431,posterior=1.0,rate_median=8.294394823572499E-4,length=3.7924166404664623,length_median=3.323711048287]:3.836697214169149)[&height_95%_HPD={3.1896429833253563,13.679859745199295},length_range={0.1186521668673,29.7702095758},length_95%_HPD={0.4080995816526,10.20373387607},height_range={1.4908914473317907,27.562708641482004},rate_95%_HPD={1.1336750474783733E-4,0.0020313841575050656},rate_range={5.7799251183362094E-5,0.012114251030884742},height_median=7.787459790014992,rate=8.18952135865052E-4,height=8.112169788368849,posterior=1.0,rate_median=6.243308923465758E-4,length=4.665928246536429,length_median=4.112565169217]:4.7282500793150035)[&height_95%_HPD={5.958471594199992,19.647491058539813},length_range={0.103778744115,28.42717973559},length_95%_HPD={0.3922510145853,11.64908248948},height_range={3.249622110996782,38.476919236207905},rate_95%_HPD={5.790007837341574E-5,0.0014880938468882063},rate_range={4.3342880961082064E-5,0.00949945177709635},height_median=12.515709869329996,rate=5.959266914094416E-4,height=12.778098034905309,posterior=1.0,rate_median=4.5295101332157664E-4,length=5.362095007330357,length_median=4.752498481768]:4.045654796988508,51[&rate_range={1.2147202549954585E-4,0.0036475495104444484},height_95%_HPD={9.99665417111828E-9,1.0016535156864848E-8},length_range={2.080296891853,40.0616620389},height_median=1.0005933859247307E-8,length_95%_HPD={7.763925059479,23.94877469684},height=1.0006297707439473E-8,rate=5.028100703638273E-4,height_range={9.9920924867547E-9,1.0032465525000589E-8},rate_median=4.664058026102327E-4,length=15.59547566635388,length_median=15.43573939951,rate_95%_HPD={2.024487016941304E-4,8.727305353349915E-4}]:16.56136465631257)[&height_95%_HPD={13.059159441641683,22.9562963753242},length_range={0.001884049630677,20.61654038856},length_95%_HPD={0.001884049630677,6.291866974726},height_range={12.873490712240994,39.78497886248003},rate_95%_HPD={3.96816442159715E-5,0.0015960597726891487},rate_range={2.6275939769088376E-5,0.010817311126552286},height_median=16.561364666318504,rate=5.853839494222428E-4,height=17.228796556046298,posterior=0.36151615161516154,rate_median=4.181720478953911E-4,length=2.0904318306131255,length_median=1.398924033546]:1.4725252305125096)[&height_95%_HPD={13.548524030258804,25.82258184184701},length_range={2.065917392287E-4,23.04376767646},length_95%_HPD={2.065917392287E-4,7.339613200106},height_range={12.929706310308205,41.603547610986},rate_95%_HPD={3.6169257389048055E-5,0.0016556037789487073},rate_range={3.307895139929884E-5,0.011998272398975184},height_median=18.033889896831013,rate=6.057383357890423E-4,height=18.7422937511596,posterior=0.42054205420542057,rate_median=4.3362307857694053E-4,length=2.5293420689233352,length_median=1.80114771714]:2.5042474559759853,((((41[&rate_range={6.005975803961684E-5,0.012495354500627893},height_95%_HPD={9.998984751291573E-9,1.0016009355240385E-8},length_range={0.2316445292739,20.65129651954},height_median=1.0005393846768129E-8,length_95%_HPD={0.5851776317424,8.620546803591},height=1.000629025452197E-8,rate=9.598366218312994E-4,height_range={9.993414096243214E-9,1.0031683927991253E-8},rate_median=7.812597525908457E-4,length=4.121707610483517,length_median=3.659692775718,rate_95%_HPD={1.5431760124603628E-4,0.0022102109115430227}]:3.6596927757226183,58[&rate_range={4.010398403049282E-5,0.009244533916672595},height_95%_HPD={9.998984751291573E-9,1.0016009355240385E-8},length_range={0.2316445292739,20.65129651954},height_median=1.0005393846768129E-8,length_95%_HPD={0.5851776317424,8.620546803591},height=1.000629025452197E-8,rate=6.141639466163151E-4,height_range={9.993414096243214E-9,1.0031683927991253E-8},rate_median=5.021380883218999E-4,length=4.121707610483517,length_median=3.659692775718,rate_95%_HPD={8.470198827985189E-5,0.0014413478174502025}]:3.6596927757226183)[&height_95%_HPD={0.5851776417488423,8.620546813601024},length_range={0.2348932760396,25.99840486639},length_95%_HPD={0.7719305260824,11.7488886968},height_range={0.231644539277994,20.651296529541},rate_95%_HPD={1.5002386262003763E-4,0.001990174888226376},rate_range={5.269353500683405E-5,0.012464064289351737},height_median=3.659692785728012,rate=8.479099548168831E-4,height=4.121707620489841,posterior=1.0,rate_median=6.827678182893043E-4,length=5.777784497653737,length_median=5.276017557799]:5.870991161941589,(47[&rate_range={6.833986117465032E-5,0.011413042212899979},height_95%_HPD={9.998871064453851E-9,1.0016108831223391E-8},length_range={0.1956386531351,31.5869393676},height_median=1.0005408057622844E-8,length_95%_HPD={0.6213413492455,10.82583844062},height=1.0006296151763749E-8,rate=0.0010034631962212977,height_range={9.99247617983201E-9,1.0030518637904606E-8},rate_median=8.035347952495195E-4,length=5.034753044922736,length_median=4.461140832086,rate_95%_HPD={1.6269119941963892E-4,0.0023747171451506985}]:4.409717499836852,52[&rate_range={2.79678234852231E-5,0.004366598232431292},height_95%_HPD={9.998885275308567E-9,1.0016108831223391E-8},length_range={0.1956386531351,27.52915373227},height_median=1.0005408057622844E-8,length_95%_HPD={0.7054251514043,10.85582395591},height=1.0006296860672072E-8,rate=4.0472835425755106E-4,height_range={9.99247617983201E-9,1.0030518637904606E-8},rate_median=3.2404537087479E-4,length=5.018898244067764,length_median=4.454311865845,rate_95%_HPD={4.3368393980321575E-5,9.8318198249567E-4}]:4.409717499836852)[&height_95%_HPD={0.6038461666398973,10.633105284984495},length_range={5.574583971519E-4,27.62323363237},length_95%_HPD={0.0605769226946,11.25894194669},height_range={0.19563866314270228,27.503157051604006},rate_95%_HPD={4.5219712659170976E-5,0.00129671182114551},rate_range={3.2852938417027424E-5,0.01092541637849113},height_median=4.40971750984226,rate=5.083995034187316E-4,height=4.963662722881287,posterior=0.9838183818381838,rate_median=3.832721871120402E-4,length=4.966815352026792,length_median=4.352156295128]:5.120966437827342)[&height_95%_HPD={3.921044174174085,16.737188401143},length_range={0.06631140893368,28.07741378632},length_95%_HPD={0.211792180947,11.40444344438},height_range={1.628338545295307,31.586939377610022},rate_95%_HPD={5.9818591959821895E-5,0.001475586275308108},rate_range={3.5508961475105776E-5,0.008673418948198718},height_median=9.530683947669601,rate=5.616131023167876E-4,height=9.927037735669469,posterior=0.9999799979998,rate_median=4.178468288934369E-4,length=4.834677259294964,length_median=4.0865718167825]:5.790617985422486,(50[&rate_range={3.052261034674331E-4,0.014181306766645975},height_95%_HPD={0.0,1.5489831639570184E-11},length_range={1.028716116323,37.21508227449},height_median=5.4996007747831754E-12,length_95%_HPD={3.091535433847,20.11903528759},height=6.272319375337821E-12,rate=0.0015204217180829632,height_range={0.0,3.200284481863491E-11},rate_median=0.001283340212839767,length=11.480741192337097,length_median=11.17243468375,rate_95%_HPD={4.816652413133249E-4,0.003188496954572849}]:11.872827448306111,(46[&rate_range={6.575471094116994E-5,0.009602916656977},height_95%_HPD={9.998984751291573E-9,1.0016506735155417E-8},length_range={0.5398983432489,31.57871353589},height_median=1.0005592798734142E-8,length_95%_HPD={1.778742225174,17.54502284406},height=1.0006283096082821E-8,rate=5.86580738552314E-4,height_range={9.993712524192233E-9,1.002905491986894E-8},rate_median=4.784777140127966E-4,length=9.551981731190649,length_median=9.230300502805,rate_95%_HPD={1.2562353382964374E-4,0.0013110801727868715}]:7.675262438827005,49[&rate_range={4.0598473938549355E-5,0.005445576916909732},height_95%_HPD={0.0,1.510613856225973E-11},length_range={0.5398983532489,29.47275802318},height_median=5.4143356464919634E-12,length_95%_HPD={1.693006762875,16.11472349099},height=6.270529765551104E-12,rate=4.038976906237014E-4,height_range={0.0,2.999911430379143E-11},rate_median=3.3429947291632473E-4,length=8.587172917495625,length_median=8.151553199428,rate_95%_HPD={7.877901221520428E-5,9.172505011016284E-4}]:7.6752624488271834)[&height_95%_HPD={1.4486621676874591,15.850651321851203},length_range={0.001536495274395,29.5545397899},length_95%_HPD={0.001536495274395,12.96979688133},height_range={0.5398983532581241,29.47275802318441},rate_95%_HPD={3.314088854616756E-5,0.0011746578971208537},rate_range={2.960185788614748E-5,0.01205770233723294},height_median=7.675262448832598,rate=4.1290252192119597E-4,height=8.208752913456026,posterior=0.5832383238323833,rate_median=2.835824291950897E-4,length=4.857158297327921,length_median=3.724916709431]:4.197564999479013)[&height_95%_HPD={4.378585189793114,20.029347409162995},length_range={3.04130540183E-5,30.58292525601},length_95%_HPD={0.01917117547922,11.6182119424},height_range={1.9883206344310054,33.95242137259001},rate_95%_HPD={3.763471345184844E-5,0.0012960745193863587},rate_range={2.9110464676101702E-5,0.010652020592665271},height_median=11.872827448311611,rate=4.712769839938325E-4,height=12.101235668047027,posterior=0.9037503750375038,rate_median=3.313608700821061E-4,length=4.485614488525146,length_median=3.532704181488]:3.4484744847804762)[&height_95%_HPD={8.41301030367029,23.696079916415997},length_range={0.00313438725771,27.27784944304},length_95%_HPD={0.01235368489079,9.893258023242},height_range={3.852444039979005,36.01802898472701},rate_95%_HPD={3.3923739699138937E-5,0.0012629679202254564},rate_range={2.8805080542895435E-5,0.008491881077016018},height_median=15.321301933092087,rate=4.5060185972319245E-4,height=15.659752260728382,posterior=0.4871087108710871,rate_median=3.1186173309661746E-4,length=3.4002680241125463,length_median=2.370686538117]:2.130175997879917,(40[&rate_range={1.0948192234924824E-4,0.003476441405462296},height_95%_HPD={9.996895755648438E-9,1.0016492524300702E-8},length_range={2.288585341295,43.64383926211},height_median=1.0005891226683161E-8,length_95%_HPD={6.137488757417,22.06833582089},height=1.0006293178271376E-8,rate=5.493041981490699E-4,height_range={9.990984040086914E-9,1.0034526098934293E-8},rate_median=5.11873667406491E-4,length=13.652024733542058,length_median=13.12213548626,rate_95%_HPD={2.140264232562151E-4,9.774683496384026E-4}]:13.296299593183136,((44[&rate_range={5.98741264695147E-5,0.007428771246118297},height_95%_HPD={9.998998962146288E-9,1.0016009355240385E-8},length_range={0.3265334792676,26.80552062125},height_median=1.0005393846768129E-8,length_95%_HPD={1.027437848178,10.23500337649},height=1.0006283907319533E-8,rate=6.260836828023517E-4,height_range={9.990102967094572E-9,1.0030518637904606E-8},rate_median=5.313406911958264E-4,length=5.241837570302514,length_median=4.801510738782,rate_95%_HPD={1.1874427174357334E-4,0.0013595201893887208}]:5.357778455924297,(48[&rate_range={7.768848892503519E-5,0.011918358299220926},height_95%_HPD={9.998998962146288E-9,1.0016009355240385E-8},length_range={0.3808663519611,29.20184966969},height_median=1.0005393846768129E-8,length_95%_HPD={0.9018021229732,9.923822572179},height=1.0006289047047004E-8,rate=0.0013912685100028097,height_range={9.992902505473467E-9,1.0030518637904606E-8},rate_median=0.0011617280314758682,length=4.847365928783512,length_median=4.304568780152,rate_95%_HPD={2.0101927850464711E-4,0.0031946572546168416}]:3.7361444343266186,55[&rate_range={3.748225083567678E-5,0.00734170428046064},height_95%_HPD={9.998700534197269E-9,1.001569671643665E-8},length_range={0.3808663519611,22.34062574608},height_median=1.0005379635913414E-8,length_95%_HPD={0.9457546885337,8.519269527159},height=1.00062867384049E-8,rate=5.190778281287659E-4,height_range={9.992902505473467E-9,1.0030518637904606E-8},rate_median=4.3613361604789825E-4,length=4.300301664108166,length_median=3.924622551867,rate_95%_HPD={7.533628112767497E-5,0.0011631108551657598}]:3.736144434326633)[&height_95%_HPD={0.9222012714700014,8.387645305566295},length_range={0.001429339365734,19.36043772437},length_95%_HPD={0.001745058994628,4.732822002139},height_range={0.38086636197741086,22.3406257560829},rate_95%_HPD={4.597816473442885E-5,0.0017325061960248348},rate_range={3.499555502757203E-5,0.012608759420567326},height_median=3.7361444443320124,rate=6.414213097212058E-4,height=4.1382810049197705,posterior=0.726012601260126,rate_median=4.647808108575293E-4,length=1.682086642370434,length_median=1.225556437731]:1.6216340215976786)[&height_95%_HPD={1.7046853150250172,10.76873099869431},length_range={0.03408390747394,23.86707463636},length_95%_HPD={0.1494148049182,8.945461415403},height_range={0.6798257647878501,26.805520631261004},rate_95%_HPD={4.9331469241394905E-5,0.0017803674829032132},rate_range={3.284367056493445E-5,0.010454885971911675},height_median=5.357778465929691,rate=6.916548212919688E-4,height=5.788629313774852,posterior=0.8447244724472447,rate_median=5.172417636503314E-4,length=3.624669002287778,length_median=2.939607467138]:3.277067541873315,45[&rate_range={6.478021724265915E-5,0.014076916390089273},height_95%_HPD={9.997890515478502E-9,1.0016094620368676E-8},length_range={0.3265334792676,31.80281540186},height_median=1.0005493322751136E-8,length_95%_HPD={1.185902108896,15.69446747182},height=1.0006285785613922E-8,rate=7.349708284731575E-4,height_range={9.991396154873655E-9,1.0030518637904606E-8},rate_median=5.409861693399224E-4,length=8.476663287195604,length_median=8.178395909482,rate_95%_HPD={1.1425473299845983E-4,0.0019427777576120698}]:8.634845997797512)[&height_95%_HPD={3.4749918732034217,15.850645730663402},length_range={0.06218091741733,35.71412518615},length_95%_HPD={0.2003773560192,11.18057087494},height_range={1.7514909919071044,31.802815411877006},rate_95%_HPD={5.6883182333978086E-5,0.0016798049410644614},rate_range={3.179825690307574E-5,0.010596013681073562},height_median=8.634846007803006,rate=6.485944000682656E-4,height=9.173714551991134,posterior=0.9997599759975998,rate_median=4.8170382648695027E-4,length=4.610194041729407,length_median=3.771467231281]:4.661453595386021)[&height_95%_HPD={6.3983356707265955,22.5425876721619},length_range={9.335901401233E-4,29.78649734154},length_95%_HPD={9.335901401233E-4,9.992051402902},height_range={2.7417605430929797,43.64383927211671},rate_95%_HPD={4.680718813991997E-5,0.0014553571605697077},rate_range={1.6863477116844986E-5,0.009360211425497084},height_median=13.296299603189027,rate=5.292698162177108E-4,height=13.816131515184944,posterior=0.8228622862286229,rate_median=3.762337851684484E-4,length=3.685737262933435,length_median=2.769714727669]:4.155178327782977)[&height_95%_HPD={10.175734072133068,26.323305451614488},length_range={8.348061811958E-5,29.58053469487},length_95%_HPD={8.348061811958E-5,9.441300872873},height_range={6.900479552036998,44.26579824846401},rate_95%_HPD={3.060478393761369E-5,0.0012884605050081852},rate_range={2.9084337150332952E-5,0.00792474413569503},height_median=17.451477930972004,rate=4.4883559220641495E-4,height=17.92593051325035,posterior=0.3146914691469147,rate_median=3.0802961675260214E-4,length=2.9724693438836454,length_median=1.883523056872]:3.0866594218349945)[&height_95%_HPD={14.220364499803011,30.366871190145005},length_range={0.3748812208631,44.06306663104},length_95%_HPD={10.03229979231,28.68329860618},height_range={13.041202844891004,45.963411649603},rate_95%_HPD={5.444017939965309E-5,3.4593943809521323E-4},rate_range={3.276193552199431E-5,0.003730755472025332},height_median=20.538137352807,rate=1.889078531826943E-4,height=21.336244415097482,posterior=1.0,rate_median=1.7131526594494777E-4,length=20.297513112196345,length_median=20.91459562172]:20.492107931172,(((((28[&rate_range={5.1516006899161675E-5,0.014388533343832034},height_95%_HPD={1.9995894717794727E-8,2.0016102553199744E-8},length_range={0.2016568460105,22.29318190288},height_median=2.000601284635195E-8,length_95%_HPD={0.8117635353022,9.507360260009},height=2.0006284345449006E-8,rate=7.894561631842326E-4,height_range={1.9987012933597725E-8,2.0031109215778997E-8},rate_median=6.521353124638483E-4,length=4.560513088762565,length_median=4.068505854644,rate_95%_HPD={1.2451148586752408E-4,0.0018169761485812082}]:4.068505854643959,30[&rate_range={4.587310458305085E-5,0.009403893163848666},height_95%_HPD={1.9995894717794727E-8,2.0016102553199744E-8},length_range={0.2016568460105,22.29318190288},height_median=2.000601284635195E-8,length_95%_HPD={0.8117635353022,9.507360260009},height=2.0006284345449006E-8,rate=8.651711081238488E-4,height_range={1.9987012933597725E-8,2.0031109215778997E-8},rate_median=7.079992228298038E-4,length=4.560513088762565,length_median=4.068505854644,rate_95%_HPD={1.2036972647501736E-4,0.0020177422173113767}]:4.068505854643959)[&height_95%_HPD={0.8117635553063991,9.50736028000432},length_range={0.07510067128552,25.64638447857},length_95%_HPD={0.4196196777582,10.71518760224},height_range={0.2016568660057061,22.293181922883008},rate_95%_HPD={9.974120643903143E-5,0.002013428049194817},rate_range={4.417511183209847E-5,0.010903431779413482},height_median=4.068505874649972,rate=8.191993850186327E-4,height=4.56051310876887,posterior=1.0,rate_median=6.37585730164594E-4,length=4.849581958641817,length_median=4.245941712694]:4.674181114459017,26[&rate_range={1.9972414157289826E-4,0.0069130055927866686},height_95%_HPD={9.99597205009195E-9,1.001700411507045E-8},length_range={1.621611156848,31.56857332411},height_median=1.0006004913520883E-8,length_95%_HPD={3.354690015925,16.61433651328},height=1.0006298777055361E-8,rate=0.0011751289272446156,height_range={9.985868132389442E-9,1.003468241833616E-8},rate_median=0.0010658058122357077,length=9.395020883283262,length_median=8.856935319552,rate_95%_HPD={3.7550613546459647E-4,0.0022450582075337795}]:8.742686979102984)[&height_95%_HPD={3.2272323359803323,16.2351553294682},length_range={2.453532717785E-4,21.10843190485},length_95%_HPD={2.453532717785E-4,7.116053348153},height_range={1.6216111668539952,28.770457597593293},rate_95%_HPD={4.597333875561424E-5,0.0018313285107983631},rate_range={3.1435641726084266E-5,0.012508179181510764},height_median=8.74268698910899,rate=6.860129572929023E-4,height=9.266429838123438,posterior=0.8851085108510851,rate_median=5.049891008601766E-4,length=2.6057408807157025,length_median=1.953344093449]:2.4918827695700116,27[&rate_range={1.396688108133825E-4,0.006145482491469881},height_95%_HPD={9.995190453082614E-9,1.001708938019874E-8},length_range={1.62199254736,32.20509197362},height_median=1.0006004913520883E-8,length_95%_HPD={4.526745640148,19.7824556945},height=1.00062772934948E-8,rate=7.636851051696897E-4,height_range={9.98537075247441E-9,1.003468241833616E-8},rate_median=6.923982900872491E-4,length=11.627710192197283,length_median=11.08519514938,rate_95%_HPD={2.424595510890542E-4,0.0014375355957207982}]:11.234569748672996)[&height_95%_HPD={4.754085574728009,19.869111169828997},length_range={0.3455440773981,35.71433989423},length_95%_HPD={1.13691292729,18.0494434909},height_range={2.30367957305198,32.20509198361461},rate_95%_HPD={2.17905451330311E-4,0.0030284088716394817},rate_range={1.3958520714765476E-4,0.011825383550969631},height_median=11.234569758679001,rate=0.0012543558764678594,height=11.790132619684517,posterior=1.0,rate_median=9.901486379367693E-4,length=8.523494952152493,length_median=7.599418678424]:8.06315548948271,25[&rate_range={4.614937160517439E-5,0.004866910588027492},height_95%_HPD={9.995034133680747E-9,1.0017018325925164E-8},length_range={1.131798940783,47.22500952346},height_median=1.0006004913520883E-8,length_95%_HPD={7.247202265937,32.28022867852},height=1.0006319631580588E-8,rate=3.3995611677036577E-4,height_range={9.986010240936594E-9,1.0032380259872298E-8},rate_median=2.9899993774541505E-4,length=19.06795546531919,length_median=18.73606647975,rate_95%_HPD={8.341316353008076E-5,6.671527279939309E-4}]:19.297725238155707)[&height_95%_HPD={9.387331484347996,31.22563995649311},length_range={0.002462147670201,34.06217770099},length_95%_HPD={0.002462147670201,13.27012392872},height_range={4.586389969923005,43.16565801111749},rate_95%_HPD={4.8248033165419775E-5,0.001733400946445676},rate_range={3.425827879752154E-5,0.012139936994498116},height_median=19.29772524816171,rate=6.446558149273753E-4,height=19.78075505495018,posterior=0.7744174417441744,rate_median=4.711069303824961E-4,length=4.882569648890483,length_median=3.71543096838]:4.636989896588304,29[&rate_range={4.4199272833368014E-5,0.005482425513838506},height_95%_HPD={9.995886784963659E-9,1.0017018325925164E-8},length_range={1.131798940783,50.48037679343},height_median=1.0006004913520883E-8,length_95%_HPD={8.199183311426,37.29809632649},height=1.0006282728837612E-8,rate=3.7367850086554783E-4,height_range={9.987815019485424E-9,1.0032380259872298E-8},rate_median=3.1617500371930386E-4,length=22.716580497303088,length_median=22.776804603,rate_95%_HPD={7.924541757732353E-5,7.920172835970117E-4}]:23.93471513474401)[&height_95%_HPD={12.675374980762498,36.929647534566996},length_range={0.3117721945405,50.07272226033},length_95%_HPD={4.528133972909,29.15929258212},height_range={6.355380114990012,50.480376803445004},rate_95%_HPD={1.607036982896089E-4,0.0012987487797051515},rate_range={6.604945864065717E-5,0.016500146338417048},height_median=23.934715144750015,rate=6.196463531213955E-4,height=24.227296733115754,posterior=1.0,rate_median=5.167008394630945E-4,length=17.406460794177633,length_median=17.57075044068]:17.095530139228984)[&height_95%_HPD={39.60004816301901,45.61474741519601},length_range={0.256295591257,23.95342205058},length_95%_HPD={0.5452361706571,10.48771664642},height_range={39.60004816301901,66.242715729883},rate_95%_HPD={2.3417955428796968E-4,0.0035583491767119404},rate_range={1.3661132834064688E-4,0.014136234797154595},height_median=41.030245283979,rate=0.0014407614978705395,height=41.633757527293916,posterior=1.0,rate_median=0.0011386764507499627,length=4.881180099244824,length_median=4.276671551738]:5.041405281416857,(75[&rate_range={6.141799609852032E-5,0.0020471478341339013},height_95%_HPD={9.996384164878691E-9,1.00160235660951E-8},length_range={4.443056485597,69.46278862715},height_median=1.0006004913520883E-8,length_95%_HPD={16.499125661,53.31798508173},height=1.0006313053286544E-8,rate=2.466532959628406E-4,height_range={9.988994520426786E-9,1.0030689168161189E-8},rate_median=2.2001564077650401E-4,length=39.2448569495081,length_median=41.82513803642,rate_95%_HPD={9.577859925993767E-5,4.583733699397519E-4}]:40.58721833172899,((74[&rate_range={4.056537783087532E-5,0.008333059934028367},height_95%_HPD={9.995986260946665E-9,1.00160235660951E-8},length_range={0.2867905412487,39.40823614835},height_median=1.0006004913520883E-8,length_95%_HPD={0.7908758540207,12.21214677314},height=1.0006320078698789E-8,rate=6.589759213745937E-4,height_range={9.987132898459095E-9,1.0029012287304795E-8},rate_median=5.394268471915839E-4,length=5.457432694185049,length_median=4.623413546643,rate_95%_HPD={9.618207858960254E-5,0.001542673606815607}]:4.605610804172002,76[&rate_range={5.2251097167901585E-5,0.01118728993133991},height_95%_HPD={9.99597205009195E-9,1.00160235660951E-8},length_range={0.2895940830144,42.64875373316},height_median=1.0006019124375598E-8,length_95%_HPD={0.7717565614729,12.37802758842},height=1.0006323408350796E-8,rate=8.553406148242647E-4,height_range={9.987132898459095E-9,1.0029012287304795E-8},rate_median=7.01928951615298E-4,length=5.564142012258404,length_median=4.716514729112,rate_95%_HPD={1.310229750718783E-4,0.0019947800652204977}]:4.605610804171988)[&height_95%_HPD={0.7855516653932852,12.067424664236995},length_range={1.252278768726E-4,45.5248014884},length_95%_HPD={0.003457226550145,15.89292861818},height_range={0.289594093017314,35.557040377963816},rate_95%_HPD={4.6771652736318084E-5,0.001801492711098774},rate_range={2.8911503979553797E-5,0.01287951717718562},height_median=4.605610814178007,rate=6.668584546694279E-4,height=5.428563904772794,posterior=0.9228522852285228,rate_median=4.8768980982790593E-4,length=5.454467206510316,length_median=3.8717117685435003]:4.621765808395381,73[&rate_range={2.876441249186304E-5,0.008202000048837371},height_95%_HPD={9.995986260946665E-9,1.0016989904215734E-8},length_range={0.2867905412487,48.88686864986},height_median=1.0006004913520883E-8,length_95%_HPD={1.340127213668,23.1993916773},height=1.0006314521698896E-8,rate=4.5229041856325285E-4,height_range={9.985086535380105E-9,1.0028983865595364E-8},rate_median=3.5765206460663414E-4,length=10.43378043396234,length_median=9.041148813579,rate_95%_HPD={4.7183668776195886E-5,0.0010988717402454118}]:9.227376612567383)[&height_95%_HPD={1.9881141850340072,23.199391687305805},length_range={0.5517173670931,62.85016817394},length_95%_HPD={6.287105306769,44.84988031233},height_range={1.1376530661769948,48.88686865986229},rate_95%_HPD={9.736156661948887E-5,8.966869990415518E-4},rate_range={4.289685601011222E-5,0.011354676892807825},height_median=9.227376622573388,rate=3.7114650620555863E-4,height=10.655129334951656,posterior=1.0,rate_median=2.844054077722005E-4,length=28.521834470239078,length_median=30.48944934089]:31.359841719161608)[&height_95%_HPD={15.811377191962308,51.97822276793899},length_range={3.23785708332E-4,51.55489047493},length_95%_HPD={3.23785708332E-4,28.15608266668},height_range={4.443056495606001,68.7629165153815},rate_95%_HPD={3.1273992436111275E-5,0.0010971757912401116},rate_range={2.3181990940973423E-5,0.010557792704110556},height_median=40.587218341734996,rate=3.544304055153219E-4,height=37.93156446634841,posterior=0.8597059705970597,rate_median=2.133841946968657E-4,length=8.597860438525634,length_median=4.910076495639]:5.4844322236608605)[&height_95%_HPD={40.83761027530401,53.601720550734015},length_range={0.004143388917349,29.10643622542},length_95%_HPD={0.2202386782752,10.33511771696},height_range={40.06623302907898,72.15709999637501},rate_95%_HPD={7.232937957497084E-5,0.0021084173028361654},rate_range={3.0098259558382788E-5,0.012593826709073608},height_median=46.071650565395856,rate=8.261940249701719E-4,height=46.68750567480873,posterior=0.9983398339833983,rate_median=6.242953926271901E-4,length=4.262645779026275,length_median=3.5045366822535]:4.241821337336134)[&height_95%_HPD={43.1042948272316,59.991857342785},length_range={0.5896516962494,42.83848511764},length_95%_HPD={1.297430916911,17.03641624548},height_range={40.728521050944195,77.804273449251},rate_95%_HPD={3.4812488488152017E-4,0.003995124551297247},rate_range={1.9744541629330547E-4,0.01684547240954431},height_median=50.31347190273199,rate=0.001731416483025885,height=50.946606524018854,posterior=1.0,rate_median=0.0014062306567382875,length=8.39030183403945,length_median=7.586549737494]:8.376975204699605,34[&rate_range={2.9167682442837473E-4,0.0010416001586264236},height_95%_HPD={9.996995231631445E-9,1.0015014595410321E-8},length_range={43.51183069077,98.11849264909},height_median=1.0006004913520883E-8,length_95%_HPD={47.77457733636,71.62659773311},height=1.0006319896781657E-8,rate=5.902528010874699E-4,height_range={9.990003491111565E-9,1.002899807645008E-8},rate_median=5.850171358913889E-4,length=59.33690834805262,length_median=58.69044709743,rate_95%_HPD={4.1539370018254764E-4,7.750499364335146E-4}]:58.69044709742559)[&height_95%_HPD={47.774577346369995,71.62659774311402},length_range={0.7132107605966,38.71738271329},length_95%_HPD={1.653386417046,19.6471410585},height_range={43.5118307007748,98.11849265909719},rate_95%_HPD={3.4854087938371824E-4,0.003738775222013529},rate_range={2.5003026062798235E-4,0.016948806009162053},height_median=58.690447107431595,rate=0.0016684360911425077,height=59.3369083580586,posterior=1.0,rate_median=0.0013766625583691305,length=9.759345096375668,length_median=8.905034703725]:10.405978590298915)[&height_95%_HPD={55.84520521446701,85.15225816354001},length_range={0.4198611333851,42.74982312161},length_95%_HPD={1.311031327721,19.21328599813},height_range={47.70736354538339,110.054599205154},rate_95%_HPD={2.073532084522694E-4,0.0028534257149507494},rate_range={1.0203960298687356E-4,0.011446772477981454},height_median=69.09642569773051,rate=0.001254237412728195,height=69.62960665216036,posterior=1.0,rate_median=0.0010199518110307459,length=9.147644514876452,length_median=8.164974243085]:9.09223636177748,(23[&rate_range={4.3532914034867466E-4,0.007312755696363641},height_95%_HPD={9.99600047180138E-9,1.0016989904215734E-8},length_range={7.681669676347,97.06499221411},height_median=1.0006004913520883E-8,length_95%_HPD={18.96270225074,72.8488898209},height=1.0006283937449557E-8,rate=0.0013234748219692486,height_range={9.98649340999691E-9,1.0029992836280144E-8},rate_median=0.001187781400051314,length=45.58317532904345,length_median=45.27292238931,rate_95%_HPD={5.655000361333607E-4,0.0023940331562841708}]:45.27292238930998,24[&rate_range={4.385203248865836E-4,0.00802324760362385},height_95%_HPD={9.99600047180138E-9,1.0016989904215734E-8},length_range={7.681669676347,97.06499221411},height_median=1.0006004913520883E-8,length_95%_HPD={18.96270225074,72.8488898209},height=1.0006283937449557E-8,rate=0.0013421392199754764,height_range={9.98649340999691E-9,1.0029992836280144E-8},rate_median=0.0012039722300499012,length=45.58317532904345,length_median=45.27292238931,rate_95%_HPD={5.885328077288299E-4,0.0024299193940487632}]:45.27292238930998)[&height_95%_HPD={18.962702260746084,72.84888983089813},length_range={1.073650422614,88.91309734305},length_95%_HPD={7.580193575208,59.30144408846},height_range={7.681669686352009,97.064992224118},rate_95%_HPD={2.0719649371554963E-4,0.0017580792434682057},rate_range={1.3756230341274754E-4,0.012168126076406039},height_median=45.27292239931599,rate=7.848761935379128E-4,height=45.58317533904997,posterior=1.0,rate_median=6.375018044706532E-4,length=33.19398501789025,length_median=32.28911174588]:32.915739660192)[&height_95%_HPD={62.34272541156501,96.12287811046808},length_range={0.1489999222605,47.27265110094},length_95%_HPD={0.5961104300657,16.82733608365},height_range={53.29748849892701,117.370956897551},rate_95%_HPD={1.3145090578852112E-4,0.0023570309780961236},rate_range={5.547029593251681E-5,0.01232512602207097},height_median=78.18866205950799,rate=9.523008643102361E-4,height=78.77738596121425,posterior=0.9999599959996,rate_median=7.416284139322055E-4,length=7.557107287769665,length_median=6.483042177231]:7.702953139103997,((62[&rate_range={5.029608925263265E-4,0.009378859987302545},height_95%_HPD={0.0,1.5006662579253316E-11},length_range={4.635027091383,83.27736494844},height_median=5.9969806898152456E-12,length_95%_HPD={8.522816894875,55.03449646942},height=6.320141978412217E-12,rate=0.0019229108407708402,height_range={0.0,3.090860900556436E-11},rate_median=0.0016566063345870644,length=30.511896451979865,length_median=28.98189745327,rate_95%_HPD={6.294062399091071E-4,0.003909670296042009}]:28.981897453276005,63[&rate_range={7.722350674604262E-5,0.0032006883629121323},height_95%_HPD={0.0,1.5006662579253316E-11},length_range={4.635027091383,83.27736494844},height_median=5.9969806898152456E-12,length_95%_HPD={8.522816894875,55.03449646942},height=6.320141978412217E-12,rate=4.8377852543150595E-4,height_range={0.0,3.090860900556436E-11},rate_median=4.1982825363496884E-4,length=30.511896451979865,length_median=28.98189745327,rate_95%_HPD={1.3987399657774987E-4,9.937484683716466E-4}]:28.981897453276005)[&height_95%_HPD={8.522816894875007,55.034496469420006},length_range={1.897205219089,101.0793137438},length_95%_HPD={13.46119096767,66.77742986165},height_range={4.635027091394406,83.277364948449},rate_95%_HPD={3.06335468830404E-4,0.0015564786759389385},rate_range={2.2429925575802472E-4,0.012551578296784726},height_median=28.981897453282002,rate=7.928387789890737E-4,height=30.51189645198621,posterior=1.0,rate_median=6.757868363357382E-4,length=40.58851180970229,length_median=40.67828562283]:41.06642487884781,((9[&rate_range={3.9528845640844375E-5,0.01338171093000705},height_95%_HPD={0.0,1.4992451724538114E-11},length_range={0.2478602787701,54.34046578857},height_median=5.9969806898152456E-12,length_95%_HPD={0.6995959592047,23.02368867417},height=6.287630828702033E-12,rate=9.343803332594704E-4,height_range={0.0,3.200284481863491E-11},rate_median=7.055767624909859E-4,length=9.635912241238172,length_median=7.944177430102,rate_95%_HPD={6.918488556544368E-5,0.002395226078704536}]:7.944177430104759,10[&rate_range={3.1270112461452305E-5,0.011595156010091843},height_95%_HPD={0.0,1.4992451724538114E-11},length_range={0.2478602787701,54.34046578857},height_median=5.9969806898152456E-12,length_95%_HPD={0.6995959592047,23.02368867417},height=6.287630828702033E-12,rate=6.599299096051902E-4,height_range={0.0,3.200284481863491E-11},rate_median=5.050635176643142E-4,length=9.635912241238172,length_median=7.944177430102,rate_95%_HPD={4.434710022818629E-5,0.0016933627056011165}]:7.944177430104759)[&height_95%_HPD={0.6995959592049843,23.023688674175105},length_range={4.974995143725,91.28457522588},length_95%_HPD={19.64783034576,65.6666554575},height_range={0.247860278774084,54.340465788572004},rate_95%_HPD={5.2802196191313E-4,0.0019027830110393967},rate_range={3.2019745877500397E-4,0.007650943628124444},height_median=7.944177430110756,rate=0.001136420547729499,height=9.63591224124452,posterior=1.0,rate_median=0.0010505903934433783,length=43.3451687316584,length_median=43.22431456474]:44.54128275263625,(1[&rate_range={1.905297382777802E-4,0.0027491171332863222},height_95%_HPD={0.0,1.5290879673557356E-11},length_range={10.17641197422,81.18306902131},height_median=5.9969806898152456E-12,length_95%_HPD={15.48907768427,51.14252319243},height=6.278978963599097E-12,rate=7.157776564627604E-4,height_range={0.0,3.198863396391971E-11},rate_median=6.689729845627192E-4,length=32.857643969921256,length_median=32.1212073623,rate_95%_HPD={3.146974685513565E-4,0.0012128163485426431}]:32.121207362299884,(35[&rate_range={4.4750973526500655E-5,0.0051079837198522325},height_95%_HPD={0.0,1.6001422409317456E-11},length_range={2.05213156337,54.38161215501},height_median=5.6985527407960035E-12,length_95%_HPD={3.758210123738,26.29671415929},height=6.288215237488801E-12,rate=5.68999696093858E-4,height_range={0.0,3.369393652974395E-11},rate_median=4.922235675963407E-4,length=14.164859532034624,length_median=13.18260255161,rate_95%_HPD={1.0086922738370567E-4,0.001224026311512046}]:13.182602551616213,36[&rate_range={4.688688632341543E-4,0.014779251327766071},height_95%_HPD={0.0,1.6001422409317456E-11},length_range={2.05213156337,54.38161215501},height_median=5.6985527407960035E-12,length_95%_HPD={3.758210123738,26.29671415929},height=6.288215237488801E-12,rate=0.0029458078788810165,height_range={0.0,3.369393652974395E-11},rate_median=0.0025617777941742605,length=14.164859532034624,length_median=13.18260255161,rate_95%_HPD={8.036341601741044E-4,0.006078387126394861}]:13.182602551616213)[&height_95%_HPD={3.7582101237409944,26.296714159296002},length_range={2.539104023038,57.50547910385},length_95%_HPD={4.265339094955,34.17857018265},height_range={2.0521315633889117,54.3816121550237},rate_95%_HPD={7.377670867981067E-4,0.005383153834075454},rate_range={5.580228184699802E-4,0.014081664956632562},height_median=13.182602551621912,rate=0.002562872995395386,height=14.164859532041003,posterior=1.0,rate_median=0.002179360614499826,length=18.69278443788652,length_median=17.72132776307]:18.93860481068397)[&height_95%_HPD={15.48907768427,51.14252319244041},length_range={1.515504549032,68.34534113824},length_95%_HPD={3.86398835602,37.56629642318},height_range={10.176411974237908,81.18306902132099},rate_95%_HPD={4.847397877573314E-4,0.004094183870315174},rate_range={3.7184722218077163E-4,0.015720197251378805},height_median=32.12120736230588,rate=0.0018812563546224106,height=32.85764396992732,posterior=1.0,rate_median=0.001561951973644568,length=20.123437002975304,length_median=18.98066144585]:20.364252820441124)[&height_95%_HPD={33.30942838184,73.96453170713},length_range={1.247938874387,62.48700558233},length_95%_HPD={3.609857312169,35.58522421743},height_range={20.56817023933999,101.2188048071644},rate_95%_HPD={2.853599237869988E-4,0.0027907412136421775},rate_range={1.4098939909052772E-4,0.01298718047229181},height_median=52.485460182747005,rate=0.001247370199307739,height=52.9810809729022,posterior=1.0,rate_median=0.0010268621228208476,length=18.119327288786025,length_median=16.81523528245]:17.56286214938281)[&height_95%_HPD={55.806080434112,88.1215320151071},length_range={0.646892121234,56.16735531524},length_95%_HPD={1.96054847222,30.58440105473},height_range={55.80292540987901,114.5710681232144},rate_95%_HPD={1.6120472325558387E-4,0.002108252043279553},rate_range={9.036287717407396E-5,0.009689148520826689},height_median=70.04832233212981,rate=8.851231740526671E-4,height=71.10040826168782,posterior=1.0,rate_median=6.982162985632386E-4,length=15.233557068497941,length_median=13.9969312323]:15.843292866482173)[&height_95%_HPD={68.40217796538201,104.57895138541241},length_range={0.5886234529301,49.84433308994},length_95%_HPD={1.741557130431,23.54695808849},height_range={59.14030375982,120.40104598313},rate_95%_HPD={2.8212116388947527E-4,0.0036776703285270576},rate_range={2.0372523264258305E-4,0.016806136509890036},height_median=85.89161519861199,rate=0.0015723416972268165,height=86.33405614028368,posterior=1.0,rate_median=0.0012581174512710362,length=11.536110202323417,length_median=10.45858623273]:11.925355229488716,(((2[&rate_range={1.169738325123421E-4,0.008396223459454684},height_95%_HPD={9.993982530431822E-9,1.0020016816270072E-8},length_range={1.223611114776,69.99370827812},height_median=1.0006090178649174E-8,length_95%_HPD={2.838134068685,30.14862701797},height=1.0006345987393587E-8,rate=9.166344701822567E-4,height_range={9.980013260246778E-9,1.0032380259872298E-8},rate_median=7.737304455506472E-4,length=14.970029080185903,length_median=13.44683556068,rate_95%_HPD={1.8727381389981035E-4,0.0020086105329945735}]:13.446835560692918,3[&rate_range={6.701962762069981E-5,0.008396223459454684},height_95%_HPD={9.993982530431822E-9,1.0020016816270072E-8},length_range={1.223611114776,69.99370827812},height_median=1.0006090178649174E-8,length_95%_HPD={2.838134068685,30.14862701797},height=1.0006345987393587E-8,rate=7.073246890781521E-4,height_range={9.980013260246778E-9,1.0032380259872298E-8},rate_median=5.949654004592206E-4,length=14.970029080185903,length_median=13.44683556068,rate_95%_HPD={1.403091462454724E-4,0.001557289500285578}]:13.446835560692918)[&height_95%_HPD={2.8381340786950062,30.148627027969994},length_range={0.964114098789,89.18483230621},length_95%_HPD={3.093973602264,50.06103934481},height_range={1.2236111247830195,69.9937082881242},rate_95%_HPD={1.4098557059025703E-4,0.0019184926254611255},rate_range={8.508185290998676E-5,0.016331028526149767},height_median=13.446835570699008,rate=7.884636255113391E-4,height=14.970029090192286,posterior=1.0,rate_median=6.144201200692951E-4,length=24.461521552015405,length_median=22.2816990549]:24.508165863827998,11[&rate_range={1.4788012125100316E-4,0.0028732122867644976},height_95%_HPD={9.994991501116601E-9,1.0020016816270072E-8},length_range={8.555556371534,103.4671003394},height_median=1.0006033335230313E-8,length_95%_HPD={14.27535994137,67.32560351296},height=1.0006340723735069E-8,rate=6.278320880793208E-4,height_range={9.981974358197476E-9,1.0038988307314867E-8},rate_median=5.678377345604553E-4,length=39.43155063220134,length_median=37.95500142452,rate_95%_HPD={2.253986752869715E-4,0.0011833485634204304}]:37.95500142452097)[&height_95%_HPD={14.275359951379997,67.32560352297},length_range={0.6226359676119,96.26843362351},length_95%_HPD={3.421183067201,61.07730034486},height_range={8.555556381535098,103.467100349439},rate_95%_HPD={8.102768092219006E-5,0.0011127479180174757},rate_range={5.37835258414053E-5,0.010880505328143759},height_median=37.955001434527006,rate=4.514133445430161E-4,height=39.43155064220763,posterior=1.0,rate_median=3.3746462589073333E-4,length=30.574212196241216,length_median=28.69349271969]:31.183288143341997,((65[&rate_range={1.3090763526821646E-4,0.0038288354417734967},height_95%_HPD={9.993982530431822E-9,1.0019093110713584E-8},length_range={4.934693074991,86.61474220265},height_median=1.0006061756939744E-8,length_95%_HPD={16.98411392078,59.54338591315},height=1.0006332183578455E-8,rate=4.9092597850868E-4,height_range={9.982002779906907E-9,1.0033303965428786E-8},rate_median=4.4549894227998425E-4,length=38.715645637172386,length_median=38.75730170329,rate_95%_HPD={2.0053571074974164E-4,8.647771733770875E-4}]:41.76289520885594,(37[&rate_range={1.522552585299924E-4,0.008294086645154884},height_95%_HPD={9.993982530431822E-9,1.0019022056440008E-8},length_range={2.213629993876,87.61247648354},height_median=1.000610438950389E-8,length_95%_HPD={20.32477044929,59.53228865263},height=1.0006345968349138E-8,rate=5.626650842197507E-4,height_range={9.982002779906907E-9,1.0033303965428786E-8},rate_median=5.185798350399701E-4,length=38.85460367983889,length_median=38.63753196197,rate_95%_HPD={2.478200846028893E-4,9.353038658710652E-4}]:39.440861902990655,((32[&rate_range={1.219560244862202E-4,0.002397657820860477},height_95%_HPD={9.993698313337518E-9,1.0019107321568299E-8},length_range={6.522466537493,75.60420166335},height_median=1.000618965463218E-8,length_95%_HPD={20.1854896221,48.99010625409},height=1.0006340120850323E-8,rate=4.568186768220114E-4,height_range={9.979288506656303E-9,1.0031982355940272E-8},rate_median=4.341000553679844E-4,length=33.58452703886695,length_median=33.07114956402,rate_95%_HPD={2.1444379101076525E-4,7.423310024645214E-4}]:33.16850074604581,(((17[&rate_range={2.100575229072903E-4,0.008551239642258707},height_95%_HPD={9.992987770601758E-9,1.0018993634730577E-8},length_range={1.081372615927,38.21143226584},height_median=1.0006090178649174E-8,length_95%_HPD={3.89870175004,21.19945878699},height=1.0006318368109257E-8,rate=0.0012059640337536886,height_range={9.975110515370034E-9,1.0034995057139895E-8},rate_median=0.0010642745807562535,length=12.389562589998242,length_median=12.01802572682,rate_95%_HPD={3.567586904451212E-4,0.0023822860238972253}]:13.839257984783913,((33[&rate_range={3.106141805681894E-4,0.013914713001282848},height_95%_HPD={9.993982530431822E-9,1.0018993634730577E-8},length_range={0.9749265960498,28.82403674088},height_median=1.000610438950389E-8,length_95%_HPD={2.67973648045,14.96358652261},height=1.0006300082026537E-8,rate=0.0021535681194355897,height_range={9.977583204090479E-9,1.0033019748334482E-8},rate_median=0.001914293841138209,length=8.274414356405615,length_median=7.837218575761,rate_95%_HPD={6.448715710229001E-4,0.0042307538350372376}]:7.298070705292787,22[&rate_range={1.3402177779786882E-4,0.013515490790523391},height_95%_HPD={9.993996741286537E-9,1.0019007845585293E-8},length_range={0.6486511121708,29.33233078105},height_median=1.0006118600358604E-8,length_95%_HPD={2.681050174799,15.44522950356},height=1.0006306586416745E-8,rate=0.0011835483677057326,height_range={9.978037951441365E-9,1.0033019748334482E-8},rate_median=0.001044813894611675,length=8.342803571034137,length_median=7.825687382082,rate_95%_HPD={3.10663978133302E-4,0.0023560029573485024}]:7.298070705292773)[&height_95%_HPD={2.4096492255680033,13.555520384246606},length_range={0.01499269665159,21.16778049068},length_95%_HPD={0.3647798188095,8.414786356798},height_range={0.9749266060509711,26.10271520121202},rate_95%_HPD={1.1930491578568463E-4,0.0029060161058907354},rate_range={3.96406629111317E-5,0.012566938113486647},height_median=7.298070715298891,rate=0.0011738285588714485,height=7.693145419291635,posterior=0.6480248024802481,rate_median=9.213401576750376E-4,length=3.725277924710326,length_median=3.2168531118935]:3.305886268997682,14[&rate_range={1.249773410553435E-4,0.013515490790523391},height_95%_HPD={9.993087246584764E-9,1.0019022056440008E-8},length_range={0.6486511121708,35.41771534549},height_median=1.0006118600358604E-8,length_95%_HPD={3.564608457613,20.4396194626},height=1.000630836607794E-8,rate=8.735813697185717E-4,height_range={9.97621896203782E-9,1.0033488706540084E-8},rate_median=7.595485202265623E-4,length=11.862583470041747,length_median=11.50724717159,rate_95%_HPD={2.284424697814891E-4,0.001805994498759486}]:10.603956974290455)[&height_95%_HPD={4.701071408338024,18.21529619593811},length_range={0.001064192287945,21.96084933712},length_95%_HPD={0.04613253372719,7.985979082176},height_range={2.5384162361189766,30.73523268787271},rate_95%_HPD={9.167222261295354E-5,0.0027051485384161364},rate_range={4.041162402545199E-5,0.011058406332705342},height_median=10.603956984296573,rate=0.0010791099954999836,height=11.054748980563225,posterior=0.5059505950595059,rate_median=8.37234899554733E-4,length=3.3896512200867255,length_median=2.838978193651]:3.23530101049343)[&height_95%_HPD={6.975156759930002,22.493091756892994},length_range={0.4751407376145,32.60765833163},length_95%_HPD={1.20579863617,13.10811541634},height_range={3.979986099245977,38.21143227585321},rate_95%_HPD={4.7875067804707596E-4,0.00512161490102473},rate_range={2.5464731842601753E-4,0.01466183010307188},height_median=13.839257994790003,rate=0.0023114639925937864,height=14.306084431584235,posterior=1.0,rate_median=0.001944617599760973,length=6.550507418240439,length_median=5.90693912146]:6.4760144656223275,71[&rate_range={4.566956299272069E-4,0.005173970396880237},height_95%_HPD={9.992987770601758E-9,1.0019022056440008E-8},length_range={6.627063824949,51.55790038329},height_median=1.0006090178649174E-8,length_95%_HPD={11.36805795121,31.15125187341},height=1.0006302207614528E-8,rate=0.001362058255079144,height_range={9.978492698792252E-9,1.0032010777649703E-8},rate_median=0.0013006729082246653,length=20.856591839818098,length_median=20.3152724504,rate_95%_HPD={6.659912115809824E-4,0.0021826753805978204}]:20.31527245040624)[&height_95%_HPD={11.368057961221382,31.15125188341831},length_range={0.5872238016847,34.42184340796},length_95%_HPD={1.021180095122,12.17672924852},height_range={6.627063834954015,51.5579003932923},rate_95%_HPD={4.2256117395079047E-4,0.0048717357289326975},rate_range={2.6657280107710864E-4,0.01699713100241158},height_median=20.31527246041233,rate=0.0021400000255786394,height=20.85659184982449,posterior=1.0,rate_median=0.001769250102741152,length=5.968254688745855,length_median=5.368536939017]:5.916784916622632,31[&rate_range={6.771151436289055E-5,0.0015568790025218846},height_95%_HPD={9.993001981456473E-9,1.0019007845585293E-8},length_range={9.176307235006,61.20208653039},height_median=1.0006203865486896E-8,length_95%_HPD={15.89287559617,39.59164995963},height=1.0006354330568057E-8,rate=3.4854929612256785E-4,height_range={9.977583204090479E-9,1.0034483466370148E-8},rate_median=3.30767542232762E-4,length=26.82484652856415,length_median=26.23205736703,rate_95%_HPD={1.391628032088206E-4,5.966585312716246E-4}]:26.23205736702876)[&height_95%_HPD={15.892875606170008,39.591649969646},length_range={0.4344396252152,34.78216497542},length_95%_HPD={1.101818402173,14.52488304043},height_range={9.17630724501899,61.20208654039701},rate_95%_HPD={3.6504601921939154E-4,0.004554272297234247},rate_range={1.9418009850807728E-4,0.018169423420222024},height_median=26.232057377034963,rate=0.001958410675349552,height=26.824846538570615,posterior=1.0,rate_median=0.0015990025824759073,length=6.981179204329016,length_median=6.236221539211]:6.936443379017035)[&height_95%_HPD={20.626811203619,48.700440798467},length_range={0.03279410532279,32.76101674333},length_95%_HPD={0.2356712963853,10.07219740958},height_range={12.808587704364598,75.60420167335222},rate_95%_HPD={9.10466955980518E-5,0.0024480298121881874},rate_range={4.1547403576192295E-5,0.012995185746280894},height_median=33.168500756052,rate=9.546013619235772E-4,height=33.75693469291904,posterior=0.9805580558055805,rate_median=7.264327372945819E-4,length=4.173374980900166,length_median=3.428089034085]:3.530909245642974,81[&rate_range={1.2887060988184224E-4,0.005053239562213556},height_95%_HPD={9.993982530431822E-9,1.0019121532423014E-8},length_range={2.213629993876,81.75754138566},height_median=1.000610438950389E-8,length_95%_HPD={17.28529770266,54.57723738336},height=1.0006327148453334E-8,rate=4.400805705830697E-4,height_range={9.978293746826239E-9,1.0033005537479767E-8},rate_median=4.020637852743174E-4,length=35.30860117333878,length_median=35.2466517506,rate_95%_HPD={1.8576012366997087E-4,7.539419731839716E-4}]:36.69940999168887)[&height_95%_HPD={23.12214994988983,53.015681607919},length_range={2.947264703543E-4,29.14025023242},length_95%_HPD={2.947264703543E-4,8.862264635324},height_range={13.659375186608003,81.7575413956684},rate_95%_HPD={5.065728789223217E-5,0.0019521986101343452},rate_range={2.79678234852231E-5,0.012612191562810404},height_median=36.69941000169497,rate=7.373950558527568E-4,height=37.38180976455534,posterior=0.6749674967496749,rate_median=5.428466290871594E-4,length=3.249643516326116,length_median=2.426305788341]:2.7414519113017874)[&height_95%_HPD={24.772075818416198,56.153839958094984},length_range={0.002307760895889,28.9876842246},length_95%_HPD={0.004395015728278,9.227704527002},height_range={15.347155382533018,83.08660338107723},rate_95%_HPD={4.423484479851262E-5,0.001800768472655356},rate_range={3.669940446708455E-5,0.010895645435044872},height_median=39.44086191299676,rate=6.676020368835442E-4,height=40.09521485168636,posterior=0.45116511651165114,rate_median=4.857789796930674E-4,length=3.203404201158015,length_median=2.2825032057885]:2.32203330586524)[&height_95%_HPD={26.5946874495058,60.039785591033024},length_range={0.09908491068266,54.64581312064},length_95%_HPD={0.4607669717446,18.40630981702},height_range={16.199512115333008,87.612476493544},rate_95%_HPD={7.834504039083839E-5,0.002037731482428019},rate_range={4.614937160517439E-5,0.010932879902709263},height_median=41.762895218862,rate=7.904523785349435E-4,height=42.49576026750855,posterior=0.9994799479947994,rate_median=5.97499927290087E-4,length=7.330225312847513,length_median=5.836544312429]:7.098874689336,((15[&rate_range={2.657904654181108E-5,0.0023713436410946398},height_95%_HPD={9.992987770601758E-9,1.0019007845585293E-8},length_range={0.009770746755448,53.43500653409},height_median=1.0006019124375598E-8,length_95%_HPD={1.948302938465,20.37392175312},height=1.0006348666123356E-8,rate=2.2125120488626532E-4,height_range={9.979984838537348E-9,1.003400029730983E-8},rate_median=1.8269355135764676E-4,length=9.770380968130237,length_median=8.649136798784,rate_95%_HPD={3.770817079259229E-5,5.106994632150016E-4}]:8.649136798790977,16[&rate_range={7.092731592729365E-5,0.018387722550540178},height_95%_HPD={9.992987770601758E-9,1.0019007845585293E-8},length_range={0.009770746755448,53.43500653409},height_median=1.0006019124375598E-8,length_95%_HPD={1.948302938465,20.37392175312},height=1.0006348666123356E-8,rate=0.0037527895060282396,height_range={9.979984838537348E-9,1.003400029730983E-8},rate_median=0.0032383011020783612,length=9.770380968130237,length_median=8.649136798784,rate_95%_HPD={8.085389246425432E-4,0.008012608838567482}]:8.649136798790977)[&height_95%_HPD={1.9483029484698307,20.373921763134007},length_range={0.005402300823354,60.29246416284},length_95%_HPD={0.09697812868889,22.28225400329},height_range={0.009770756770038247,53.435006544097},rate_95%_HPD={5.919372287623037E-5,0.002040065108984685},rate_range={3.469834547374534E-5,0.012041693067131178},height_median=8.649136808796996,rate=7.996260903867781E-4,height=9.770380978136613,posterior=1.0,rate_median=6.05365207168239E-4,length=8.721543660606681,length_median=6.943574478709]:8.453029630871995,59[&rate_range={5.696548512896817E-5,0.003020907883618534},height_95%_HPD={9.99389726530353E-9,1.0020087870543648E-8},length_range={5.300819905636,70.13906694271},height_median=1.0006019124375598E-8,length_95%_HPD={5.419745086473,33.6659848399},height=1.0006360354867583E-8,rate=5.119158632374499E-4,height_range={9.978990078707284E-9,1.0034014508164546E-8},rate_median=4.515122920860346E-4,length=18.4919246287368,length_median=17.10216642967,rate_95%_HPD={1.272169615771176E-4,0.0010469742543098104}]:17.102166429662972)[&height_95%_HPD={5.419745096480014,33.665984849905},length_range={0.6105631990064,88.98370262524},length_95%_HPD={6.684351304386,55.64345243382},height_range={5.3008199156480345,70.139066952719},rate_95%_HPD={4.4445097293076636E-5,4.5164491804944843E-4},rate_range={3.179381418187788E-5,0.00429831368845832},height_median=17.10216643966899,rate=2.0804041628981793E-4,height=18.49192463874323,posterior=1.0,rate_median=1.6976327680185349E-4,length=31.33082539473348,length_median=31.00071589826]:31.759603468529008)[&height_95%_HPD={31.184576003911985,71.08750080114001},length_range={0.5720450433677,79.73437889146},length_95%_HPD={2.243259407899,43.03593945426},height_range={21.144154411667998,102.80989440488399},rate_95%_HPD={1.12260197499471E-4,0.0017139405881658734},rate_range={8.369730178119443E-5,0.016186609861497083},height_median=48.861769908198,rate=6.746186391239653E-4,height=49.83093996252888,posterior=1.0,rate_median=5.045927816237226E-4,length=20.16485028007595,length_median=18.06529361766]:20.276519669671003)[&height_95%_HPD={43.028259805619484,97.81291718923201},length_range={0.06214496760211,83.59279984055},length_95%_HPD={2.654567981163,54.06847966892},height_range={29.154607627318015,121.18312885635902},rate_95%_HPD={5.250077066122434E-5,9.002392692216472E-4},rate_range={2.9531640737300967E-5,0.008712495454345168},height_median=69.138289577869,rate=3.5994946705552206E-4,height=69.84397627686991,posterior=0.9939393939393939,rate_median=2.7225609678040413E-4,length=28.04930258828639,length_median=27.15808042171]:28.6786808502317)[&height_95%_HPD={78.24861253956769,118.17935525468002},length_range={1.234394819107E-4,54.87804463418},length_95%_HPD={1.234394819107E-4,27.94272856404},height_range={63.678497516449994,124.91538131266499},rate_95%_HPD={4.417511183209847E-5,0.003541012658301187},rate_range={3.1731032196539785E-5,0.01588229420824388},height_median=97.8169704281007,rate=0.0012421072044516072,height=97.8900003684961,posterior=1.0,rate_median=8.58936947204199E-4,length=11.658036730446415,length_median=10.02353636925]:13.098486412871793,(((39[&rate_range={1.2720373710823805E-4,0.006823974838455038},height_95%_HPD={1.9991986732748046E-8,2.0020010538246424E-8},length_range={2.84913517318,60.31825383307},height_median=2.000601284635195E-8,length_95%_HPD={5.3820441736,33.11534461032},height=2.000623435604234E-8,rate=0.0010690451366572355,height_range={1.9978003251708287E-8,2.0035002989970963E-8},rate_median=9.357215973743559E-4,length=18.206641076620784,length_median=17.12384846958,rate_95%_HPD={2.990178421446611E-4,0.0022041044903838188}]:17.12384846958699,38[&rate_range={6.337945839228005E-4,0.018059265299490413},height_95%_HPD={1.9991986732748046E-8,2.0020010538246424E-8},length_range={2.84913517318,60.31825383307},height_median=2.000601284635195E-8,length_95%_HPD={5.3820441736,33.11534461032},height=2.000623435604234E-8,rate=0.002918965956463541,height_range={1.9978003251708287E-8,2.0035002989970963E-8},rate_median=0.002570825658673907,length=18.206641076620784,length_median=17.12384846958,rate_95%_HPD={8.662612806996224E-4,0.005868539895960194}]:17.12384846958699)[&height_95%_HPD={5.382044193604983,33.11534463031501},length_range={2.456111075973,83.70853660641},length_95%_HPD={6.327950779413,39.03886544147},height_range={2.849135193184779,60.31825385307099},rate_95%_HPD={0.0011046892191078008,0.0072221798625160295},rate_range={6.302280114700962E-4,0.02148046093859114},height_median=17.123848489593,rate=0.0035809107320980333,height=18.20664109662724,posterior=1.0,rate_median=0.003155653221970824,length=21.000915752757706,length_median=19.64127355694]:21.04075306751352,4[&rate_range={3.32658859613543E-4,0.004555195922552904},height_95%_HPD={9.99389726530353E-9,1.0020087870543648E-8},length_range={10.93570368669,88.92085642501},height_median=1.0006004913520883E-8,length_95%_HPD={19.09410244867,61.34604827823},height=1.0006268781762737E-8,rate=0.0012239213553901017,height_range={9.980993809222127E-9,1.0033005537479767E-8},rate_median=0.0011449845153096731,length=39.207556839378384,length_median=38.1646015471,rate_95%_HPD={5.38942022818167E-4,0.002100583001195466}]:38.16460154710052)[&height_95%_HPD={19.094102458676993,61.34604828824301},length_range={3.827920421317,86.62684666855},length_95%_HPD={7.042115620365,43.47839555674},height_range={10.935703696695,88.92085643502422},rate_95%_HPD={0.0011457442669512436,0.007310021259377371},rate_range={5.309512119835355E-4,0.013711594331752858},height_median=38.16460155710652,rate=0.003659452543084767,height=39.20755684938469,posterior=1.0,rate_median=0.0032307744381160465,length=23.56676617598321,length_median=21.97573836174]:24.00175902652348,64[&rate_range={2.543305117877509E-4,0.004227232094845501},height_95%_HPD={9.993001981456473E-9,1.0017998874900513E-8},length_range={23.27051786264,124.3680173627},height_median=1.0006019124375598E-8,length_95%_HPD={35.8730006015,90.80549147406},height=1.0006297253215134E-8,rate=0.0015046527696015732,height_range={9.944017165253172E-9,1.0063985200758907E-8},rate_median=0.0014359380597097561,length=62.78369186227643,length_median=62.19723123016,rate_95%_HPD={8.047373773334838E-4,0.002351527268013993}]:62.16636057362398)[&height_95%_HPD={36.07221534052401,90.63040122269331},length_range={0.05285013198311,96.14002128457},length_95%_HPD={18.54235939622,76.06960156865},height_range={23.270517872647005,123.3136225980239},rate_95%_HPD={1.2369903897930907E-4,0.002646081566721144},rate_range={3.146549732262229E-5,0.01016443529646249},height_median=62.16636058363,rate=0.00134959150999873,height=62.69454150336548,posterior=0.9981198119811981,rate_median=0.0012267259469555354,length=46.865882729118724,length_median=46.90099410668]:48.749096257342494)[&height_95%_HPD={90.73506124206409,124.99979779918901},height_median=110.9154568409725,height=109.56550991455066,posterior=1.0,height_range={67.883042053277,124.99979779918901},length=0.0];
End;


[4 Tree files resulting from BEAST analysis with uniform priors]

#NEXUS

Begin taxa;
	Dimensions ntax=81;
	Taxlabels
		Aconogonon_molle_
		Antigonon_guatimalense_
		Antigonon_leptopus_
		Armeria_splendens_
		Atraphaxis_bracteata_
		Atraphaxis_pungens_
		Atraphaxis_spinosa_
		Atraphaxis_suaedifolia_
		Bistorta_tenuicaulis_
		Bistorta_vivipara_
		Brunnichia_ovata_
		Calligonum_aphyllum_
		Calligonum_junceum_
		Chorizanthe_brevicornu_
		Coccoloba_swartzii_
		Coccoloba_uvifera_
		Dedeckera_eurekensis_
		Duma_coccoloboides_
		Duma_florulenta_
		Duma_horrida_
		Emex_spinosa_
		Eriogonum_alatum_
		Fagopyrum_gracilipes_
		Fagopyrum_tataricum_
		Fallopia_baldschuanica_
		Fallopia_convolvulus_
		Fallopia_dentatoalata_
		Fallopia_dumetorum_
		Fallopia_koreana_
		Fallopia_scandens_
		Gilmania_luteola_
		Gymnopodium_floribundum_
		Johanneshowellia_crateriorum_
		Knorringia_sibirica_
		Koenigia_forrestii_
		Koenigia_islandica_
		Leptogonum_buchii_
		Limonium_delicatulum_
		Limonium_narbonense_
		Muehlenbeckia_adpressa_
		Muehlenbeckia_arnhemica_
		Muehlenbeckia_astonii_
		Muehlenbeckia_australis_
		Muehlenbeckia_axillaris_
		Muehlenbeckia_complexa_
		Muehlenbeckia_costata_
		Muehlenbeckia_diclina_
		Muehlenbeckia_ephedroides_
		Muehlenbeckia_gracillima_
		Muehlenbeckia_gunnii_
		Muehlenbeckia_platyclada_
		Muehlenbeckia_rhyticarya_
		Muehlenbeckia_tamnifolia_
		Muehlenbeckia_tiliifolia_
		Muehlenbeckia_tuggeranong_
		Muehlenbeckia_urubambensis_
		Muehlenbeckia_volcanica_
		Muehlenbeckia_zippelii_
		Neomillspaughia_emarginata_
		Oxyria_digyna_
		Oxyria_sinensis_
		Persicaria_sagittata_
		Persicaria_virginiana_
		Plumbago_auriculata_
		Podopterus_cordifolius_
		Polygonum_americanum_
		Polygonum_aviculare_
		Polygonum_erectum_
		Pteropyrum_aucheri_
		Pteropyrum_olivierii_
		Pterostegia_drymarioides_
		Pteroxygonum_giraldii_
		Reynoutria_forbesii_
		Reynoutria_japonica_
		Reynoutria_multiflora_
		Reynoutria_sachalinensis_
		Rheum_nobile_
		Rheum_officinale_
		Rumex_acetosella_
		Rumex_nepalensis_
		Triplaris_americana_
		;
End;

Begin trees;
	Translate
		1 Aconogonon_molle_,
		2 Antigonon_guatimalense_,
		3 Antigonon_leptopus_,
		4 Armeria_splendens_,
		5 Atraphaxis_bracteata_,
		6 Atraphaxis_pungens_,
		7 Atraphaxis_spinosa_,
		8 Atraphaxis_suaedifolia_,
		9 Bistorta_tenuicaulis_,
		10 Bistorta_vivipara_,
		11 Brunnichia_ovata_,
		12 Calligonum_aphyllum_,
		13 Calligonum_junceum_,
		14 Chorizanthe_brevicornu_,
		15 Coccoloba_swartzii_,
		16 Coccoloba_uvifera_,
		17 Dedeckera_eurekensis_,
		18 Duma_coccoloboides_,
		19 Duma_florulenta_,
		20 Duma_horrida_,
		21 Emex_spinosa_,
		22 Eriogonum_alatum_,
		23 Fagopyrum_gracilipes_,
		24 Fagopyrum_tataricum_,
		25 Fallopia_baldschuanica_,
		26 Fallopia_convolvulus_,
		27 Fallopia_dentatoalata_,
		28 Fallopia_dumetorum_,
		29 Fallopia_koreana_,
		30 Fallopia_scandens_,
		31 Gilmania_luteola_,
		32 Gymnopodium_floribundum_,
		33 Johanneshowellia_crateriorum_,
		34 Knorringia_sibirica_,
		35 Koenigia_forrestii_,
		36 Koenigia_islandica_,
		37 Leptogonum_buchii_,
		38 Limonium_delicatulum_,
		39 Limonium_narbonense_,
		40 Muehlenbeckia_adpressa_,
		41 Muehlenbeckia_arnhemica_,
		42 Muehlenbeckia_astonii_,
		43 Muehlenbeckia_australis_,
		44 Muehlenbeckia_axillaris_,
		45 Muehlenbeckia_complexa_,
		46 Muehlenbeckia_costata_,
		47 Muehlenbeckia_diclina_,
		48 Muehlenbeckia_ephedroides_,
		49 Muehlenbeckia_gracillima_,
		50 Muehlenbeckia_gunnii_,
		51 Muehlenbeckia_platyclada_,
		52 Muehlenbeckia_rhyticarya_,
		53 Muehlenbeckia_tamnifolia_,
		54 Muehlenbeckia_tiliifolia_,
		55 Muehlenbeckia_tuggeranong_,
		56 Muehlenbeckia_urubambensis_,
		57 Muehlenbeckia_volcanica_,
		58 Muehlenbeckia_zippelii_,
		59 Neomillspaughia_emarginata_,
		60 Oxyria_digyna_,
		61 Oxyria_sinensis_,
		62 Persicaria_sagittata_,
		63 Persicaria_virginiana_,
		64 Plumbago_auriculata_,
		65 Podopterus_cordifolius_,
		66 Polygonum_americanum_,
		67 Polygonum_aviculare_,
		68 Polygonum_erectum_,
		69 Pteropyrum_aucheri_,
		70 Pteropyrum_olivierii_,
		71 Pterostegia_drymarioides_,
		72 Pteroxygonum_giraldii_,
		73 Reynoutria_forbesii_,
		74 Reynoutria_japonica_,
		75 Reynoutria_multiflora_,
		76 Reynoutria_sachalinensis_,
		77 Rheum_nobile_,
		78 Rheum_officinale_,
		79 Rumex_acetosella_,
		80 Rumex_nepalensis_,
		81 Triplaris_americana_
		;
tree TREE1 = [&R] ((64[&rate_range={3.4632937918028313E-4,0.003135298094168542},height_95%_HPD={9.979984838537348E-9,1.0051778076558548E-8},length_range={33.03513533263,124.9843446357},height_median=1.0006303341469902E-8,length_95%_HPD={56.88689541022,118.5348550244},height=1.000649067944826E-8,rate=0.0010852612764274024,height_range={9.942581868926936E-9,1.0075211775983917E-8},rate_median=0.0010480650100296329,length=85.83915199754351,length_median=85.75271784183,rate_95%_HPD={6.48422996635249E-4,0.0016058542468010682}]:85.0071677795951,((39[&rate_range={1.1245393758649132E-4,0.006346245998709385},height_95%_HPD={1.9991901467619755E-8,2.0020607394144463E-8},length_range={3.157877138589,72.10637118722},height_median=2.0006112322334957E-8,length_95%_HPD={6.942195859497,41.33854817992},height=2.0006465079551223E-8,rate=8.315334214508743E-4,height_range={1.997680953991221E-8,2.0035201941936975E-8},rate_median=7.374874286609879E-4,length=23.318642873532333,length_median=22.06888905802,rate_95%_HPD={2.3474449162345394E-4,0.0016422046993104307}]:22.068889058026883,38[&rate_range={4.843981073037254E-4,0.012854669807944145},height_95%_HPD={1.9991901467619755E-8,2.0020607394144463E-8},length_range={3.157877138589,72.10637118722},height_median=2.0006112322334957E-8,length_95%_HPD={6.942195859497,41.33854817992},height=2.0006465079551223E-8,rate=0.0022464098991905657,height_range={1.997680953991221E-8,2.0035201941936975E-8},rate_median=0.0019905279484334223,length=23.318642873532333,length_median=22.06888905802,rate_95%_HPD={6.596215857343655E-4,0.004367325977198833}]:22.068889058026883)[&height_95%_HPD={6.942195879504013,41.338548199928994},length_range={4.436071796143,92.49111758396},length_95%_HPD={8.540793172353,50.26442558786},height_range={3.157877158590992,72.10637120721702},rate_95%_HPD={8.666256472270271E-4,0.0052244297500453635},rate_range={5.349062837716674E-4,0.01423086864618225},height_median=22.068889078032996,rate=0.002616757256113997,height=23.318642893539046,posterior=1.0,rate_median=0.0023129632752425895,length=28.225373879086238,length_median=26.71392188779]:28.614219181748027,4[&rate_range={2.369232891527564E-4,0.0035508468562726455},height_95%_HPD={9.99318672256777E-9,1.0020031027124787E-8},length_range={14.50635743171,119.0101214514},height_median=1.0006303341469902E-8,length_95%_HPD={27.14982702416,77.35667201596},height=1.0006484938541516E-8,rate=9.225846201004603E-4,height_range={9.957986435438215E-9,1.0051991239379277E-8},rate_median=8.708817706050818E-4,length=51.54401676261885,length_median=50.68310824976,rate_95%_HPD={4.300638884682495E-4,0.0015233195219614103}]:50.68310824977472)[&height_95%_HPD={27.149827034170002,77.35667202596261},length_range={3.128545341053,93.52726007353},length_95%_HPD={10.05016634919,61.03115913952},height_range={14.506357441721008,119.01012146140201},rate_95%_HPD={7.853585244005769E-4,0.005069872833380196},rate_range={2.3041213674340074E-4,0.013510763313459297},height_median=50.68310825978102,rate=0.002486090955572176,height=51.54401677262536,posterior=1.0,rate_median=0.0021667960089020695,length=34.33864235621951,length_median=32.96483384682]:34.324059529820374)[&height_95%_HPD={56.14669471208299,113.07403000472118},length_range={0.001476841924401,83.61375717984},length_95%_HPD={5.53895253283,59.45387963951},height_range={33.03513534263802,124.85385596380081},rate_95%_HPD={9.341036551964354E-5,0.003966979704075981},rate_range={2.4975860949611754E-5,0.010942388537710748},height_median=85.0071677896014,rate=0.0018550779939161546,height=84.6970152760247,posterior=0.9621362136213621,rate_median=0.001648466932882074,length=32.124462000081984,length_median=31.487819709545]:33.716156326368605,((((((((60[&rate_range={3.104612709087226E-4,0.00859978981699515},height_95%_HPD={9.994991501116601E-9,1.0017998874900513E-8},length_range={4.593655772093,72.88715356465},height_median=1.0006118600358604E-8,length_95%_HPD={9.153519995264,47.41067166734},height=1.0006527859046372E-8,rate=0.0013410873669874692,height_range={9.984489679482067E-9,1.00339718756004E-8},rate_median=0.0011958017011656596,length=28.062253222346264,length_median=27.13444739303,rate_95%_HPD={5.020623269806917E-4,0.0025672399824405627}]:27.134447393040887,61[&rate_range={1.8239121552969672E-4,0.004796763521020189},height_95%_HPD={9.994991501116601E-9,1.0017998874900513E-8},length_range={4.593655772093,72.88715356465},height_median=1.0006118600358604E-8,length_95%_HPD={9.153519995264,47.41067166734},height=1.0006527859046372E-8,rate=8.608851711681973E-4,height_range={9.984489679482067E-9,1.00339718756004E-8},rate_median=7.666571618763923E-4,length=28.062253222346264,length_median=27.13444739303,rate_95%_HPD={3.0240406031337554E-4,0.0016458471476483647}]:27.134447393040887)[&height_95%_HPD={9.153520005273975,47.410671677341995},length_range={1.518462902888,76.77996429454},length_95%_HPD={5.62816763825,44.34304942153},height_range={4.593655782096008,72.88715357465298},rate_95%_HPD={2.62172789058052E-4,0.0020677868633911193},rate_range={1.7483569275643206E-4,0.011595489213799916},height_median=27.134447403047005,rate=9.506049985586221E-4,height=28.06225323235298,posterior=1.0,rate_median=7.833078043233129E-4,length=24.624772908886847,length_median=23.87924722823]:22.70438425093799,(77[&rate_range={1.1003637193309632E-4,0.003699928431171607},height_95%_HPD={9.995005711971316E-9,1.0017998874900513E-8},length_range={4.299521515173,82.91330529671},height_median=1.000618965463218E-8,length_95%_HPD={11.48645650796,49.18597063542},height=1.000651542785285E-8,rate=6.296361267288404E-4,height_range={9.985001270251814E-9,1.0032891850642045E-8},rate_median=5.684786638142551E-4,length=29.467647763121743,length_median=28.78260555495,rate_95%_HPD={2.0428528036102518E-4,0.001185053886327906}]:28.782605554946812,78[&rate_range={4.0152238804687574E-4,0.009177586762200485},height_95%_HPD={9.995005711971316E-9,1.0017998874900513E-8},length_range={4.299521515173,82.91330529671},height_median=1.000618965463218E-8,length_95%_HPD={11.48645650796,49.18597063542},height=1.000651542785285E-8,rate=0.0017197504482008793,height_range={9.985001270251814E-9,1.0032891850642045E-8},rate_median=0.0015464001007310113,length=29.467647763121743,length_median=28.78260555495,rate_95%_HPD={7.127429411422411E-4,0.003175487162431427}]:28.782605554946812)[&height_95%_HPD={11.486456517959994,49.185970645423026},length_range={1.208350779628,69.25222694034},length_95%_HPD={4.203244708934,40.14166201001},height_range={4.29952152517501,82.91330530671158},rate_95%_HPD={1.9840083395015692E-4,0.0018689458323938122},rate_range={1.0295439391245007E-4,0.009872708311018023},height_median=28.782605564953002,rate=8.389315811308521E-4,height=29.467647773128306,posterior=1.0,rate_median=6.916665273452242E-4,length=21.173668947141316,length_median=20.07375501264]:21.056226089031995)[&height_95%_HPD={31.480369062375004,67.94528328175087},length_range={7.90673090961E-4,46.10995957805},length_95%_HPD={7.90673090961E-4,15.94147878893},height_range={19.709201298805,88.683329722831},rate_95%_HPD={4.060498463755833E-5,0.0014392595240716529},rate_range={2.4811360413308048E-5,0.008546999439307007},height_median=49.838831653985,rate=5.53711469398675E-4,height=49.997571437535655,posterior=0.5564756475647564,rate_median=4.1278761027378107E-4,length=5.98003906001495,length_median=4.599283590883]:6.07604230457801,((79[&rate_range={2.8592627691319657E-4,0.0073968558385645675},height_95%_HPD={0.0,1.659827830735594E-11},length_range={4.718380828284,70.47096936687},height_median=5.9969806898152456E-12,length_95%_HPD={11.19456898112,45.08818236019},height=6.462333809501262E-12,rate=0.0012237240357247724,height_range={0.0,3.299760464869905E-11},rate_median=0.0011201126182626118,length=27.42829066007798,length_median=26.71208552495,rate_95%_HPD={5.15116117580176E-4,0.002207811821508911}]:26.25572353498201,80[&rate_range={5.398119843097206E-4,0.01059431937373861},height_95%_HPD={0.0,1.6299850358336698E-11},length_range={5.090155237789,82.32207187963},height_median=5.9969806898152456E-12,length_95%_HPD={11.50319731149,48.17681620632},height=6.463495805182345E-12,rate=0.0022605367360826107,height_range={0.0,3.299760464869905E-11},rate_median=0.002060806438993779,length=29.221558209085803,length_median=28.38960490386,rate_95%_HPD={8.85528366742921E-4,0.004076586694538451}]:26.25572353498201)[&height_95%_HPD={10.764373616376005,43.94055302128629},length_range={0.006598161634521,47.02403648372},length_95%_HPD={0.006598161634521,21.92504515491},height_range={5.090155237795003,68.93725024241002},rate_95%_HPD={6.450316605940456E-5,0.0021355646294439617},rate_range={4.4658808246584114E-5,0.010529549260248143},height_median=26.255723534988007,rate=8.632357796695235E-4,height=26.966956801620988,posterior=0.6997499749974998,rate_median=6.777219668690512E-4,length=9.529539313611282,length_median=8.2562674655275]:9.412774466509987,21[&rate_range={1.4280818544504687E-4,0.004155612915283395},height_95%_HPD={9.997890515478502E-9,1.001851046567026E-8},length_range={4.718380818284,81.8723043172},height_median=1.0006004913520883E-8,length_95%_HPD={14.50346407959,53.21050842839},height=1.0006479472784434E-8,rate=6.530539515699686E-4,height_range={9.98998928025685E-9,1.0033005537479767E-8},rate_median=5.986866305036754E-4,length=33.8506052643684,length_median=33.39805785466,rate_95%_HPD={2.477117381482416E-4,0.0011539614550307889}]:35.66849799149199)[&height_95%_HPD={18.220992514531005,54.24224606777799},length_range={0.9271229709225,61.85960257468},length_95%_HPD={3.311616998274,33.83339110574},height_range={8.654145240588804,82.32207187963101},rate_95%_HPD={2.378363303112996E-4,0.002279460199055166},rate_range={1.207504033424144E-4,0.011045660448108865},height_median=35.668498001497994,rate=0.0010186263860533207,height=36.135833387675966,posterior=1.0,rate_median=8.398410171519238E-4,length=17.72884648537653,length_median=16.59082746401]:20.246375957065013)[&height_95%_HPD={38.123984665780014,73.81921171764401},length_range={1.18326195236,51.90572569083},length_95%_HPD={2.663432833503,29.10082714029},height_range={21.374023985835606,93.8266973994046},rate_95%_HPD={2.3735935611013997E-4,0.0023146124880879158},rate_range={1.5110156888915294E-4,0.0088521189196667},height_median=55.91487395856301,rate=0.0010249022226239241,height=56.11915520522543,posterior=1.0,rate_median=8.442691342120006E-4,length=14.866974161127114,length_median=13.75033933002]:13.981588137273874,(((12[&rate_range={3.8031691837059045E-5,0.00923772308613389},height_95%_HPD={1.9994985223092954E-8,2.001800680773158E-8},length_range={0.1791978948096,48.5695199372},height_median=2.000639653942926E-8,length_95%_HPD={0.4286535382103,11.95127038501},height=2.0006509280582143E-8,rate=7.025452596325158E-4,height_range={1.998199650188326E-8,2.0033013470310834E-8},rate_median=5.55126584151296E-4,length=4.865647363251518,length_median=3.892283722765,rate_95%_HPD={6.777274341594995E-5,0.0017321140338706843}]:3.8922837227736125,13[&rate_range={2.883664222039463E-5,0.0067560549879325665},height_95%_HPD={1.9994985223092954E-8,2.001800680773158E-8},length_range={0.1791978948096,48.5695199372},height_median=2.000639653942926E-8,length_95%_HPD={0.4286535382103,11.95127038501},height=2.0006509280582143E-8,rate=4.6857886747657157E-4,height_range={1.998199650188326E-8,2.0033013470310834E-8},rate_median=3.713369992677908E-4,length=4.865647363251518,length_median=3.892283722765,rate_95%_HPD={4.878282420832378E-5,0.0011469851145166283}]:3.8922837227736125)[&height_95%_HPD={0.42865355821371054,11.951270405008998},length_range={1.371553529035,80.03514783956},length_95%_HPD={7.180538143706,50.27286174258},height_range={0.1791979148239875,48.56951995722001},rate_95%_HPD={1.2158982310412735E-4,8.826172168190862E-4},rate_range={5.6261992355814E-5,0.006789916747838283},height_median=3.892283742780009,rate=4.251566414903085E-4,height=4.86564738325798,posterior=1.0,rate_median=3.634114247580745E-4,length=27.92118338445893,length_median=26.75029700426]:27.741010763773488,72[&rate_range={6.930994868545651E-4,0.009038962199543619},height_95%_HPD={9.994991501116601E-9,1.0017998874900513E-8},length_range={6.73390328988,83.75134154249},height_median=1.000616123292275E-8,length_95%_HPD={12.28937140436,55.10353920579},height=1.000648347751955E-8,rate=0.0022557459245958395,height_range={9.985001270251814E-9,1.0030021257989574E-8},rate_median=0.0020384726772354725,length=32.78935990352591,length_median=31.6349270473,rate_95%_HPD={9.206545579926898E-4,0.0040980681480096036}]:31.633294496547336)[&height_95%_HPD={12.289371414371018,55.10353921579772},length_range={0.559836052015,72.06679899911},length_95%_HPD={1.762429258586,36.65253037931},height_range={6.733903299885014,83.75134155250399},rate_95%_HPD={8.1857483353724E-5,0.001421944469612288},rate_range={4.3807902147718E-5,0.009752173298591463},height_median=31.633294506553497,rate=5.73156847886791E-4,height=32.78754330038727,posterior=0.9998999899989999,rate_median=4.3595190817958586E-4,length=16.733306218413865,length_median=14.709951503115]:17.683857110409193,(69[&rate_range={2.95255368443397E-5,0.004545240499865918},height_95%_HPD={9.995005711971316E-9,1.001700411507045E-8},length_range={0.5146555633304,63.2042237069},height_median=1.0006175443777465E-8,length_95%_HPD={0.9345060796928,18.85708478815},height=1.0006472090928309E-8,rate=4.590292797828338E-4,height_range={9.986010240936594E-9,1.0031499186879955E-8},rate_median=3.7342232454414106E-4,length=8.08708677905856,length_median=6.704218499795,rate_95%_HPD={5.516072819269383E-5,0.001079583406843919}]:6.704218499798827,70[&rate_range={4.971459894493748E-5,0.008345488667620164},height_95%_HPD={9.995005711971316E-9,1.001700411507045E-8},length_range={0.5146555633304,63.2042237069},height_median=1.0006175443777465E-8,length_95%_HPD={0.9345060796928,18.85708478815},height=1.0006472090928309E-8,rate=7.658486627238953E-4,height_range={9.986010240936594E-9,1.0031499186879955E-8},rate_median=6.200159071316398E-4,length=8.08708677905856,length_median=6.704218499795,rate_95%_HPD={9.953088776489436E-5,0.0018198596326679832}]:6.704218499798827)[&height_95%_HPD={0.9345060896960007,18.857084798154006},length_range={2.903327960269,93.12936023646},length_95%_HPD={16.34665603359,67.10602979553},height_range={0.5146555733430063,63.20422371690519},rate_95%_HPD={2.0042562759609736E-4,9.192352219988446E-4},rate_range={1.2949478295578144E-4,0.006557356449519086},height_median=6.704218509805003,rate=4.967781352914387E-4,height=8.087086789065019,posterior=1.0,rate_median=4.392426741051655E-4,length=41.43137669909376,length_median=41.25037045351]:42.61293310715769)[&height_95%_HPD={25.21778752443001,73.449947107842},length_range={0.3643912645237,72.47233911162},length_95%_HPD={2.28543584095,44.60830902509},height_range={11.989183284913281,100.00776787280898},rate_95%_HPD={6.935427274999968E-5,0.0010492322594648988},rate_range={4.21382165052412E-5,0.009346018138894024},height_median=49.31715161696269,rate=4.234853883776765E-4,height=49.520992633974785,posterior=1.0,rate_median=3.1964796639501766E-4,length=22.067817146521072,length_median=20.50620318007]:20.57931047887419)[&height_95%_HPD={53.584008094280016,87.76532243160499},length_range={0.002263980608603,42.95622863371},length_95%_HPD={0.01633645415579,15.39826949106},height_range={37.006107517537984,106.10883554988433},rate_95%_HPD={4.778276209419488E-5,0.0013962437772819837},rate_range={3.1312665756050936E-5,0.01337664185453111},height_median=69.89646209583688,rate=5.287131666324936E-4,height=70.20909045759879,posterior=0.7965796579657966,rate_median=3.8975890962951074E-4,length=5.834116790735283,length_median=4.503206964231]:5.928028313954144,(((((((51[&rate_range={1.032711072279315E-4,0.002786515947021645},height_95%_HPD={9.996895755648438E-9,1.001708938019874E-8},length_range={1.999587388213,43.13771554679},height_median=1.0006004913520883E-8,length_95%_HPD={9.020176114212,26.81339873578},height=1.0006506145531187E-8,rate=4.584912323157897E-4,height_range={9.991012461796345E-9,1.0033602393377805E-8},rate_median=4.3231878013214563E-4,length=16.969488343967523,length_median=16.37613339903,rate_95%_HPD={1.8928298015816056E-4,7.735082681502478E-4}]:16.802890549716494,(43[&rate_range={4.259686824890612E-5,0.0019110213942303057},height_95%_HPD={0.0,1.602984411874786E-11},length_range={3.415431986029,38.88499470811},height_median=5.7980287238024175E-12,length_95%_HPD={6.581601105298,22.20224775085},height=6.488718615543545E-12,rate=3.0037843537935016E-4,height_range={0.0,3.2031266528065316E-11},rate_median=2.7851606363477635E-4,length=13.714319486431544,length_median=13.08176345644,rate_95%_HPD={9.092539236145172E-5,5.483834966924295E-4}]:13.081763456446794,((53[&rate_range={4.373966056440904E-5,0.009285934244787537},height_95%_HPD={0.0,1.5702994460298214E-11},length_range={0.0289585446031,17.19668698541},height_median=5.5138116294983774E-12,length_95%_HPD={0.07845090078178,4.933613312583},height=6.5004909279524815E-12,rate=9.04073414145642E-4,height_range={0.0,3.2031266528065316E-11},rate_median=6.96594101678751E-4,length=1.8991682546274358,length_median=1.465968349934,rate_95%_HPD={8.469444876266428E-5,0.002310967994658972}]:1.4659683499452,54[&rate_range={2.4905773819808394E-5,0.005400175790508801},height_95%_HPD={0.0,1.5702994460298214E-11},length_range={0.0289585446031,17.19668698541},height_median=5.5138116294983774E-12,length_95%_HPD={0.07845090078178,4.933613312583},height=6.5004909279524815E-12,rate=3.5467661680375467E-4,height_range={0.0,3.2031266528065316E-11},rate_median=2.7684300199697933E-4,length=1.8991682546274358,length_median=1.465968349934,rate_95%_HPD={3.679828838677019E-5,8.902513861979238E-4}]:1.4659683499452)[&height_95%_HPD={0.07845090079891293,4.9336133125909925},length_range={0.1857203041722,29.48587390817},length_95%_HPD={1.318967148376,13.39166750047},height_range={0.028958544603426617,17.19668698542918},rate_95%_HPD={6.889401196079066E-5,8.824561229065387E-4},rate_range={3.552820533432657E-5,0.005900919297117047},height_median=1.465968349950714,rate=3.996425747586599E-4,height=1.8991682546339088,posterior=1.0,rate_median=3.347686505223965E-4,length=6.967869249425571,length_median=6.542052386415]:6.943002655620305,(56[&rate_range={2.891728423624736E-4,0.014322896762068766},height_95%_HPD={9.999297390095307E-9,1.00160235660951E-8},length_range={0.6508888351994,22.15682685134},height_median=1.0005408057622844E-8,length_95%_HPD={1.234115686881,9.317430690009},height=1.0006489829269913E-8,rate=0.0027629368045972986,height_range={9.994209904107265E-9,1.0031385500042234E-8},rate_median=0.0024245709022953105,length=4.855427913755572,length_median=4.450461762819,rate_95%_HPD={7.079629844891763E-4,0.00568692813568587}]:4.450461762818321,57[&rate_range={2.9088829853082976E-5,0.002904831341034887},height_95%_HPD={9.999297390095307E-9,1.00160235660951E-8},length_range={0.6508888351994,22.15682685134},height_median=1.0005408057622844E-8,length_95%_HPD={1.234115686881,9.317430690009},height=1.0006489829269913E-8,rate=3.100650176608157E-4,height_range={9.994209904107265E-9,1.0031385500042234E-8},rate_median=2.6141538087962784E-4,length=4.855427913755572,length_median=4.450461762819,rate_95%_HPD={4.489483627943755E-5,6.93862601926075E-4}]:4.450461762818321)[&height_95%_HPD={1.2341156968932125,9.317430700017013},length_range={0.170513324065,23.60472418503},length_95%_HPD={0.4913541652638,8.723384977319},height_range={0.6508888452057704,22.156826861349387},rate_95%_HPD={1.4647306589915337E-4,0.002283071839373272},rate_range={4.830715180053144E-5,0.011073455306292081},height_median=4.450461772823729,rate=9.610609277374455E-4,height=4.855427923762055,posterior=1.0,rate_median=7.714495649884271E-4,length=4.011609580297392,length_median=3.514704096921]:3.9585092327472893)[&height_95%_HPD={3.5431619149170075,15.271956564760472},length_range={0.1255393815632,31.92425813834},length_95%_HPD={0.4880669147763,10.87729030465},height_range={1.8193283088150025,33.667336616092996},rate_95%_HPD={9.941598612922226E-5,0.0018208961110606535},rate_range={6.0202703628055795E-5,0.008734914656756536},height_median=8.408971005571019,rate=7.556732507087268E-4,height=8.86703750405943,posterior=1.0,rate_median=5.975224906180926E-4,length=4.847281982378666,length_median=4.164394277127]:4.672792450881573)[&height_95%_HPD={6.5816011053035055,22.202247750864018},length_range={0.0696262913333,33.89991671606},length_95%_HPD={0.2934259893454,13.12211519463},height_range={3.4154319860347897,38.884994708117006},rate_95%_HPD={5.957202619727399E-5,0.0014075386264868657},rate_range={3.3008202719095165E-5,0.00785717371247292},height_median=13.081763456452592,rate=5.646537660985907E-4,height=13.714319486438034,posterior=1.0,rate_median=4.3665266249754114E-4,length=5.641363356270737,length_median=4.770862404416]:3.7211271032699074)[&height_95%_HPD={12.700876220394392,25.126452977794983},length_range={8.22563559062E-5,26.16328769738},length_95%_HPD={8.22563559062E-5,6.532378576943},height_range={12.700876220394392,43.13771555680319},rate_95%_HPD={4.2718200917721554E-5,0.0014022744821260418},rate_range={2.5954501318872285E-5,0.008364369626993648},height_median=16.8028905597225,rate=5.263395533961149E-4,height=17.668574050165333,posterior=0.43736373637363735,rate_median=3.9201125831902345E-4,length=2.2059074955339666,length_median=1.5296873875015]:1.7341448562424446,42[&rate_range={2.530336932960677E-4,0.006984715209474293},height_95%_HPD={9.99698102077673E-9,1.0017203067036462E-8},length_range={2.037766541837,46.42813076941},height_median=1.0006004913520883E-8,length_95%_HPD={9.793088106967,29.77697788962},height=1.0006498485682945E-8,rate=9.544999611227099E-4,height_range={9.991978799916978E-9,1.0032252362179861E-8},rate_median=9.053708365339948E-4,length=18.69405736597393,length_median=18.08199571008,rate_95%_HPD={4.3952117958365655E-4,0.0015433366769008192}]:18.53703540595894)[&height_95%_HPD={12.714204933433791,27.48082580303202},length_range={2.79910075065E-5,23.65429840086},length_95%_HPD={2.79910075065E-5,7.580270409165},height_range={12.70207459825059,43.746199919134924},rate_95%_HPD={4.217611391790298E-5,0.001495906225344932},rate_range={2.862920369272035E-5,0.008137759017590895},height_median=18.537035415964944,rate=5.556525580914689E-4,height=19.33543046616457,posterior=0.5022502250225023,rate_median=4.100997998798154E-4,length=2.6800194411548395,length_median=1.9547969040045001]:3.792523573885852,((((41[&rate_range={5.2608793105442535E-5,0.008776306376245635},height_95%_HPD={9.998984751291573E-9,1.001700411507045E-8},length_range={0.2362159982021,22.88106244128},height_median=1.0005692274717148E-8,length_95%_HPD={0.70482418084,9.557142396967},height=1.0006504133357159E-8,rate=8.523955545994689E-4,height_range={9.990984040086914E-9,1.0030888120127202E-8},rate_median=7.07689993142251E-4,length=4.561090849963417,length_median=4.029185988049,rate_95%_HPD={1.2831418432297488E-4,0.0019111554850642263}]:4.0291859880480985,58[&rate_range={3.82346944219885E-5,0.008317962376434944},height_95%_HPD={9.998984751291573E-9,1.001700411507045E-8},length_range={0.2362159982021,22.88106244128},height_median=1.0005692274717148E-8,length_95%_HPD={0.70482418084,9.557142396967},height=1.0006504133357159E-8,rate=5.515702357429557E-4,height_range={9.990984040086914E-9,1.0030888120127202E-8},rate_median=4.5582860255379074E-4,length=4.561090849963417,length_median=4.029185988049,rate_95%_HPD={7.003416245625911E-5,0.0012511020644003128}]:4.0291859880480985)[&height_95%_HPD={0.7048241908592985,9.557142406977007},length_range={0.2549043083978,29.53598079191},length_95%_HPD={0.9291857311865,12.92661590808},height_range={0.23621600820585797,22.881062451286013},rate_95%_HPD={1.227266591811793E-4,0.0016786252056691794},rate_range={8.140213170388939E-5,0.008352020656882573},height_median=4.029185998053791,rate=7.430097333811249E-4,height=4.561090859969948,posterior=1.0,rate_median=6.064827915273963E-4,length=6.440558668277122,length_median=5.911611940486]:6.564125831607512,(47[&rate_range={6.918806328840207E-5,0.008666915989753214},height_95%_HPD={9.998771588470845E-9,1.0017018325925164E-8},length_range={0.1998954491136,27.06358556777},height_median=1.0005607009588857E-8,length_95%_HPD={0.7931849853626,12.02809967263},height=1.0006501278110921E-8,rate=8.745850620198595E-4,height_range={9.991012461796345E-9,1.0031016017819638E-8},rate_median=7.09512083455134E-4,length=5.643287198969207,length_median=5.052026380519,rate_95%_HPD={1.4112052952062318E-4,0.00203360864107621}]:4.994196844565607,52[&rate_range={2.7030236020879304E-5,0.005752377811009693},height_95%_HPD={9.99878579932556E-9,1.0017018325925164E-8},length_range={0.1998954491136,25.7789290635},height_median=1.0005607009588857E-8,length_95%_HPD={0.7566034101218,11.91392683995},height=1.0006496855250649E-8,rate=3.6741067549440963E-4,height_range={9.991012461796345E-9,1.0031016017819638E-8},rate_median=2.961994802288566E-4,length=5.622352824517479,length_median=5.04092915903,rate_95%_HPD={4.165985848524261E-5,8.739977670034544E-4}]:4.994196844565607)[&height_95%_HPD={0.7241145370135058,11.77703799529148},length_range={5.67083254186E-4,28.68044519408},length_95%_HPD={0.0394441646879,12.42292077854},height_range={0.19989545911080597,25.778929073512515},rate_95%_HPD={4.6504481727379585E-5,0.001165017793077437},rate_range={2.9666864136377997E-5,0.008980300823470967},height_median=4.994196854571214,rate=4.617382886358831E-4,height=5.569019878349016,posterior=0.984018401840184,rate_median=3.5421021004312426E-4,length=5.471446007374384,length_median=4.783245149334]:5.599114975090089)[&height_95%_HPD={4.481196110073924,18.44620699376611},length_range={0.06968029357985,32.24313009399},length_95%_HPD={0.2243466680165,12.32015104308},height_range={2.387072029537407,31.247654094412994},rate_95%_HPD={5.627400416181796E-5,0.0013302168802950204},rate_range={3.2310195727682956E-5,0.010553056319755809},height_median=10.593311829661303,rate=5.204087813711156E-4,height=11.031997627115418,posterior=1.0,rate_median=3.887281565659335E-4,length=5.277872660971954,length_median=4.472686432969]:5.705638125771145,(50[&rate_range={2.542928814006861E-4,0.010445790862374203},height_95%_HPD={0.0,1.6001422409317456E-11},length_range={1.027445834774,40.47902985041},height_median=5.8122395785176195E-12,length_95%_HPD={3.039617525187,22.18783690618},height=6.49276456625894E-12,rate=0.0014136422017489248,height_range={0.0,3.248601387895178E-11},rate_median=0.001203192253805974,length=12.384218505714802,length_median=11.86877598042,rate_95%_HPD={4.1260330385193037E-4,0.002903287760250202}]:12.625746036083761,(46[&rate_range={5.347530263034141E-5,0.0072417330566544955},height_95%_HPD={9.998942118727427E-9,1.0017529916694912E-8},length_range={0.6555088789412,37.646069792},height_median=1.0005905437537876E-8,length_95%_HPD={2.175620614662,19.12113340072},height=1.0006511417148579E-8,rate=5.160427334697694E-4,height_range={9.991993010771694E-9,1.003110128294793E-8},rate_median=4.34412523202967E-4,length=10.543345493377354,length_median=10.13049524064,rate_95%_HPD={1.282943531506123E-4,0.0011231244116980538}]:8.608823660964745,49[&rate_range={4.2611762185540155E-5,0.0034154733128444917},height_95%_HPD={0.0,1.5987211554602254E-11},length_range={0.6555088889412,36.05823855804},height_median=5.6985527407960035E-12,length_95%_HPD={1.974082059042,17.62606850235},height=6.506831308496082E-12,rate=3.59284321490776E-4,height_range={0.0,3.248601387895178E-11},rate_median=3.047460021087147E-4,length=9.47925662561911,length_median=8.953940613179,rate_95%_HPD={6.98392034031287E-5,7.848268149244651E-4}]:8.608823670964952)[&height_95%_HPD={1.7011199130512011,17.463701620788},length_range={0.00227025846254,36.54870065073},length_95%_HPD={0.00227025846254,14.29122464838},height_range={0.655508888944837,36.05823855804029},rate_95%_HPD={3.7840872084110455E-5,0.0010251615983458764},rate_range={2.794039585803453E-5,0.008918987993590081},height_median=8.60882367097065,rate=3.746778818901833E-4,height=9.17263219725042,posterior=0.5508150815081508,rate_median=2.6573115210365135E-4,length=5.230796261113477,length_median=3.9553732538400004]:4.016922365118923)[&height_95%_HPD={4.657024882824601,22.001473235606},length_range={0.00372909359273,38.13758068399},length_95%_HPD={0.02095861096518,12.49338330839},height_range={2.2050735194680016,39.13369993716799},rate_95%_HPD={3.838621944401696E-5,0.0011721053212783387},rate_range={2.7945676907663078E-5,0.010766270227934912},height_median=12.625746036089573,rate=4.3626925477666E-4,height=13.074326209170042,posterior=0.9026502650265027,rate_median=3.141125800087558E-4,length=4.811655897609252,length_median=3.7950268029345002]:3.6732039193428747)[&height_95%_HPD={8.807818997084297,24.953537333402295},length_range={0.005071051305535,30.18093005249},length_95%_HPD={0.01063313994563,9.918967482497},height_range={4.659081358648592,38.88515182176799},rate_95%_HPD={3.3308239994024545E-5,0.0011580083844663456},rate_range={2.3281817313917015E-5,0.008574579690262875},height_median=16.298949955432448,rate=4.26128513896495E-4,height=16.70021869545275,posterior=0.5695769576957695,rate_median=3.0362214962217384E-4,length=3.4509414256385296,length_median=2.4410150756195]:2.349772213804755,(40[&rate_range={1.1478976765066908E-4,0.002971029206178843},height_95%_HPD={9.996696803682426E-9,1.0017203067036462E-8},length_range={1.999587388213,38.71364633744},height_median=1.0006004913520883E-8,length_95%_HPD={7.063838693934,24.06822003892},height=1.0006521577220405E-8,rate=4.990906568763551E-4,height_range={9.990444027607737E-9,1.0032991326625051E-8},rate_median=4.6668526128899586E-4,length=15.071507146596284,length_median=14.56233984805,rate_95%_HPD={1.9607918055521376E-4,8.769671259189138E-4}]:14.582735998935497,(((55[&rate_range={4.504036939211091E-5,0.004358517058095517},height_95%_HPD={9.998771588470845E-9,1.0016520946010132E-8},length_range={0.4144971965049,24.03757468259},height_median=1.0005592798734142E-8,length_95%_HPD={1.116429112925,9.520989743195},height=1.0006506400783662E-8,rate=4.555061857085272E-4,height_range={9.991993010771694E-9,1.0033247122009925E-8},rate_median=3.862234678442972E-4,length=4.878527131560575,length_median=4.476926837357,rate_95%_HPD={7.652607668523124E-5,0.0010113653655105179}]:4.291005080029507,48[&rate_range={9.942062272490199E-5,0.009653378152883937},height_95%_HPD={9.998800010180275E-9,1.0016805163104436E-8},length_range={0.5596692226951,28.44933330537},height_median=1.0005607009588857E-8,length_95%_HPD={1.067416482322,11.05047550679},height=1.0006507522132235E-8,rate=0.001231889161341729,height_range={9.99138194401894E-9,1.0033247122009925E-8},rate_median=0.0010544038991344242,length=5.390665577062527,length_median=4.793930612616,rate_95%_HPD={1.9453869973583266E-4,0.0027161017789244122}]:4.2910050800294925)[&height_95%_HPD={1.0870373045575121,9.226802970320847},length_range={7.382066152406E-5,16.33659162015},length_95%_HPD={0.003913788673966,5.148066382844},height_range={0.5596692326964217,22.067507280477145},rate_95%_HPD={4.244528780059977E-5,0.0015081873733286473},rate_range={2.691344468516096E-5,0.009100917409427717},height_median=4.2910050900351,rate=5.749042067499674E-4,height=4.699305343536318,posterior=0.7595359535953595,rate_median=4.2899810961594126E-4,length=1.8311205386520375,length_median=1.341145443876]:1.758226114965332,44[&rate_range={5.439478280845937E-5,0.00499279437863845},height_95%_HPD={9.998984751291573E-9,1.001700411507045E-8},length_range={0.4144971965049,22.80044148072},height_median=1.0005635431298288E-8,length_95%_HPD={1.39565743451,11.37301494284},height=1.000650769808021E-8,rate=5.398621290489159E-4,height_range={9.991396154873655E-9,1.0033247122009925E-8},rate_median=4.645491508305254E-4,length=6.005469406162394,length_median=5.564195614157,rate_95%_HPD={1.0545871453063479E-4,0.0011385513233248892}]:6.049231194994796)[&height_95%_HPD={1.940899697952375,11.81572953827822},length_range={0.05173170382469,27.40663095955},length_95%_HPD={0.2088903663987,9.530320286289},height_range={0.9836628330332928,22.800441490732126},rate_95%_HPD={6.397514558519253E-5,0.0015715465333678113},rate_range={3.073308871972415E-5,0.00965054495337979},height_median=6.0492312050004315,rate=6.191952985879593E-4,height=6.492430904150276,posterior=0.8770077007700771,rate_median=4.7322196941933725E-4,length=3.967646224386482,length_median=3.2777651618980004]:3.724420816929907,45[&rate_range={6.811106967961809E-5,0.006242544489481935},height_95%_HPD={9.99766314180306E-9,1.0017046747634595E-8},length_range={0.6910371670517,34.20525958984},height_median=1.000580596155487E-8,length_95%_HPD={1.683527772173,17.30770076786},height=1.00065011018787E-8,rate=5.981705396064466E-4,height_range={9.990102967094572E-9,1.0032991326625051E-8},rate_median=4.702008385933157E-4,length=9.670759519377789,length_median=9.351529051648,rate_95%_HPD={1.1086034357155085E-4,0.0014805958612018905}]:9.773652011924533)[&height_95%_HPD={4.057635411371095,17.592382922963296},length_range={0.01741574133383,29.03829544607},length_95%_HPD={0.2758233491578,11.96151172195},height_range={1.821679820634614,34.205259599842876},rate_95%_HPD={4.9766300500741706E-5,0.001473145698856418},rate_range={3.755465863249813E-5,0.008797572010176538},height_median=9.773652021930339,rate=5.784542935393064E-4,height=10.311187947287712,posterior=0.9998999899989999,rate_median=4.378318417614887E-4,length=4.9745709666850795,length_median=4.1293436934075]:4.809083987011164)[&height_95%_HPD={7.115492846828005,24.06181169344501},length_range={4.4115649386E-5,29.4056490543},length_95%_HPD={0.004739745045985,10.70121796187},height_range={2.748483020539794,37.55535650824788},rate_95%_HPD={3.924798953401477E-5,0.0012783177437597668},rate_range={2.862920369272035E-5,0.010374836575301194},height_median=14.582736008941502,rate=4.798436339413632E-4,height=15.097818548159148,posterior=0.8461246124612462,rate_median=3.523741651994578E-4,length=3.9767386628652703,length_median=3.0164809816265]:4.065986160295701)[&height_95%_HPD={11.019783600279709,27.77710470487341},length_range={4.897292686401E-4,26.74864708845},length_95%_HPD={4.897292686401E-4,9.711347150036},height_range={6.482127273077992,38.80686114989682},rate_95%_HPD={3.642276941795789E-5,0.0011739985621271255},rate_range={2.9181968596062427E-5,0.007290600376749388},height_median=18.648722169237203,rate=4.288344562516763E-4,height=19.184483126035136,posterior=0.36033603360336036,rate_median=3.02788112960213E-4,length=2.9945219049549165,length_median=1.865928413895]:3.6808368206135924)[&height_95%_HPD={14.397425094801008,33.519117133317295},length_range={0.6581204454963,49.70737996701},length_95%_HPD={7.020039179722,28.94339236388},height_range={12.710661425675013,47.564377372325296},rate_95%_HPD={5.4829302278658463E-5,3.8619166149362244E-4},rate_range={3.567622585597588E-5,0.003415254701205847},height_median=22.329558989850796,rate=2.0300798619635546E-4,height=23.124698678449356,posterior=1.0,rate_median=1.7916999825462164E-4,length=19.271299607464954,length_median=19.83603508719]:19.26069933579221,((((26[&rate_range={2.0022286589963423E-4,0.005133646119248241},height_95%_HPD={9.99600047180138E-9,1.0018013085755229E-8},length_range={1.601575740872,33.06638560992},height_median=1.000618965463218E-8,length_95%_HPD={3.695706182094,17.25706940053},height=1.000650025766951E-8,rate=0.00107739832310296,height_range={9.983011750591686E-9,1.0033019748334482E-8},rate_median=9.813982909551123E-4,length=10.065953646458281,length_median=9.552790647085,rate_95%_HPD={3.4360814097237344E-4,0.0020061752732384525}]:9.424389623113768,(28[&rate_range={5.0383981784430096E-5,0.007910925002307246},height_95%_HPD={1.9995979982923018E-8,2.0017026258756232E-8},length_range={0.3319125245822,28.51171898994},height_median=2.0006126533189672E-8,length_95%_HPD={0.9365033627634,10.04318980804},height=2.000649061076797E-8,rate=7.095704333599711E-4,height_range={1.9987012933597725E-8,2.0031123426633712E-8},rate_median=5.949197055807917E-4,length=4.9257586663622765,length_median=4.437181435596,rate_95%_HPD={1.096871764748291E-4,0.0015949018972031262}]:4.437181435595662,30[&rate_range={4.3681006541180646E-5,0.008856501545385073},height_95%_HPD={1.9995979982923018E-8,2.0017026258756232E-8},length_range={0.3319125245822,28.51171898994},height_median=2.0006126533189672E-8,length_95%_HPD={0.9365033627634,10.04318980804},height=2.000649061076797E-8,rate=7.747512217312203E-4,height_range={1.9987012933597725E-8,2.0031123426633712E-8},rate_median=6.490429652126024E-4,length=4.9257586663622765,length_median=4.437181435596,rate_95%_HPD={1.220212832898445E-4,0.0017522928861207106}]:4.437181435595662)[&height_95%_HPD={0.9365033827734806,10.043189828049009},length_range={0.1504283998841,28.51186117187},length_95%_HPD={0.5127687908504,11.29164555655},height_range={0.33191254459700303,28.51171900994501},rate_95%_HPD={1.0592212947002177E-4,0.0018434997050271644},rate_range={4.8552801585552585E-5,0.00992842383899959},height_median=4.437181455601788,rate=7.533025876650573E-4,height=4.925758686368797,posterior=1.0,rate_median=5.940558627211043E-4,length=5.14198656173729,length_median=4.524635787502]:4.98720817751817)[&height_95%_HPD={3.8591974315079938,17.143664499354998},length_range={2.88625936518E-4,22.52825514756},length_95%_HPD={7.463285818847E-4,7.352689637862},height_range={1.6015757508880029,33.06638561991771},rate_95%_HPD={4.9123887066071934E-5,0.0016278508595540557},rate_range={3.0504738937588677E-5,0.008988482206216224},height_median=9.424389633119958,rate=6.249825059412132E-4,height=9.92455046869918,posterior=0.8827882788278828,rate_median=4.722859650541838E-4,length=2.72535692657285,length_median=2.081275636491]:2.5996759688170386,27[&rate_range={1.135918179772593E-4,0.0037872080188858757},height_95%_HPD={9.995503091886349E-9,1.0018027296609944E-8},length_range={2.221628932667,33.80863195431},height_median=1.000618965463218E-8,length_95%_HPD={5.129253120157,20.75358027139},height=1.000651253792866E-8,rate=7.051904146109195E-4,height_range={9.983025961446401E-9,1.0033005537479767E-8},rate_median=6.427390021636951E-4,length=12.385843006670061,length_median=11.8449008377,rate_95%_HPD={2.298387820128209E-4,0.0013156872653442273}]:12.024065591930807)[&height_95%_HPD={5.350167742744588,20.774011018134004},length_range={0.3331111889819,36.52562049481},length_95%_HPD={1.327936830092,18.38549288021},height_range={2.9061303317409966,33.80863196431031},rate_95%_HPD={2.1508518126115518E-4,0.002565641605412238},rate_range={1.1642012920678504E-4,0.011553325700947347},height_median=12.024065601936996,rate=0.0011319811601288002,height=12.559682188696142,posterior=1.0,rate_median=9.290817648378593E-4,length=8.95604890708235,length_median=8.112303206445]:8.49380006587701,25[&rate_range={4.212492391127709E-5,0.003357628448953847},height_95%_HPD={9.995900995818374E-9,1.0018027296609944E-8},length_range={1.469828918731,48.36551106876},height_median=1.0006090178649174E-8,length_95%_HPD={7.653682339569,32.51728263396},height=1.000650121415568E-8,rate=3.1606091748375743E-4,height_range={9.9861097169196E-9,1.0032991326625051E-8},rate_median=2.812414105057997E-4,length=20.207542243927378,length_median=19.96013333706,rate_95%_HPD={8.696759128318737E-5,6.166960990898659E-4}]:20.517865657807917)[&height_95%_HPD={10.680080643422016,32.284829536795016},length_range={0.001640127216467,29.38001596078},length_95%_HPD={0.007645359200605,13.02825325027},height_range={5.908623899871884,48.36551107876002},rate_95%_HPD={4.906859369073467E-5,0.0015476732533156313},rate_range={3.1851540749241145E-5,0.009296619012470935},height_median=20.517865667814007,rate=6.008551235918113E-4,height=20.957163969768054,posterior=0.7734973497349735,rate_median=4.553786732725104E-4,length=4.8851522850601885,length_median=3.800459720231]:4.729107649841993,29[&rate_range={3.467103119411129E-5,0.005963377851929626},height_95%_HPD={9.994991501116601E-9,1.0017018325925164E-8},length_range={1.469828918731,52.22650424054},height_median=1.0006019124375598E-8,length_95%_HPD={8.824020393039,37.90645405909},height=1.0006497129831819E-8,rate=3.508569881079645E-4,height_range={9.98720395273267E-9,1.0032408681581728E-8},rate_median=3.0100713646362653E-4,length=23.86580955225914,length_median=24.07464309925,rate_95%_HPD={8.017964031487733E-5,7.30775194260655E-4}]:25.24697330764998)[&height_95%_HPD={13.733662346312002,37.5173096301703},length_range={0.4168788494746,46.66939436549},length_95%_HPD={4.505455137902,28.5777740878},height_range={7.009187877252003,52.22650425054971},rate_95%_HPD={1.6544928071125073E-4,0.0013026691392161505},rate_range={7.918682587642711E-5,0.01062920793927848},height_median=25.246973317656,rate=6.200082699196411E-4,height=25.41476847853848,posterior=1.0,rate_median=5.256836752915022E-4,length=16.981229807375694,length_median=16.97944391025]:16.343285007987006)[&height_95%_HPD={39.60001416489712,47.83724198717037},length_range={0.3217395837527,32.85705621587},length_95%_HPD={0.8006603934469,13.2998592186},height_range={39.60001416489712,69.47924026349801},rate_95%_HPD={1.896343931102981E-4,0.0026108921578354054},rate_range={1.1219544074212409E-4,0.0108374598537399},height_median=41.590258325643006,rate=0.0010978364514385689,height=42.39599828591423,posterior=1.0,rate_median=8.773703825406292E-4,length=6.292975954598862,length_median=5.57234142432]:6.639820552005986,((73[&rate_range={2.4905773819808394E-5,0.006625978646130006},height_95%_HPD={9.995389405048627E-9,1.0017203067036462E-8},length_range={0.3180778363874,55.32599996797},height_median=1.0006033335230313E-8,length_95%_HPD={1.699108774315,25.54995942063},height=1.0006496136109486E-8,rate=4.097347929152028E-4,height_range={9.986010240936594E-9,1.0033986086455116E-8},rate_median=3.312638547194869E-4,length=11.538414594732288,length_median=9.996685424613,rate_95%_HPD={4.683828424035734E-5,9.759951804542231E-4}]:10.234893555332476,(74[&rate_range={3.8634231441615794E-5,0.007173384222828003},height_95%_HPD={9.99600047180138E-9,1.0017018325925164E-8},length_range={0.3180778363874,37.77943659666},height_median=1.000610438950389E-8,length_95%_HPD={0.928977877748,13.53848961064},height=1.0006499933629618E-8,rate=5.801796641165472E-4,height_range={9.98581128897058E-9,1.0032024988504418E-8},rate_median=4.816357803525317E-4,length=6.101898810772189,length_median=5.218985718628,rate_95%_HPD={8.70104309701756E-5,0.0013229748977877447}]:5.2031957494618695,76[&rate_range={5.6583824086914977E-5,0.010607097626294741},height_95%_HPD={9.99600047180138E-9,1.0017018325925164E-8},length_range={0.4225226272908,40.91517504052},height_median=1.0006090178649174E-8,length_95%_HPD={1.064453599496,13.89358564889},height=1.0006498570103863E-8,rate=7.508548265975888E-4,height_range={9.985996030081878E-9,1.0032024988504418E-8},rate_median=6.238100719995228E-4,length=6.227005863051917,length_median=5.3104413789,rate_95%_HPD={1.1767507292153392E-4,0.001710659276729454}]:5.203195749461884)[&height_95%_HPD={1.0630512191070238,13.484251736059008},length_range={8.139944336456E-4,46.83518123693},length_95%_HPD={8.139944336456E-4,17.07209184265},height_range={0.4225226372948043,36.74028736405201},rate_95%_HPD={4.947067612559355E-5,0.0015570281340083142},rate_range={3.144666854839551E-5,0.007927082756097522},height_median=5.203195759467974,rate=5.947224883717259E-4,height=6.071536530335104,posterior=0.9244324432443244,rate_median=4.43367294962796E-4,length=5.9498680768077215,length_median=4.291443738658]:5.031697805870536)[&height_95%_HPD={2.3747705715003917,25.46563399987899},length_range={0.6596528975767,66.32157599558},length_95%_HPD={7.663843636805,47.37483000693},height_range={0.8163109897460004,55.325999977969985},rate_95%_HPD={9.863556995631765E-5,7.304342722283706E-4},rate_range={3.7711760772711835E-5,0.011744141357501025},height_median=10.23489356533851,rate=3.337708660512312E-4,height=11.790992255547845,posterior=1.0,rate_median=2.697182453942425E-4,length=30.314067325792276,length_median=31.95224097286]:32.511474992549736,75[&rate_range={5.642973475950945E-5,0.002286923958380072},height_95%_HPD={9.995986260946665E-9,1.00160235660951E-8},length_range={4.726213029613,73.05584528475},height_median=1.0006090178649174E-8,length_95%_HPD={20.97111827289,57.96205643658},height=1.0006511178098098E-8,rate=2.2571040901141738E-4,height_range={9.987189741877955E-9,1.0034014508164546E-8},rate_median=2.082131879185084E-4,length=42.187033069715845,length_median=43.94932114148,rate_95%_HPD={9.49405742317104E-5,3.903328191511814E-4}]:42.746368547882156)[&height_95%_HPD={19.02934045034101,55.43739934874881},length_range={5.120507288865E-4,60.0146622253},length_95%_HPD={0.001071266735316,26.46645911345},height_range={4.726213039624,73.0452216944685},rate_95%_HPD={3.225961495440334E-5,0.0010107337970201},rate_range={2.724209028715399E-5,0.007912415948550428},height_median=42.746368557888246,rate=3.4206794904594615E-4,height=40.84154299301024,posterior=0.8437243724372437,rate_median=2.2449488828641106E-4,length=7.895118438125236,length_median=4.5143303637085]:5.483710319760746)[&height_95%_HPD={41.515092056098,57.70845458331701},length_range={0.007404248178233,35.01273035958},length_95%_HPD={0.24249551781,13.98347046231},height_range={40.28311866022099,74.36352592537598},rate_95%_HPD={6.743685430396163E-5,0.0016386170144360901},rate_range={3.150312545378383E-5,0.008884135969032626},height_median=48.23007887764899,rate=6.393611050037816E-4,height=48.923030734783616,posterior=0.9986798679867986,rate_median=4.827444986309025E-4,length=5.812102256370846,length_median=4.816211727099]:5.888746699230019,(((66[&rate_range={6.695626306125827E-4,0.007282788836861147},height_95%_HPD={9.994991501116601E-9,1.0017018325925164E-8},length_range={8.168572786751,62.53834055517},height_median=1.0006218076341611E-8,length_95%_HPD={17.01655053007,44.74903964522},height=1.0006524440709762E-8,rate=0.0018035320294582649,height_range={9.985001270251814E-9,1.0031001806964923E-8},rate_median=0.0017063013010502172,length=30.87900411753161,length_median=30.74992714884,rate_95%_HPD={9.667973397604058E-4,0.0028463442359561203}]:30.749927148839106,(67[&rate_range={2.771840211425568E-5,0.0036697112662335027},height_95%_HPD={9.994792549150588E-9,1.0018027296609944E-8},length_range={1.068599375061,40.59343959503},height_median=1.0006033335230313E-8,length_95%_HPD={2.393008537249,21.60658301799},height=1.0006488219303294E-8,rate=3.4347044968055095E-4,height_range={9.98468863144808E-9,1.0031001806964923E-8},rate_median=2.871104609762369E-4,length=11.136221558219754,length_median=10.26224500571,rate_95%_HPD={4.083085339512971E-5,7.755065998933693E-4}]:10.26224500570899,68[&rate_range={2.2576528805159397E-4,0.011384006588168613},height_95%_HPD={9.994792549150588E-9,1.0018027296609944E-8},length_range={1.068599375061,40.59343959503},height_median=1.0006033335230313E-8,length_95%_HPD={2.393008537249,21.60658301799},height=1.0006488219303294E-8,rate=0.0019204919557278411,height_range={9.98468863144808E-9,1.0031001806964923E-8},rate_median=0.0016111649745442552,length=11.136221558219754,length_median=10.26224500571,rate_95%_HPD={4.465561659607057E-4,0.004282852044433691}]:10.26224500570899)[&height_95%_HPD={2.3930085472634772,21.606583028003},length_range={1.758752808615,49.82019461652},length_95%_HPD={5.947714127662,33.43757299138},height_range={1.0685993850781017,40.59343960502501},rate_95%_HPD={4.4552794957542733E-4,0.0024540213512409684},rate_range={3.1971215906643124E-4,0.009037533145583499},height_median=10.262245015715024,rate=0.0012535212168437563,height=11.136221568226293,posterior=1.0,rate_median=0.0010961024925041512,length=19.742782559311454,length_median=19.32730836622]:20.4876821431303)[&height_95%_HPD={17.016550540067982,44.749039655229495},length_range={0.03164607325458,46.83407202392},length_95%_HPD={1.091032937049,21.60129433093},height_range={8.168572796755,62.538340565179595},rate_95%_HPD={1.251092243702993E-4,0.0019456104359201602},rate_range={6.090234250864125E-5,0.009123001695808092},height_median=30.749927158845324,rate=8.207098952981847E-4,height=30.879004127538064,posterior=1.0,rate_median=6.560146691185272E-4,length=10.434792416419604,length_median=9.386103945242]:10.093424420743688,(8[&rate_range={2.7516434160728065E-5,0.0018619236512213803},height_95%_HPD={9.994963079407171E-9,1.0018013085755229E-8},length_range={1.880078997886,55.12938452085},height_median=1.0006303341469902E-8,length_95%_HPD={9.255707172617,35.00047904144},height=1.0006504949141797E-8,rate=2.103913022758567E-4,height_range={9.980695381273108E-9,1.0032991326625051E-8},rate_median=1.8390003706024986E-4,length=21.865071307070743,length_median=21.50306608867,rate_95%_HPD={4.381315336801606E-5,4.349329648390165E-4}]:22.550828550982715,(5[&rate_range={5.614271071248597E-4,0.01171971540914774},height_95%_HPD={9.994892025133595E-9,1.0018297302849533E-8},length_range={3.467686688907,50.18081430663},height_median=1.0006402817452908E-8,length_95%_HPD={7.65573188533,31.64180173019},height=1.0006518892805724E-8,rate=0.002005880420702598,height_range={9.982699111787952E-9,1.0031712349700683E-8},rate_median=0.0018258484698173232,length=19.463683668533008,length_median=18.98256377182,rate_95%_HPD={8.261779986805957E-4,0.0036299956951143224}]:19.653784575696378,(7[&rate_range={2.9508892787002397E-4,0.008218217286543997},height_95%_HPD={9.994508332056284E-9,1.0018027296609944E-8},length_range={2.858911807261,48.47787416137},height_median=1.0006388606598193E-8,length_95%_HPD={6.170170151372,27.99145599374},height=1.000650973299388E-8,rate=0.001354038280385539,height_range={9.983068594010547E-9,1.0032010777649703E-8},rate_median=0.0012199981865384088,length=16.691335142289454,length_median=16.18528360284,rate_95%_HPD={5.036571637737799E-4,0.002524266256363078}]:16.215778063692113,6[&rate_range={2.4116391272226218E-4,0.007576080586963471},height_95%_HPD={9.994522542911E-9,1.0018027296609944E-8},length_range={1.880078997886,50.59106472144},height_median=1.0006317552324617E-8,length_95%_HPD={6.305848078643,29.83964488429},height=1.0006508706014821E-8,rate=0.0011738495146189098,height_range={9.983068594010547E-9,1.0033005537479767E-8},rate_median=0.001054458557419292,length=17.656906269218325,length_median=17.10405030427,rate_95%_HPD={4.3272088585556896E-4,0.0022219975153219486}]:16.215778063692184)[&height_95%_HPD={6.292246246332994,27.991456003741007},length_range={6.95686070177E-4,29.3267212628},length_95%_HPD={0.02532238313681,9.511328698993},height_range={2.8589118172739774,43.34857946108188},rate_95%_HPD={4.8667962009562316E-5,0.00152919991066529},rate_range={3.179671279145254E-5,0.008006253072865082},height_median=16.2157780736985,rate=5.837662204723233E-4,height=16.694661370965942,posterior=0.7585958595859585,rate_median=4.3543981312218994E-4,length=3.466857300993901,length_median=2.5971658400389996]:3.4380065120042786)[&height_95%_HPD={8.78008619935298,31.640496718384497},length_range={0.001089559716242,34.63402573189},length_95%_HPD={0.001089559716242,8.175064836184},height_range={4.31073559646471,50.59106473144698},rate_95%_HPD={4.7198988621403964E-5,0.0016007737746742638},rate_range={3.085972370614791E-5,0.008393257776992328},height_median=19.65378458570278,rate=6.149457984509697E-4,height=20.081172110428803,posterior=0.7175717571757175,rate_median=4.592613113590719E-4,length=2.930361654283414,length_median=2.17440502009]:2.8970439752862376)[&height_95%_HPD={10.991965418326984,35.57664510583599},length_range={1.715138920327,54.14497157061},length_95%_HPD={5.47603847397,31.34087729782},height_range={4.842984479935026,55.12938453085994},rate_95%_HPD={3.9765006062804993E-4,0.002299986256020079},rate_range={2.627408799998099E-4,0.009373277165418154},height_median=22.550828560989018,rate=0.0011458922739088077,height=22.9848776792248,posterior=1.0,rate_median=9.904508203040967E-4,length=18.316899488009224,length_median=17.88058156745]:18.292523018599994)[&height_95%_HPD={28.817784313433023,53.317232900499974},length_range={1.827255829241E-4,26.46514550895},length_95%_HPD={0.002122204671934,9.91408928084},height_range={17.073416868794993,70.9493483777336},rate_95%_HPD={4.0259053528527214E-5,0.0015782728325361012},rate_range={3.268182071146964E-5,0.00874415510689399},height_median=40.84335157958901,rate=6.037717367305713E-4,height=41.02461793169818,posterior=0.8748074807480748,rate_median=4.4945283257181713E-4,length=3.7300214506184943,length_median=2.88834767967]:3.6342064732919823,((18[&rate_range={1.937388589190289E-4,0.010821303713876976},height_95%_HPD={1.9994203626083618E-8,2.0018106283714587E-8},length_range={1.216653434215,49.39829630546},height_median=2.0006083900625526E-8,length_95%_HPD={2.819586898333,21.2155239517},height=2.0006487754100506E-8,rate=0.001492375910588995,height_range={1.9984000232398103E-8,2.003299925945612E-8},rate_median=0.0012871503546473962,length=11.224943432726091,length_median=10.42421844166,rate_95%_HPD={3.8637772003945225E-4,0.0031168006390291923}]:10.424218441663925,20[&rate_range={7.988876163660851E-5,0.004471996438988346},height_95%_HPD={1.9994203626083618E-8,2.0018106283714587E-8},length_range={1.216653434215,49.39829630546},height_median=2.0006083900625526E-8,length_95%_HPD={2.819586898333,21.2155239517},height=2.0006487754100506E-8,rate=5.928738035296135E-4,height_range={1.9984000232398103E-8,2.003299925945612E-8},rate_median=5.086865029552389E-4,length=11.224943432726091,length_median=10.42421844166,rate_95%_HPD={1.3664440848028936E-4,0.0012564556557045725}]:10.424218441663925)[&height_95%_HPD={2.8195869183389988,21.21552397171301},length_range={1.063321208746,53.90051928046},length_95%_HPD={2.646310990082,26.17036349647},height_range={1.2166534542216993,49.398296325472},rate_95%_HPD={2.954812433526162E-4,0.0026628453990528243},rate_range={1.5572962054644175E-4,0.011319652481856497},height_median=10.424218461670009,rate=0.0011857149684909233,height=11.22494345273248,posterior=1.0,rate_median=9.739561162465751E-4,length=13.440811669081508,length_median=12.50146220562]:13.778008430364991,19[&rate_range={4.5614461836911034E-5,0.002353007631203808},height_95%_HPD={9.994991501116601E-9,1.0018013085755229E-8},length_range={4.843470861948,63.36895271497},height_median=1.000610438950389E-8,length_95%_HPD={10.69752602023,38.7933033865},height=1.0006509676144777E-8,rate=3.1146635927684595E-4,height_range={9.983011750591686E-9,1.0032977115770336E-8},rate_median=2.84935097500244E-4,length=24.665755111807538,length_median=24.20222688204,rate_95%_HPD={1.14174970711418E-4,5.681970539687974E-4}]:24.202226882028896)[&height_95%_HPD={10.69752603023099,38.79330339651658},length_range={1.310943497545,52.99302590951},length_95%_HPD={5.042581664941,34.24166115247},height_range={4.843470871963007,63.368952724983004},rate_95%_HPD={2.6140408392346303E-4,0.0017305520161509116},rate_range={1.8349218316105395E-4,0.007639994840088371},height_median=24.202226892035,rate=8.252934887826187E-4,height=24.665755121813955,posterior=1.0,rate_median=6.854067387429385E-4,length=19.761892135324448,length_median=19.3966245241]:20.275331160845994)[&height_95%_HPD={32.463812393369,56.841338461738985},length_range={0.5048868013161,36.30510816225},length_95%_HPD={1.815961289808,19.54873290773},height_range={23.17334310296863,73.847801714393},rate_95%_HPD={2.3435428165121118E-4,0.002326130886664423},rate_range={1.3078529212982073E-4,0.01101383632836531},height_median=44.477558052880994,rate=0.0010429961813357659,height=44.71402779075644,posterior=1.0,rate_median=8.570662257418471E-4,length=10.015595225694776,length_median=9.283193604854]:9.641267523998017)[&height_95%_HPD={44.6845722275839,65.926393687861},length_range={0.7134460653248,39.49862235346},length_95%_HPD={1.795786326816,19.36783894129},height_range={41.43879078475,86.69254396066901},rate_95%_HPD={3.040647851579218E-4,0.0032456286893852637},rate_range={2.0694068758582624E-4,0.010720095636503524},height_median=54.11882557687901,rate=0.001456212945494342,height=54.731677167508444,posterior=1.0,rate_median=0.0012061821642915227,length=9.675080334706214,length_median=8.823962856891]:9.681057473560571,34[&rate_range={2.740150521965254E-4,0.0010337709053845213},height_95%_HPD={9.996995231631445E-9,1.001599514438567E-8},length_range={43.70524806615,97.12473017608},height_median=1.0006019124375598E-8,length_95%_HPD={51.22722851865,78.84253606677},height=1.0006476791212209E-8,rate=5.45234561671664E-4,height_range={9.989392424358812E-9,1.0027008556789951E-8},rate_median=5.394727816156402E-4,length=64.40675749220743,length_median=63.79988304043,rate_95%_HPD={3.8128356475500345E-4,7.226005350469322E-4}]:63.79988304043356)[&height_95%_HPD={51.22722852866201,78.842536076786},length_range={1.058400701568,43.43634007006},length_95%_HPD={2.061243795968,22.05480997982},height_range={43.7052480761613,97.12473018608429},rate_95%_HPD={3.481348116813592E-4,0.003144383349330906},rate_range={2.2185502252122972E-4,0.009628965776908863},height_median=63.79988305043958,rate=0.0014246226745290725,height=64.40675750221511,posterior=1.0,rate_median=0.001196600337463855,length=11.206675114999703,length_median=10.27465861854]:12.024607359351442)[&height_95%_HPD={60.301418597682,92.46490468826394},length_range={0.6188126971192,45.49596630887},length_95%_HPD={1.526247891005,19.62080310401},height_range={49.745892421388014,110.05210091050401},rate_95%_HPD={2.1862860568797824E-4,0.002676147036577492},rate_range={1.4096588162554202E-4,0.010959760109999675},height_median=75.82449040979103,rate=0.0011688202003280284,height=76.2561840450269,posterior=1.0,rate_median=9.549507047937039E-4,length=9.575782715482532,length_median=8.6058305543]:9.78857982061706,(23[&rate_range={4.0389556161060886E-4,0.0070064432399084215},height_95%_HPD={9.995986260946665E-9,1.0017018325925164E-8},length_range={7.872929414727,106.2463278912},height_median=1.0006587558564206E-8,length_95%_HPD={21.12102149271,78.91264687458},height=1.0006504592129425E-8,rate=0.0011891444726084123,height_range={9.968999847842497E-9,1.0031598662862962E-8},rate_median=0.0010694898349947017,length=50.373835780549356,length_median=50.33127286237,rate_95%_HPD={5.401962236237884E-4,0.002160230902942338}]:50.33127286236642,24[&rate_range={4.1710867340389744E-4,0.007544636578739565},height_95%_HPD={9.995986260946665E-9,1.0017018325925164E-8},length_range={7.872929414727,106.2463278912},height_median=1.0006587558564206E-8,length_95%_HPD={21.12102149271,78.91264687458},height=1.0006504592129425E-8,rate=0.0012030911096827643,height_range={9.968999847842497E-9,1.0031598662862962E-8},rate_median=0.00107992522889602,length=50.373835780549356,length_median=50.33127286237,rate_95%_HPD={5.430427438871514E-4,0.0021800530779445305}]:50.33127286236642)[&height_95%_HPD={21.121021502719998,78.912646884593},length_range={1.839482242327,90.89649643027},length_95%_HPD={8.629344419558,64.12335925955},height_range={7.872929424729989,106.24632790121822},rate_95%_HPD={1.977273343269625E-4,0.0015938690651615083},rate_range={1.2325931532048722E-4,0.008563221827280865},height_median=50.331272872373006,rate=7.215459673602551E-4,height=50.37383579055618,posterior=1.0,rate_median=5.930179976748127E-4,length=35.45823320357273,length_median=34.40186127372]:35.28179735803508)[&height_95%_HPD={68.97675199110199,103.65541681418},length_range={0.3350230342007,39.01354215518},length_95%_HPD={0.7586349294022,17.13194464128},height_range={55.567336337475,118.341019139316},rate_95%_HPD={1.2834390629162812E-4,0.0021482583815205423},rate_range={6.485425931403554E-5,0.008783571233103638},height_median=85.61307023040808,rate=8.933777121248012E-4,height=85.83148961127465,posterior=0.9999399939993999,rate_median=7.102971576371149E-4,length=7.72282256907968,length_median=6.671171472505]:7.925979843954934,((62[&rate_range={4.3733879200574273E-4,0.010479426748273468},height_95%_HPD={0.0,1.5504042494285386E-11},length_range={5.341270659011,84.31535308303},height_median=6.0111915445304476E-12,length_95%_HPD={10.07220177957,58.75044670196},height=6.485231207272701E-12,rate=0.0017202083281475061,height_range={0.0,2.900435447372729E-11},rate_median=0.0015048944509559762,length=33.319751070100736,length_median=31.8553072436,rate_95%_HPD={5.897646589657093E-4,0.0033570230624144146}]:31.855307243603974,63[&rate_range={9.318217605419353E-5,0.002317567333690702},height_95%_HPD={0.0,1.5504042494285386E-11},length_range={5.341270659011,84.31535308303},height_median=6.0111915445304476E-12,length_95%_HPD={10.07220177957,58.75044670196},height=6.485231207272701E-12,rate=4.350184951574299E-4,height_range={0.0,2.900435447372729E-11},rate_median=3.808198340667653E-4,length=33.319751070100736,length_median=31.8553072436,rate_95%_HPD={1.3537587915699243E-4,8.715644838429199E-4}]:31.855307243603974)[&height_95%_HPD={10.07220177957501,58.750446701968016},length_range={3.082048285446,99.42051037504},length_95%_HPD={15.6880498695,72.74715900195},height_range={5.341270659011002,84.31535308304322},rate_95%_HPD={2.7900233885287657E-4,0.0013636035454865118},rate_range={1.94476048214203E-4,0.00828964320102644},height_median=31.855307243609985,rate=7.106453573378827E-4,height=33.319751070107145,posterior=1.0,rate_median=6.185408211257878E-4,length=44.540943749031406,length_median=44.29674732222]:45.69414678616302,((9[&rate_range={3.551222735016796E-5,0.010535488983847627},height_95%_HPD={0.0,1.5489831639570184E-11},length_range={0.2724437977655,62.26748469714},height_median=6.0111915445304476E-12,length_95%_HPD={0.9352703381237,24.80591980219},height=6.490534091672477E-12,rate=8.132562222700024E-4,height_range={0.0,3.0809133022557944E-11},rate_median=6.350113038687331E-4,length=10.581523966003488,length_median=8.843147633454,rate_95%_HPD={8.65200515127017E-5,0.0020378964042376906}]:8.843147633449973,10[&rate_range={3.1504197343436584E-5,0.009010489229989148},height_95%_HPD={0.0,1.5489831639570184E-11},length_range={0.2724437977655,62.26748469714},height_median=6.0111915445304476E-12,length_95%_HPD={0.9352703381237,24.80591980219},height=6.490534091672477E-12,rate=5.901395007862876E-4,height_range={0.0,3.0809133022557944E-11},rate_median=4.6073513406643285E-4,length=10.581523966003488,length_median=8.843147633454,rate_95%_HPD={4.2504672284539865E-5,0.0014836790922736099}]:8.843147633449973)[&height_95%_HPD={0.9352703381300103,24.80591980220001},length_range={4.449268205061,97.51203519048},length_95%_HPD={23.22286859801,71.97323406655},height_range={0.2724437977830121,62.267484697144994},rate_95%_HPD={4.993188406961731E-4,0.0016808726674965393},rate_range={3.6559841849849293E-4,0.007801043152416139},height_median=8.843147633455985,rate=0.0010217338536571284,height=10.581523966010035,posterior=1.0,rate_median=9.526475018422857E-4,length=47.90605090781798,length_median=47.66460408663]:49.33923910446401,(1[&rate_range={1.9460291379985102E-4,0.0027928608515983408},height_95%_HPD={0.0,1.6001422409317456E-11},length_range={8.839126420432,88.06757608295},height_median=6.0111915445304476E-12,length_95%_HPD={17.65144831436,56.90435531161},height=6.474837769875734E-12,rate=6.461276879353696E-4,height_range={0.0,3.228706191293895E-11},rate_median=6.058313647489611E-4,length=36.31571876975749,length_median=35.41458329304,rate_95%_HPD={2.8840666584311025E-4,0.001081471337727627}]:35.41458329303896,(35[&rate_range={2.5108129680304917E-5,0.0036237066562389165},height_95%_HPD={0.0,1.6925127965805586E-11},length_range={2.31013903155,56.40365220936},height_median=5.9969806898152456E-12,length_95%_HPD={4.670048278128,29.14544062104},height=6.478934600539005E-12,rate=5.057107365193139E-4,height_range={0.0,3.6990854823670816E-11},rate_median=4.4028962047100895E-4,length=15.844637769123173,length_median=14.82633905076,rate_95%_HPD={8.408710600955543E-5,0.0010520015210131201}]:14.826339050763991,36[&rate_range={4.907902551764205E-4,0.013032718794284665},height_95%_HPD={0.0,1.6925127965805586E-11},length_range={2.31013903155,56.40365220936},height_median=5.9969806898152456E-12,length_95%_HPD={4.670048278128,29.14544062104},height=6.478934600539005E-12,rate=0.0025772026078182074,height_range={0.0,3.6990854823670816E-11},rate_median=0.002276532706260959,length=15.844637769123173,length_median=14.82633905076,rate_95%_HPD={7.518261465864328E-4,0.005204794829210184}]:14.826339050763991)[&height_95%_HPD={4.670048278127993,29.14544062105},length_range={2.863353338278,65.77367568043},length_95%_HPD={5.231347837495,37.36327618098},height_range={2.3101390315600128,56.403652209368005},rate_95%_HPD={6.923844734073659E-4,0.004805504747261237},rate_range={4.410656319734338E-4,0.013448770016143658},height_median=14.826339050769988,rate=0.0023104048507667893,height=15.844637769129646,posterior=1.0,rate_median=0.0019919418518418107,length=20.47108100063438,length_median=19.34845051206]:20.588244242274982)[&height_95%_HPD={17.651448314362,56.90435531161001},length_range={1.972163740961,66.20601433267},length_95%_HPD={5.612468400262,40.71582049165},height_range={8.839126420442497,88.06757608295001},rate_95%_HPD={4.628457496442858E-4,0.0033433946081128344},rate_range={3.259847007522417E-4,0.013189144371896656},height_median=35.41458329304497,rate=0.001633681169098449,height=36.31571876976383,posterior=1.0,rate_median=0.0014073213299971201,length=22.171856104064002,length_median=21.01722869931]:22.767803444875028)[&height_95%_HPD={37.445349494126006,81.2099083047299},length_range={1.287401708772,69.11579798378},length_95%_HPD={3.351532954984,37.51856721614},height_range={16.56306179427699,100.65147872015},rate_95%_HPD={2.667058956928658E-4,0.002606114798804516},rate_range={9.82678216140939E-5,0.009379183555994238},height_median=58.18238673792,rate=0.0011626024750721964,height=58.48757487382838,posterior=1.0,rate_median=9.575610373928035E-4,length=19.373119945310346,length_median=18.02315344225]:19.367067291853004)[&height_95%_HPD={57.41722731113998,96.94768203420001},length_range={0.7095928676636,53.32893823846},length_95%_HPD={2.500729453772,31.69936831252},height_range={55.80112692469,115.43875669905002},rate_95%_HPD={1.7117744716487458E-4,0.001954654219750043},rate_range={1.0148696336893006E-4,0.01071926924888841},height_median=77.549454029773,rate=8.403500202612742E-4,height=77.86069481913891,posterior=1.0,rate_median=6.710428987869119E-4,length=15.693631094754517,length_median=14.40190258582]:15.989596044590016)[&height_95%_HPD={75.75347147651199,111.297917563662},length_range={0.9084686980406,51.02850286772},length_95%_HPD={2.24842646731,22.50512553114},height_range={61.909812657986,121.57966329287},rate_95%_HPD={3.3192763197785604E-4,0.0033527397569359085},rate_range={1.8292965166696493E-4,0.01148411516340864},height_median=93.53905007436302,rate=0.001496927431315608,height=93.55442814751287,posterior=1.0,rate_median=0.0012487162113597311,length=11.392191673160674,length_median=10.43253295992]:11.953815497869996,(((65[&rate_range={7.812159011038679E-5,0.005104958655675405},height_95%_HPD={9.993996741286537E-9,1.0020002605415357E-8},length_range={4.043994653242,106.8766299442},height_median=1.0006218076341611E-8,length_95%_HPD={20.35514479725,68.36129585729},height=1.0006478675191508E-8,rate=4.307947978776954E-4,height_range={9.980951176657982E-9,1.0056993460239028E-8},rate_median=3.9445781810613814E-4,length=44.05710322102977,length_median=43.97573580664,rate_95%_HPD={1.764345577442561E-4,7.426084088380769E-4}]:47.20914376955278,(37[&rate_range={1.5428674107912754E-4,0.002934845576285171},height_95%_HPD={9.993996741286537E-9,1.0020002605415357E-8},length_range={5.122233455414,105.439143521},height_median=1.0006317552324617E-8,length_95%_HPD={23.65873364584,66.10393071907},height=1.0006470587553759E-8,rate=4.846839776904585E-4,height_range={9.968005088012433E-9,1.0035023478849325E-8},rate_median=4.555345487326992E-4,length=44.332042455442775,length_median=43.87602502823,rate_95%_HPD={2.3359456883250657E-4,8.00230299403169E-4}]:44.59861983038397,(81[&rate_range={1.0867832876363409E-4,0.003606758898783077},height_95%_HPD={9.992987770601758E-9,1.0019022056440008E-8},length_range={4.043994653242,100.0849410104},height_median=1.0006303341469902E-8,length_95%_HPD={19.86823600029,61.64015429803},height=1.0006469731974747E-8,rate=3.841127852864237E-4,height_range={9.979999049392063E-9,1.0037012998509454E-8},rate_median=3.54833395820405E-4,length=40.24405325535834,length_median=39.99811201089,rate_95%_HPD={1.65115831645498E-4,6.491183917497146E-4}]:41.552564643742194,((((17[&rate_range={1.5827873293922486E-4,0.00790733227632986},height_95%_HPD={9.992987770601758E-9,1.0020016816270072E-8},length_range={1.727808271079,39.96554377345},height_median=1.0006289130615187E-8,length_95%_HPD={4.201298817546,23.33279111816},height=1.0006466372761206E-8,rate=0.0010725341971076425,height_range={9.977725312637631E-9,1.0036799835688726E-8},rate_median=9.474937953136805E-4,length=13.863370630922402,length_median=13.45920514595,rate_95%_HPD={3.3644076781707064E-4,0.0021194946840371294}]:15.509121734495892,((33[&rate_range={3.3405934425749897E-4,0.010013855839195401},height_95%_HPD={9.992902505473467E-9,1.0019405749517318E-8},length_range={1.454530276687,30.55088186758},height_median=1.0006331763179332E-8,length_95%_HPD={3.00613205628,16.71621956723},height=1.0006471045757535E-8,rate=0.001880841726054053,height_range={9.979018500416714E-9,1.0035734021585085E-8},rate_median=0.0016755211892071206,length=9.369640664622874,length_median=8.840778500639,rate_95%_HPD={5.750941222301443E-4,0.0036335047247283846}]:8.225686215805176,22[&rate_range={1.6498512227290627E-4,0.00687702808126945},height_95%_HPD={9.992888294618751E-9,1.001922100840602E-8},length_range={1.454530276687,36.36701439459},height_median=1.0006317552324617E-8,length_95%_HPD={3.022012539127,17.28666648995},height=1.000647220121557E-8,rate=0.001033408850128768,height_range={9.979004289561999E-9,1.0039698850050627E-8},rate_median=9.197956033713882E-4,length=9.456038880289498,length_median=8.842458937391,rate_95%_HPD={2.9106002462760865E-4,0.0020458625427464076}]:8.22568621580519)[&height_95%_HPD={2.961637965705009,15.400268790750019},length_range={0.005510156559344,23.71683954938},length_95%_HPD={0.3758365624428,9.172593696965},height_range={1.4545302866969934,28.818777970211812},rate_95%_HPD={1.2276762199635554E-4,0.002480863422061469},rate_range={4.4494041866175204E-5,0.01047393660161648},height_median=8.225686225811508,rate=0.0010286969787587786,height=8.695067521959684,posterior=0.641984198419842,rate_median=8.183264428490384E-4,length=4.135805234617436,length_median=3.607059779826]:3.7355634082913767,14[&rate_range={8.889191915204147E-5,0.005730519683614215},height_95%_HPD={9.992987770601758E-9,1.0020002605415357E-8},length_range={1.76431436412,40.9291346492},height_median=1.0006218076341611E-8,length_95%_HPD={4.118249654324,22.80849606569},height=1.0006441822475742E-8,rate=7.660366161649507E-4,height_range={9.978009529731935E-9,1.0039698850050627E-8},rate_median=6.696160579891922E-4,length=13.369577846603542,length_median=12.98263318055,rate_95%_HPD={1.9404719981282043E-4,0.0015527584440013606}]:11.961249624096666)[&height_95%_HPD={5.495884102203888,20.432917767663},length_range={0.006220599347404,32.9987404486},length_95%_HPD={0.08244015152914,8.538280076689},height_range={3.1478707187790036,33.66249089967049},rate_95%_HPD={8.43537297252418E-5,0.0022988430312253796},rate_range={3.328971113330499E-5,0.011744141357501025},height_median=11.961249634102884,rate=9.529846685576262E-4,height=12.45548207425879,posterior=0.4991899189918992,rate_median=7.515351254550964E-4,length=3.7117248903643323,length_median=3.151256023755]:3.5478721103992967)[&height_95%_HPD={7.973519162048902,25.09298067344301},length_range={0.6360798340243,35.60974735945},length_95%_HPD={1.457210045843,14.9854341635},height_range={4.612118128081988,40.929134659205005},rate_95%_HPD={3.991604739153204E-4,0.0042858186323004935},rate_range={2.6061488496301514E-4,0.01414632047289045},height_median=15.509121744502181,rate=0.0019623601059905625,height=16.047624423949337,posterior=1.0,rate_median=0.0016478064035986301,length=7.588643844998311,length_median=6.923429823535]:7.552844477594817,71[&rate_range={3.3385396285390864E-4,0.00442844706336227},height_95%_HPD={9.992973559747043E-9,1.0020002605415357E-8},length_range={8.121583619096,52.55682710698},height_median=1.0006218076341611E-8,length_95%_HPD={13.10390893116,35.21548937312},height=1.0006437829678939E-8,rate=0.00120104350291326,height_range={9.977725312637631E-9,1.003601823867939E-8},rate_median=0.0011482728914295876,length=23.636268258941392,length_median=23.06196621208,rate_95%_HPD={5.883933700245881E-4,0.0019139153061375797}]:23.06196621209078)[&height_95%_HPD={13.10390894117397,35.21548938312489},length_range={0.5993127246112,31.36799260513},length_95%_HPD={1.291472182181,14.08409636687},height_range={8.121583629095909,52.556827116985005},rate_95%_HPD={3.527835285683128E-4,0.004207634189065391},rate_range={2.02797363634693E-4,0.011367487004277636},height_median=23.061966222097,rate=0.0018637090331659477,height=23.636268268947624,posterior=1.0,rate_median=0.0015554971311840362,length=6.802004842830783,length_median=6.098763220326]:6.707187689970013,31[&rate_range={6.646743221996067E-5,0.001234922525749832},height_95%_HPD={9.993286198550777E-9,1.0020116292253078E-8},length_range={10.63888913106,65.23624169848},height_median=1.0006317552324617E-8,length_95%_HPD={17.90211471015,44.55828875891},height=1.000648694275667E-8,rate=3.0954063557130573E-4,height_range={9.979899573409057E-9,1.0035975606115244E-8},rate_median=2.9333515972514444E-4,length=30.43827310177214,length_median=29.76915390207,rate_95%_HPD={1.2301661324438162E-4,5.213431066513007E-4}]:29.769153902060694)[&height_95%_HPD={17.902114720153023,44.55828876891702},length_range={0.4286814115503,40.6338805947},length_95%_HPD={1.458409619978,16.39919721993},height_range={10.638889141072,65.2362417084941},rate_95%_HPD={3.1006458653705816E-4,0.0036491226215465255},rate_range={1.877067568336706E-4,0.012503150294701518},height_median=29.76915391206701,rate=0.0016443377010779108,height=30.438273111778656,posterior=1.0,rate_median=0.0013758542380531479,length=8.005083749793195,length_median=7.172199605155]:7.877656964682487,32[&rate_range={9.783693962352778E-5,0.00252242071552418},height_95%_HPD={9.993982530431822E-9,1.0020002605415357E-8},length_range={7.21823040652,96.98211940682},height_median=1.0006289130615187E-8,length_95%_HPD={23.06534516762,54.88786170145},height=1.000647722440238E-8,rate=4.008989922128421E-4,height_range={9.979885362554342E-9,1.0032991326625051E-8},rate_median=3.8361148996313415E-4,length=38.30028186404068,length_median=37.58143749437,rate_95%_HPD={1.899441806403899E-4,6.410453647256512E-4}]:37.64681086674321)[&height_95%_HPD={23.065345177626,54.521842326463386},length_range={0.04781452027061,32.96965393149},length_95%_HPD={0.2328486075418,11.2921163015},height_range={14.698726674244995,96.982119416834},rate_95%_HPD={8.551525705023267E-5,0.0021401695160530596},rate_range={4.5091031019793483E-5,0.010334306989206432},height_median=37.6468108767495,rate=8.451952025577568E-4,height=38.40036395496078,posterior=0.9865786578657866,rate_median=6.518462941462681E-4,length=4.6562585440155795,length_median=3.811053256233]:3.905753776998999)[&height_95%_HPD={25.738058830021387,59.496341794454},length_range={5.540936341433E-4,36.28026928016},length_95%_HPD={5.540936341433E-4,9.593531846998},height_range={18.13843860544702,99.31606600803201},rate_95%_HPD={5.100577664531375E-5,0.0016468467026211268},rate_range={2.693700813751841E-5,0.0096570277842165},height_median=41.5525646537485,rate=6.482605104735028E-4,height=42.41113456530423,posterior=0.671027102710271,rate_median=4.945978684732801E-4,length=3.5565189267563513,length_median=2.701493844354]:3.0460551866417873)[&height_95%_HPD={27.983093871484,63.688039625445},length_range={6.91504507536E-4,39.51992898624},length_95%_HPD={6.91504507536E-4,9.890574642847},height_range={21.063032554904993,102.74999168199679},rate_95%_HPD={3.9310886025572316E-5,0.0015708455881885107},rate_range={2.617699330572222E-5,0.009740262917880407},height_median=44.598619840390285,rate=6.013320675935032E-4,height=45.47274421526965,posterior=0.45794579457945794,rate_median=4.483581585545109E-4,length=3.473302707931993,length_median=2.495971208078]:2.610523939168715)[&height_95%_HPD={29.95076359454302,67.5139870400911},length_range={0.2190240023407,49.20771968667},length_95%_HPD={0.4901977425053,19.17211730798},height_range={21.689582072837993,106.87662995422178},rate_95%_HPD={7.515134390568475E-5,0.0017815063109758449},rate_range={5.13333722993183E-5,0.009234122803117462},height_median=47.209143779559,rate=7.068993984071759E-4,height=48.0631155416511,posterior=0.9998399839983998,rate_median=5.414853731308276E-4,length=7.950258592789686,length_median=6.499446331416]:7.848257889020687,((15[&rate_range={2.480690741338448E-5,0.002581129539726683},height_95%_HPD={9.992987770601758E-9,1.0020983154390706E-8},length_range={0.008630296359217,72.38298199505},height_median=1.0006118600358604E-8,length_95%_HPD={2.499566558753,29.86243486564},height=1.0006435708638878E-8,rate=1.8206824619316153E-4,height_range={9.978009529731935E-9,1.003500926799461E-8},rate_median=1.4891019523958698E-4,length=14.027585119421357,length_median=12.43140320537,rate_95%_HPD={3.358491945579185E-5,4.1549402932550245E-4}]:12.431403205361889,16[&rate_range={7.755708719163715E-5,0.012127042853878583},height_95%_HPD={9.992987770601758E-9,1.0020983154390706E-8},length_range={0.008630296359217,72.38298199505},height_median=1.0006118600358604E-8,length_95%_HPD={2.499566558753,29.86243486564},height=1.0006435708638878E-8,rate=0.0025377180150854954,height_range={9.978009529731935E-9,1.003500926799461E-8},rate_median=0.0021536003180561976,length=14.027585119421357,length_median=12.43140320537,rate_95%_HPD={5.23383871809234E-4,0.005771811325117398}]:12.431403205361889)[&height_95%_HPD={2.499566568760997,29.862434875638996},length_range={0.009150516034172,76.24577074274},length_95%_HPD={0.1539374191141,37.8095044908},height_range={0.008630306361283147,72.3829820050646},rate_95%_HPD={4.70828678508011E-5,0.0014583130208969865},rate_range={3.0112040723421528E-5,0.01100219486936788},height_median=12.431403215368007,rate=5.624418183174223E-4,height=14.027585129427903,posterior=1.0,rate_median=4.2527349449813335E-4,length=15.255827810479726,length_median=12.49153164286]:15.17052620746805,59[&rate_range={3.526953115969853E-5,0.002348999531554939},height_95%_HPD={9.993001981456473E-9,1.0020016816270072E-8},length_range={5.377232554917,88.40730242207},height_median=1.0006601769418921E-8,length_95%_HPD={8.946708705722,53.64851321817},height=1.0006465446689306E-8,rate=3.4439471992082487E-4,height_range={9.980624326999532E-9,1.0034014508164546E-8},rate_median=2.9974107810277627E-4,length=29.28339385528928,length_median=27.6035487061,rate_95%_HPD={8.267291026533745E-5,7.071816097138043E-4}]:27.601929412829456)[&height_95%_HPD={8.949197255585005,53.64851322818501},length_range={0.2893912709875,89.2598381542},length_95%_HPD={2.074620628356,52.67546761636},height_range={5.3772325649172075,88.40730243207702},rate_95%_HPD={4.218681467560643E-5,7.131602693621667E-4},rate_range={2.480690741338448E-5,0.006468410842442742},height_median=27.601929422836058,rate=2.7184118717718357E-4,height=29.282358194805386,posterior=0.9999399939993999,rate_median=1.9737329984094866E-4,length=26.729765816097693,length_median=25.65382021065]:27.45547224574363)[&height_95%_HPD={34.99414171812221,78.506615183074},length_range={0.6521265473217,76.27456064495},length_95%_HPD={2.50505148339,44.19551141902},height_range={24.689787954720018,113.87465747182279},rate_95%_HPD={1.1519393246533466E-4,0.0016006534330847092},rate_range={6.618940095068936E-5,0.008112017741832163},height_median=55.057401668579686,rate=6.386543061736682E-4,height=56.012597801835746,posterior=1.0,rate_median=4.797454606934818E-4,length=20.89606964351467,length_median=18.88716481795]:21.323782428143318,((2[&rate_range={1.0876878795145125E-4,0.0067505161095896},height_95%_HPD={9.993001981456473E-9,1.0020016816270072E-8},length_range={1.689930242703,81.2627530538},height_median=1.00064880825812E-8,length_95%_HPD={3.51388003972,34.3365785395},height=1.0006483700368035E-8,rate=8.080556860323525E-4,height_range={9.980013260246778E-9,1.0031996566794987E-8},rate_median=6.8348078941909E-4,length=16.874029424914468,length_median=15.14943482033,rate_95%_HPD={1.671126601943743E-4,0.0017657571085111935}]:15.149434820320522,3[&rate_range={4.852435393276515E-5,0.007703999088728586},height_95%_HPD={9.993001981456473E-9,1.0020016816270072E-8},length_range={1.689930242703,81.2627530538},height_median=1.00064880825812E-8,length_95%_HPD={3.51388003972,34.3365785395},height=1.0006483700368035E-8,rate=6.240477643158263E-4,height_range={9.980013260246778E-9,1.0031996566794987E-8},rate_median=5.294986155811317E-4,length=16.874029424914468,length_median=15.14943482033,rate_95%_HPD={1.1995538010880302E-4,0.0013542381018441833}]:15.149434820320522)[&height_95%_HPD={3.513880049722985,34.336578549509994},length_range={1.39652148805,99.16655987251},length_95%_HPD={4.276021613366,53.92955093961},height_range={1.6899302527150155,81.262753063807},rate_95%_HPD={1.4396342701514958E-4,0.001591719752759326},rate_range={9.439237788714542E-5,0.008581070750461092},height_median=15.14943483032701,rate=6.83143625013757E-4,height=16.874029434920907,posterior=1.0,rate_median=5.495465833509219E-4,length=27.094628194638627,length_median=24.9235548486]:27.39931112222999,11[&rate_range={1.299162444797125E-4,0.0032010336709636183},height_95%_HPD={9.994792549150588E-9,1.0020102081398363E-8},length_range={7.390179538596,108.2576603049},height_median=1.0006587558564206E-8,length_95%_HPD={16.44751037606,73.33943847007},height=1.0006478465418314E-8,rate=5.606928715829355E-4,height_range={9.958199598258943E-9,1.0061000921268715E-8},rate_median=5.067410350581186E-4,length=43.96865761955274,length_median=42.54874594256,rate_95%_HPD={2.0888557132216765E-4,0.0010495964197696822}]:42.54874594255041)[&height_95%_HPD={16.447510386076004,73.339438480079},length_range={1.081607039254,100.2593352269},length_95%_HPD={4.866127213289,64.4876732265},height_range={7.390179548610021,108.257660314942},rate_95%_HPD={8.345617121638617E-5,9.82136580259171E-4},rate_range={3.8181724865446345E-5,0.006384709275254963},height_median=42.548745952557,rate=4.0559876875827233E-4,height=43.96865762955925,posterior=1.0,rate_median=3.148146847581021E-4,length=32.95163980577769,length_median=31.28994011485]:33.832438144166005)[&height_95%_HPD={48.34656266620001,104.655597521413},length_range={0.01933465195961,81.58761642875},length_95%_HPD={2.704833514807,54.32367705733},height_range={33.934347605165,122.72921475829679},rate_95%_HPD={5.3911709909262736E-5,8.65526566542274E-4},rate_range={3.745606942634226E-5,0.009876809451168167},height_median=76.381184096723,rate=3.5667203600386936E-4,height=76.73189276298082,posterior=0.9932593259325933,rate_median=2.726449872098327E-4,length=28.232918845499253,length_median=27.30503282271]:29.11168147551001)[&height_95%_HPD={86.82653674588101,122.469035082034},length_range={2.33776569047E-4,48.75445049062},length_95%_HPD={3.427215008287E-4,26.80108611769},height_range={69.1822763119412,124.92534272512},rate_95%_HPD={3.816938380400996E-5,0.004281168669233362},rate_range={3.3317371822422616E-5,0.012551943162220768},height_median=105.49286557223301,rate=0.0014387143555743631,height=104.96756494319465,posterior=1.0,rate_median=9.475199782762087E-4,length=11.696439020985107,length_median=10.52125660937]:13.230458543736987)[&height_95%_HPD={103.05968573541,124.99999525675638},height_median=118.72332411597,height=116.87402363897796,posterior=1.0,height_range={77.114884433894,124.99999525675638},length=0.0];
End;
